# Supplementary material for: Topical application of TAK1 inhibitor encapsulated by gelatin particle alleviates corneal neovascularization
Source: Theranostics. 2022 Jan 1;12(2):657–74. doi: 10.7150/thno.65098 (PMC8692906; doi:10.7150/thno.65098)
Supplement: Supplementary file 2 — Supplementary databases 1. [file thnov12p0657s2.xlsx]

## Sheet: Table S2
Supplementary databases 1. Differentially expressed genes between 0.2µm Oxo-treated cells and control cells
Gene symbol	baseMean	log2FoldChange	lfcSE	stat	pvalue	padj
KIF20A	5100.81	-1.18539	0.106316	-11.1497	7.19e-29	1.03e-24
FOXM1	3178.16	-1.03746	0.0980808	-10.5776	3.79e-26	2.73e-22
TROAP	975.493	-1.07152	0.109994	-9.74164	2e-22	9.61e-19
COL1A2	33344.5	0.916077	0.0953343	9.60911	7.32e-22	2.15e-18
APLN	47984.4	0.957445	0.0996598	9.60713	7.46e-22	2.15e-18
EPB41L1	596.973	1.13961	0.119073	9.57068	1.06e-21	2.55e-18
CDCA8	2331.47	-0.879011	0.0928984	-9.46207	3.02e-21	5.54e-18
CENPA	1007.39	-1.14449	0.120981	-9.46006	3.08e-21	5.54e-18
CCNB2	2904.44	-0.881123	0.0974221	-9.04439	1.51e-19	2.41e-16
ESPL1	1372.14	-0.932066	0.103997	-8.96239	3.18e-19	4.57e-16
KIF4A	2497.11	-0.948823	0.106854	-8.87958	6.71e-19	8.78e-16
KIF18B	1560.67	-0.886083	0.101076	-8.76652	1.84e-18	2.21e-15
CCNB1	4893.51	-0.945918	0.110027	-8.59717	8.17e-18	9.05e-15
KNSTRN	1736.19	-0.814518	0.0950874	-8.56599	1.07e-17	1.05e-14
BIRC5	3923.05	-0.981435	0.1146	-8.56398	1.09e-17	1.05e-14
CCNF	1787.66	-0.794044	0.0930424	-8.53421	1.41e-17	1.25e-14
NEURL1B	737.117	-0.955454	0.112023	-8.52909	1.48e-17	1.25e-14
WDR62	776.996	-0.883574	0.103831	-8.50974	1.74e-17	1.39e-14
NEK2	1266.99	-1.19394	0.140613	-8.491	2.05e-17	1.55e-14
CCDC80	5343.06	0.618118	0.0730268	8.46426	2.58e-17	1.86e-14
CDKN2C	2520.47	-0.829765	0.0983682	-8.4353	3.3e-17	2.27e-14
AURKA	2072.46	-1.01611	0.120569	-8.42758	3.53e-17	2.31e-14
ICAM1	1947.5	0.913132	0.108522	8.41429	3.95e-17	2.47e-14
SPAG5	1959.14	-1.06951	0.127464	-8.3907	4.83e-17	2.9e-14
TACC3	5474.37	-0.876721	0.104692	-8.37431	5.55e-17	3.2e-14
FAM83D	2311.1	-0.875108	0.104918	-8.34088	7.37e-17	4.08e-14
ITGA11	735.292	1.48322	0.178203	8.32324	8.56e-17	4.56e-14
RGS9	496.462	1.07964	0.13031	8.28513	1.18e-16	6.07e-14
ABCC3	1955.15	0.96103	0.118402	8.11664	4.79e-16	2.38e-13
PRC1	4826.53	-0.948767	0.116993	-8.1096	5.08e-16	2.44e-13
TPX2	6051.44	-0.888603	0.110174	-8.06543	7.3e-16	3.39e-13
MERTK	1388.22	0.753287	0.0937305	8.03673	9.23e-16	4.15e-13
FAM64A	1205.45	-1.03251	0.128596	-8.0291	9.82e-16	4.28e-13
TAGLN	5427.15	1.0227	0.127943	7.99338	1.31e-15	5.56e-13
CXCL12	265.34	1.47276	0.186316	7.90464	2.69e-15	1.11e-12
PTTG1	3307.68	-0.887643	0.113844	-7.79702	6.34e-15	2.54e-12
CCNA2	3896.22	-1.01635	0.131254	-7.74341	9.68e-15	3.77e-12
SAPCD2	1297.38	-1.24883	0.162811	-7.67039	1.71e-14	6.5e-12
CDKN3	1164.83	-0.869681	0.113931	-7.63342	2.29e-14	8.44e-12
TPM1	29777.2	0.574496	0.0754151	7.61778	2.58e-14	9.29e-12
PSRC1	1168.29	-0.855606	0.11345	-7.54167	4.64e-14	1.63e-11
KIF2C	2421.42	-0.868141	0.115447	-7.51983	5.48e-14	1.88e-11
PLK1	3098.65	-0.996316	0.133397	-7.46881	8.09e-14	2.7e-11
ANGPTL4	1288.06	1.02966	0.137913	7.46604	8.26e-14	2.7e-11
KIF22	2637.45	-0.784903	0.105311	-7.45317	9.11e-14	2.92e-11
AK5	386.148	0.93662	0.126216	7.42074	1.16e-13	3.59e-11
PBK	1594.18	-0.952302	0.128342	-7.42003	1.17e-13	3.59e-11
LMNB2	14711.6	-0.615864	0.083352	-7.38872	1.48e-13	4.45e-11
NDC80	1468.19	-0.982739	0.134083	-7.32933	2.31e-13	6.76e-11
RACGAP1	3290.98	-0.882543	0.120445	-7.32737	2.35e-13	6.76e-11
2004-03-01	1693.52	0.668305	0.0917303	7.28555	3.2e-13	9.05e-11
MKI67	7533.25	-1.09133	0.149894	-7.28072	3.32e-13	9.19e-11
LINC01235	546.289	-1.10305	0.152121	-7.25111	4.13e-13	1.12e-10
HMGB2	11289.3	-0.719886	0.0993584	-7.24535	4.31e-13	1.15e-10
MDK	12334.2	1.28024	0.179551	7.13024	1e-12	2.62e-10
CD34	5317.73	0.934664	0.131876	7.08743	1.37e-12	3.51e-10
CDC25C	541.17	-1.0057	0.142308	-7.06706	1.58e-12	4e-10
NCAPD2	5915.3	-0.790232	0.112188	-7.04384	1.87e-12	4.64e-10
IQGAP3	2404.04	-0.903476	0.128347	-7.03935	1.93e-12	4.71e-10
SKA3	739.935	-0.889997	0.12676	-7.02109	2.2e-12	5.28e-10
APOBEC3B	489.606	-0.917787	0.130759	-7.01892	2.24e-12	5.28e-10
BMP4	752.4	0.976429	0.139234	7.01287	2.33e-12	5.42e-10
CCL2	1737.76	1.08544	0.155211	6.99332	2.68e-12	6.14e-10
BUB1	2520.28	-1.08236	0.155817	-6.94637	3.75e-12	8.43e-10
BGN	24275.8	0.949268	0.13676	6.9411	3.89e-12	8.62e-10
INCENP	2739.52	-0.879731	0.127137	-6.91957	4.53e-12	9.88e-10
TICRR	505.559	-0.811896	0.117624	-6.90247	5.11e-12	1.1e-09
GTSE1	2124.28	-1.00712	0.146557	-6.87185	6.34e-12	1.34e-09
CDK1	3142.7	-0.837753	0.12202	-6.8657	6.62e-12	1.38e-09
SHCBP1	1965.74	-0.826352	0.120643	-6.84955	7.41e-12	1.52e-09
UBE2C	2737.93	-0.772128	0.112957	-6.83561	8.17e-12	1.66e-09
CEP55	3708.3	-1.03629	0.151773	-6.82793	8.61e-12	1.72e-09
TNFRSF21	900.825	0.777591	0.114228	6.80736	9.94e-12	1.96e-09
ARHGAP11B	468.347	-0.981245	0.144258	-6.80201	1.03e-11	2.01e-09
KIF23	2384.29	-0.783505	0.116646	-6.71692	1.86e-11	3.56e-09
NCAPH	1308.51	-0.955112	0.1428	-6.68844	2.26e-11	4.27e-09
CDC20	5971.2	-0.877315	0.131354	-6.67899	2.41e-11	4.5e-09
NUSAP1	3575.78	-0.952934	0.142866	-6.67012	2.56e-11	4.72e-09
CIT	2120.15	-0.989027	0.148715	-6.6505	2.92e-11	5.32e-09
MAD2L1	1630.23	-0.779832	0.117791	-6.62049	3.58e-11	6.44e-09
DLGAP5	3354.31	-1.11411	0.168818	-6.59948	4.13e-11	7.33e-09
MXD3	1695.46	-0.827353	0.125572	-6.58869	4.44e-11	7.79e-09
LMNB1	5207.12	-0.6824	0.10414	-6.55272	5.65e-11	9.8e-09
CST1	304.287	-1.42601	0.220045	-6.48055	9.14e-11	1.57e-08
NCAPD3	1940.51	-0.671958	0.103855	-6.47018	9.79e-11	1.66e-08
C1orf112	489.265	-0.730076	0.112957	-6.46329	1.02e-10	1.72e-08
RGS3	13513.7	0.698014	0.108618	6.42631	1.31e-10	2.16e-08
ZWINT	2160.81	-0.618565	0.0971828	-6.36497	1.95e-10	3.2e-08
CABLES1	5445.41	0.67831	0.107046	6.3366	2.35e-10	3.8e-08
TCF19	2673.52	-0.494418	0.0784817	-6.29978	2.98e-10	4.77e-08
BUB1B	2062.9	-0.989086	0.157841	-6.26634	3.7e-10	5.85e-08
RAD51AP1	562.56	-0.917612	0.147002	-6.24219	4.31e-10	6.75e-08
KIFC1	3397.04	-0.817558	0.131835	-6.20136	5.6e-10	8.67e-08
NCAPG2	2438.95	-0.770006	0.12421	-6.19925	5.67e-10	8.69e-08
ADAM23	3130.81	0.638126	0.103375	6.1729	6.7e-10	1.02e-07
SKA1	760.464	-0.853648	0.139156	-6.13449	8.54e-10	1.28e-07
CENPF	4939.04	-1.11244	0.18141	-6.13218	8.67e-10	1.29e-07
CDCA2	1071.17	-1.00634	0.164522	-6.11675	9.55e-10	1.4e-07
SPC25	730.719	-0.767161	0.125533	-6.11125	9.89e-10	1.44e-07
MYL9	8753.89	1.01433	0.166491	6.09241	1.11e-09	1.6e-07
HJURP	1935.5	-0.72154	0.118682	-6.07959	1.2e-09	1.72e-07
HMGB3	3075.28	-0.600833	0.0988794	-6.07642	1.23e-09	1.73e-07
TTK	1217.63	-1.08567	0.178736	-6.07413	1.25e-09	1.74e-07
CDCA3	998.187	-0.801848	0.132441	-6.0544	1.41e-09	1.95e-07
TRIP13	1303.18	-0.639049	0.105685	-6.04675	1.48e-09	2.03e-07
TYMS	1431.97	-0.745248	0.123541	-6.0324	1.62e-09	2.19e-07
TRAIP	329.546	-0.896242	0.148783	-6.02383	1.7e-09	2.29e-07
MYLK2	264.249	1.0096	0.167892	6.01341	1.82e-09	2.42e-07
AJUBA	2755.85	0.507279	0.0845521	5.9996	1.98e-09	2.59e-07
RRM2	5535.89	-0.603173	0.100536	-5.9996	1.98e-09	2.59e-07
ADAMTS4	469.79	-1.04412	0.174276	-5.99119	2.08e-09	2.7e-07
FILIP1L	4178.36	0.581991	0.0972496	5.98451	2.17e-09	2.79e-07
NUF2	1217.92	-1.03592	0.174813	-5.92588	3.11e-09	3.96e-07
CDCA5	1759.78	-0.618793	0.104599	-5.91585	3.3e-09	4.17e-07
AURKB	1874.66	-0.703251	0.119645	-5.8778	4.16e-09	5.21e-07
KIF15	993.614	-1.14289	0.196316	-5.82167	5.83e-09	7.23e-07
ARL6IP1	8086.06	-0.600347	0.103294	-5.812	6.17e-09	7.6e-07
CENPE	1562.61	-1.1172	0.193638	-5.76952	7.95e-09	9.7e-07
CDC25B	4625.23	-0.515861	0.089461	-5.76633	8.1e-09	9.8e-07
POLE	1846.09	-0.546888	0.0949847	-5.75764	8.53e-09	1.02e-06
CCDC34	653.37	-0.643283	0.111943	-5.74655	9.11e-09	1.08e-06
CENPU	1401.56	-0.700552	0.122404	-5.72327	1.04e-08	1.23e-06
ARHGAP11A	2245.18	-0.930284	0.163405	-5.69312	1.25e-08	1.46e-06
TMEM71	155.354	-1.10056	0.194746	-5.65127	1.59e-08	1.85e-06
ARHGEF39	208.963	-0.850214	0.15048	-5.65003	1.6e-08	1.85e-06
BRD8	1806.18	-0.462258	0.0819571	-5.64024	1.7e-08	1.94e-06
CTD-2562J17.6	2086.51	0.718423	0.127522	5.63373	1.76e-08	2e-06
MMP1	21529.8	-0.415374	0.0740455	-5.60972	2.03e-08	2.28e-06
CENPO	859.72	-0.626779	0.112335	-5.57953	2.41e-08	2.69e-06
OLFML3	410.086	0.961425	0.172945	5.55914	2.71e-08	3e-06
H1F0	9788.63	-0.424609	0.0764508	-5.55402	2.79e-08	3.07e-06
PHF19	4770.59	-0.627444	0.113237	-5.54098	3.01e-08	3.28e-06
BMF	2449.45	0.604743	0.109568	5.51936	3.4e-08	3.67e-06
PLA2G4C	793.053	1.05882	0.191855	5.51884	3.41e-08	3.67e-06
ALDH1A1	772.852	0.69838	0.126629	5.51519	3.48e-08	3.72e-06
CKS1B	2857.52	-0.7257	0.131872	-5.50305	3.73e-08	3.95e-06
SCUBE3	1253.81	0.67761	0.123343	5.49372	3.94e-08	4.09e-06
TGFA	18.0576	3.56494	0.648991	5.49304	3.95e-08	4.09e-06
NCAPG	2067.57	-0.819006	0.149101	-5.49297	3.95e-08	4.09e-06
CPQ	1956.2	0.557193	0.101938	5.46599	4.6e-08	4.71e-06
MAFF	4659.13	0.542053	0.0991712	5.46583	4.61e-08	4.71e-06
ASPM	3323.86	-1.17814	0.21697	-5.43	5.64e-08	5.69e-06
SERPINE2	10287.2	0.428553	0.0789302	5.42951	5.65e-08	5.69e-06
AIF1L	484.536	0.835575	0.153958	5.4273	5.72e-08	5.72e-06
CLU	11211.4	0.737347	0.136038	5.42015	5.95e-08	5.91e-06
C12orf75	1880.88	-0.837913	0.155665	-5.3828	7.33e-08	7.23e-06
MELK	2466.75	-0.681126	0.126598	-5.38021	7.44e-08	7.29e-06
CDK5RAP2	2220.07	-0.551856	0.102722	-5.37232	7.77e-08	7.56e-06
POLE2	320.157	-0.665123	0.124341	-5.34919	8.83e-08	8.54e-06
PRND	22.0991	-3.04161	0.569696	-5.33901	9.35e-08	8.97e-06
TUBA1B	27066.8	-0.595373	0.111558	-5.33687	9.46e-08	9.02e-06
KIF24	461.465	-0.888547	0.166764	-5.32816	9.92e-08	9.4e-06
CEP128	320.527	-0.885857	0.166737	-5.3129	1.08e-07	1.02e-05
RP5-1187M17.10	947.379	0.536638	0.101213	5.3021	1.14e-07	1.07e-05
CEACAM19	272.122	0.978106	0.184808	5.29254	1.21e-07	1.12e-05
FANCG	1535.23	-0.529967	0.100156	-5.29142	1.21e-07	1.12e-05
ANKRD1	17289.1	0.487163	0.0921555	5.28631	1.25e-07	1.14e-05
GADD45B	3847.04	0.815334	0.154278	5.28484	1.26e-07	1.15e-05
WNT9A	476.41	0.717718	0.136279	5.26653	1.39e-07	1.26e-05
CKAP2	3275.89	-0.836327	0.159229	-5.25236	1.5e-07	1.35e-05
PLK4	1238	-0.900379	0.171576	-5.24768	1.54e-07	1.38e-05
HMMR	1319.71	-1.14056	0.217428	-5.24569	1.56e-07	1.38e-05
C8orf4	2920.85	0.610665	0.117045	5.21734	1.82e-07	1.6e-05
CDC45	970.23	-0.680233	0.130464	-5.21396	1.85e-07	1.62e-05
KIAA1524	1026.26	-0.862356	0.165838	-5.19998	1.99e-07	1.74e-05
RRM1	4150.69	-0.485489	0.0937043	-5.18108	2.21e-07	1.91e-05
GPSM2	1103.52	-0.689195	0.133294	-5.17049	2.33e-07	2.01e-05
METTL7A	1011.91	-0.684397	0.132541	-5.16368	2.42e-07	2.08e-05
CTSF	844.575	0.974191	0.18931	5.146	2.66e-07	2.26e-05
TOP2A	9215.2	-1.08682	0.211216	-5.14552	2.67e-07	2.26e-05
TNFSF18	815.263	0.675749	0.131451	5.14069	2.74e-07	2.3e-05
CKS2	3135.95	-0.635641	0.123705	-5.13836	2.77e-07	2.32e-05
TACSTD2	2157.49	0.688831	0.134305	5.12885	2.92e-07	2.43e-05
FANCD2	584.848	-0.887968	0.173516	-5.11749	3.1e-07	2.56e-05
AC133644.2	217.055	0.962264	0.188349	5.10895	3.24e-07	2.67e-05
ARMC9	1154.77	0.599253	0.117387	5.10495	3.31e-07	2.71e-05
HNRNPA2B1	35647.1	-0.381478	0.0747624	-5.10253	3.35e-07	2.73e-05
LAP3	4681.27	0.541306	0.106666	5.07478	3.88e-07	3.14e-05
ARL4C	2001.65	0.427355	0.0843739	5.06502	4.08e-07	3.28e-05
BLM	556.287	-0.69526	0.137372	-5.06115	4.17e-07	3.33e-05
GGH	3069.35	-0.497199	0.0985704	-5.0441	4.56e-07	3.62e-05
HYLS1	706.802	-0.524178	0.103932	-5.04345	4.57e-07	3.62e-05
BDNF	230.121	0.729249	0.144753	5.0379	4.71e-07	3.7e-05
TSPAN13	1235.26	-0.565938	0.112371	-5.03634	4.75e-07	3.71e-05
ASS1	60.78	1.70747	0.339559	5.02847	4.94e-07	3.85e-05
SPC24	1244.86	-0.725753	0.144455	-5.02406	5.06e-07	3.92e-05
SGOL2	951.065	-1.03765	0.207202	-5.00792	5.5e-07	4.24e-05
PIM1	801.299	-0.508724	0.101689	-5.00274	5.65e-07	4.33e-05
TDP1	1738.76	-0.43062	0.0863036	-4.9896	6.05e-07	4.61e-05
RAD54L	309.022	-0.669389	0.134264	-4.9856	6.18e-07	4.68e-05
ETV4	764.179	-0.617423	0.12395	-4.9812	6.32e-07	4.76e-05
NDC1	1618.88	-0.630089	0.127486	-4.9424	7.72e-07	5.79e-05
AC092066.1	489.9	0.722403	0.146916	4.9171	8.78e-07	6.55e-05
SLC26A4	104.088	1.01623	0.208436	4.87551	1.09e-06	8.06e-05
CAMK2N1	405.914	0.585589	0.120255	4.86954	1.12e-06	8.25e-05
NAGA	2729.49	-0.394054	0.0809371	-4.86864	1.12e-06	8.25e-05
PRR11	2134.62	-0.909051	0.186942	-4.86275	1.16e-06	8.42e-05
GPRC5B	3752.77	0.413581	0.0850525	4.86266	1.16e-06	8.42e-05
SPOCD1	1298.01	-0.665961	0.13735	-4.84864	1.24e-06	8.99e-05
ORC6	644.653	-0.625793	0.130269	-4.80387	1.56e-06	0.000112043
SDC2	1355.86	0.559444	0.116548	4.80011	1.59e-06	0.000113603
SLC16A6	205.64	0.958325	0.199849	4.79523	1.62e-06	0.000115823
TIMELESS	2330.69	-0.530349	0.110957	-4.77977	1.75e-06	0.000124481
IL31RA	161.837	-1.07981	0.226709	-4.76298	1.91e-06	0.00013464
FHL2	10157.2	0.643801	0.135332	4.75719	1.96e-06	0.000137883
NID2	754.588	-0.839683	0.176623	-4.7541	1.99e-06	0.000139328
CENPH	530.013	-0.567917	0.12038	-4.71768	2.39e-06	0.000165933
STIL	1085.4	-0.724935	0.15429	-4.69852	2.62e-06	0.000181409
SHMT1	837.175	-0.513405	0.10933	-4.69593	2.65e-06	0.000182843
FOXS1	50.0347	1.37388	0.292977	4.68938	2.74e-06	0.000187893
KIF18A	589.783	-1.02806	0.219853	-4.67611	2.92e-06	0.000199212
MALL	845.146	-0.561555	0.120107	-4.67545	2.93e-06	0.000199212
KIF14	919.887	-1.22287	0.261767	-4.67161	2.99e-06	0.000202019
SH3TC2	248.834	-0.64557	0.138248	-4.66967	3.02e-06	0.000202991
RAMP2	1355.37	0.821385	0.175948	4.66834	3.04e-06	0.000203357
SQSTM1	26444.8	0.421572	0.0903552	4.66572	3.08e-06	0.000205009
FANCA	691.55	-0.662916	0.14223	-4.66087	3.15e-06	0.000208932
KIF20B	1119.16	-1.07146	0.230021	-4.65808	3.19e-06	0.000210817
DEPDC1	1281.72	-0.894736	0.192208	-4.65503	3.24e-06	0.000212161
GSG2	296.755	-0.723056	0.155333	-4.65489	3.24e-06	0.000212161
IL4I1	408.079	1.07855	0.232083	4.64724	3.36e-06	0.000219177
LAMA5	9580.63	-0.418126	0.0900248	-4.64456	3.41e-06	0.000220809
NUDT15	989.882	-0.542871	0.116901	-4.64385	3.42e-06	0.000220809
ABCG2	296.364	-0.920109	0.198381	-4.63809	3.52e-06	0.000226039
BMP6	14426.6	0.366795	0.0793109	4.62478	3.75e-06	0.000239983
CTGF	83042.6	0.428446	0.0926841	4.62265	3.79e-06	0.000241036
LAMB3	2098.98	-0.492	0.106447	-4.62203	3.8e-06	0.000241036
CENPJ	493.759	-0.625435	0.135343	-4.62112	3.82e-06	0.000241036
RNF26	1665.61	-0.47064	0.101956	-4.6161	3.91e-06	0.000245864
KIF11	2842.84	-0.88337	0.191451	-4.61407	3.95e-06	0.000247196
SDC4	2066.83	0.459684	0.0996689	4.61211	3.99e-06	0.000248209
CENPK	577.358	-0.78081	0.169342	-4.61084	4.01e-06	0.000248209
DEPDC1B	579.057	-0.941463	0.204198	-4.61053	4.02e-06	0.000248209
GSTM2	97.4317	0.986735	0.214372	4.60291	4.17e-06	0.000256369
CENPW	1105.99	-0.706866	0.153953	-4.59144	4.4e-06	0.000269459
FTL	72275.6	0.664354	0.144737	4.59007	4.43e-06	0.000269459
FANCI	1692.19	-0.589032	0.128333	-4.58987	4.44e-06	0.000269459
APLNR	121.245	-1.21182	0.264072	-4.58897	4.45e-06	0.000269487
CKAP2L	1268.05	-0.829482	0.18134	-4.57418	4.78e-06	0.000288039
MCM10	544.106	-0.769327	0.168271	-4.57195	4.83e-06	0.000289904
ARHGEF28	7091.24	0.443892	0.0973096	4.56165	5.08e-06	0.000303236
CDKN2D	465.741	-0.739946	0.162405	-4.55618	5.21e-06	0.000309944
ZC3H7B	12006.5	0.376192	0.0826191	4.55332	5.28e-06	0.000312899
CKAP5	7391.77	-0.589019	0.129411	-4.55152	5.33e-06	0.000314292
SPDL1	936.291	-0.682327	0.150102	-4.54576	5.47e-06	0.000321692
ANLN	5329.3	-0.935337	0.206145	-4.53728	5.7e-06	0.00033354
KCNAB2	143.146	0.817422	0.180694	4.52379	6.07e-06	0.000353458
HIRIP3	882.773	-0.487365	0.107745	-4.52332	6.09e-06	0.000353458
HIST2H2AC	33.4337	-1.63235	0.361605	-4.51418	6.36e-06	0.000367569
UBE2T	1125.42	-0.545632	0.121179	-4.50269	6.71e-06	0.000386454
PARPBP	422.566	-1.00893	0.224454	-4.49506	6.96e-06	0.00039899
GINS4	462.582	-0.739096	0.164604	-4.49013	7.12e-06	0.000406709
NFKB2	1870.66	0.629903	0.140338	4.48846	7.17e-06	0.00040829
GPRIN3	11.6792	-2.98367	0.66547	-4.48355	7.34e-06	0.000416157
NTN4	9659.1	0.464342	0.103714	4.47715	7.56e-06	0.000427154
PLAU	6115.25	0.53052	0.118524	4.47606	7.6e-06	0.000427647
PRKAB1	3113.38	0.438307	0.0979984	4.47259	7.73e-06	0.000432968
WNK4	765.699	0.466218	0.104448	4.46364	8.06e-06	0.000449715
TUBA1C	12108.4	-0.447398	0.100542	-4.44984	8.59e-06	0.000477754
SULT1A1	147.52	0.837124	0.18818	4.44852	8.65e-06	0.000478835
CAPN11	298.383	0.892161	0.200668	4.44595	8.75e-06	0.000482755
ASRGL1	93.5019	-1.04659	0.235448	-4.4451	8.79e-06	0.000482817
C22orf29	2193.58	0.412929	0.0929268	4.44359	8.85e-06	0.000484366
OIP5	291.991	-0.772037	0.174006	-4.43684	9.13e-06	0.000497907
LTBP1	13462	-0.547799	0.123735	-4.42719	9.55e-06	0.000518038
IL17D	297.042	0.711871	0.160814	4.42667	9.57e-06	0.000518038
WHSC1	7143.27	-0.502733	0.11394	-4.41227	1.02e-05	0.000551645
OAS2	2446.6	0.357966	0.081422	4.39643	1.1e-05	0.000591257
CENPL	470.438	-0.886975	0.202053	-4.38981	1.13e-05	0.000607268
CSE1L	6629.68	-0.443732	0.101257	-4.38224	1.17e-05	0.000626442
NOS3	2921.35	-0.387325	0.0884269	-4.38018	1.19e-05	0.00063007
ATP8B3	166.54	-0.885466	0.202534	-4.37193	1.23e-05	0.000651927
RTTN	468.146	-0.571702	0.130833	-4.36972	1.24e-05	0.000656166
PNMA2	1121.29	-0.728093	0.167269	-4.35283	1.34e-05	0.000706237
GPR150	35.9323	-1.55768	0.358263	-4.34786	1.37e-05	0.000719794
GNG7	42.6209	1.32688	0.305363	4.34527	1.39e-05	0.000725719
SGOL1	161.49	-1.09047	0.251115	-4.34252	1.41e-05	0.000732214
RELB	1253.42	0.804401	0.185458	4.33737	1.44e-05	0.000746886
STMN1	18232	-0.340062	0.0785609	-4.32865	1.5e-05	0.000769648
C1QTNF6	1172.14	-0.570126	0.131715	-4.32847	1.5e-05	0.000769648
MT-RNR1	16665.5	0.414848	0.0958434	4.3284	1.5e-05	0.000769648
CTD-2510F5.4	234.946	-0.91154	0.210741	-4.32541	1.52e-05	0.000777385
CELSR1	343.173	0.738691	0.171134	4.31645	1.59e-05	0.000806747
UBE2S	6922.22	-0.826784	0.191632	-4.31443	1.6e-05	0.00081128
POLQ	387.53	-0.814257	0.189196	-4.30377	1.68e-05	0.000848358
CORO1A	102.424	-0.969334	0.225323	-4.30198	1.69e-05	0.000852263
PTK2B	330.535	-0.633437	0.147439	-4.29627	1.74e-05	0.000871443
ANTXR1	12825.4	0.52653	0.122843	4.28619	1.82e-05	0.000908743
GINS1	786.229	-0.547751	0.12788	-4.28332	1.84e-05	0.00091738
PLLP	1039.22	0.548109	0.128052	4.28035	1.87e-05	0.000926492
CCDC77	521.995	-0.635833	0.148601	-4.27878	1.88e-05	0.000929844
TRIM16	1361.34	0.623713	0.145821	4.27726	1.89e-05	0.000933034
DTL	843.348	-0.571057	0.133566	-4.27548	1.91e-05	0.000937301
ZSCAN31	545.798	-0.626273	0.146646	-4.27064	1.95e-05	0.000951726
ASF1B	1668.27	-0.527346	0.123484	-4.27056	1.95e-05	0.000951726
NEIL3	377.952	-0.692016	0.162258	-4.26491	2e-05	0.000972809
RP11-356J5.12	256.993	0.744682	0.174969	4.25609	2.08e-05	0.00100858
EDN1	15292.6	0.552096	0.129918	4.24957	2.14e-05	0.0010349
SCLT1	510.801	-0.583885	0.137426	-4.24872	2.15e-05	0.00103536
FRMD5	441.127	0.669022	0.157645	4.24386	2.2e-05	0.00105455
IL32	4558.51	0.766489	0.180732	4.24103	2.22e-05	0.00106436
LINC00152	600.252	0.700461	0.165245	4.23893	2.25e-05	0.00107078
MASTL	835.336	-0.566943	0.133792	-4.23749	2.26e-05	0.00107414
EZH2	1147.02	-0.426951	0.100894	-4.23167	2.32e-05	0.0010987
CFH	4928.73	0.462243	0.109413	4.22475	2.39e-05	0.0011293
WARS	9711.59	0.33898	0.0803204	4.22035	2.44e-05	0.00114781
ADM	3264.57	0.564495	0.133972	4.21353	2.51e-05	0.00117917
RASGRF1	32.3924	1.55756	0.36982	4.21166	2.53e-05	0.00118511
FCGRT	6163.76	0.660877	0.157393	4.19889	2.68e-05	0.00124993
CEP152	336.143	-0.63755	0.15203	-4.19357	2.75e-05	0.00127544
ADCY7	398.066	-0.555054	0.1324	-4.19225	2.76e-05	0.00127878
SMC2	2022.49	-0.757895	0.181074	-4.18556	2.84e-05	0.0013128
CALCOCO1	2857.93	0.3631	0.0870241	4.1724	3.01e-05	0.00138656
F2RL3	1155.12	0.508114	0.121954	4.16644	3.09e-05	0.0014188
ODC1	4305.7	0.361216	0.086769	4.16297	3.14e-05	0.00143597
TNFAIP3	615.049	0.56712	0.136368	4.15874	3.2e-05	0.00145814
CHEK2	512.269	-0.513654	0.123574	-4.15667	3.23e-05	0.00146681
POU2F2	486.554	0.593529	0.142815	4.15593	3.24e-05	0.0014669
MT-TP	565.411	0.528518	0.127458	4.14662	3.37e-05	0.0015189
TM6SF1	662.502	0.480724	0.115934	4.14653	3.38e-05	0.0015189
DBF4B	501.754	-0.524253	0.126513	-4.14387	3.41e-05	0.00153181
OPTN	7843.14	0.300405	0.0725315	4.14171	3.45e-05	0.00154152
STC1	531.918	-0.577126	0.140068	-4.12033	3.78e-05	0.00168658
DSN1	851.172	-0.478937	0.116312	-4.11768	3.83e-05	0.00170076
EVI2B	184.553	-0.805596	0.195721	-4.11604	3.85e-05	0.0017077
SYNPO	10682.4	0.341767	0.083091	4.11316	3.9e-05	0.00172379
EXO1	515.642	-0.55616	0.135333	-4.10956	3.96e-05	0.00174558
TNFRSF4	107.992	1.24249	0.30247	4.10782	3.99e-05	0.0017534
BIRC3	162.923	0.864931	0.211213	4.09506	4.22e-05	0.00184716
RP11-147L13.11	678.135	0.606789	0.14824	4.09328	4.25e-05	0.00184922
TUSC3	992.188	-0.490276	0.119779	-4.09316	4.26e-05	0.00184922
UNC5B	973.477	-0.53929	0.131769	-4.0927	4.26e-05	0.00184922
HTN3	59.7773	1.14025	0.278822	4.08952	4.32e-05	0.00186913
CENPI	711.064	-0.764938	0.187139	-4.08753	4.36e-05	0.00187452
DNMT1	4937.32	-0.307666	0.0752706	-4.08746	4.36e-05	0.00187452
PSAT1	785.853	-0.513731	0.125792	-4.08395	4.43e-05	0.0018974
RP11-557H15.4	181.562	0.676369	0.166158	4.07064	4.69e-05	0.00200325
MTMR10	1076	0.631326	0.15514	4.0694	4.71e-05	0.00200795
FAM189A2	180.974	0.790047	0.194674	4.05831	4.94e-05	0.00209951
CENPN	728.746	-0.655861	0.161718	-4.05558	5e-05	0.0021179
HAUS8	579.223	-0.519026	0.128007	-4.05466	5.02e-05	0.00212001
BRCA2	607.222	-0.859991	0.212176	-4.05319	5.05e-05	0.00212717
DTYMK	3547.06	-0.487532	0.120341	-4.05124	5.09e-05	0.00213873
CCNA1	235.219	-0.789995	0.195286	-4.04532	5.23e-05	0.00218717
NUP205	3200.45	-0.47252	0.116849	-4.04384	5.26e-05	0.00219423
CTB-25B13.12	74.7153	1.13064	0.27964	4.0432	5.27e-05	0.00219423
MEGF6	622.196	0.73262	0.181406	4.03856	5.38e-05	0.00223165
TMEM150A	984.961	0.664785	0.165146	4.02543	5.69e-05	0.00235097
DNAJC9	1492.25	-0.383385	0.0952516	-4.02497	5.7e-05	0.00235097
H2AFX	4604.25	-0.594076	0.148006	-4.01386	5.97e-05	0.00245743
NCEH1	860.91	-0.619103	0.154545	-4.00597	6.18e-05	0.00253369
ID1	4346.41	-0.708457	0.176974	-4.00317	6.25e-05	0.00255659
STRIP2	260.676	-0.749285	0.187782	-3.99018	6.6e-05	0.00269315
ADAMTS1	268.349	-0.863769	0.216538	-3.989	6.64e-05	0.0026989
CRTAC1	392.168	0.600761	0.150793	3.98402	6.78e-05	0.00274837
ROBO4	22546.6	0.455788	0.1146	3.97721	6.97e-05	0.00281256
HYAL4	59.1696	1.18347	0.297569	3.97714	6.98e-05	0.00281256
CSRP1	23918	0.431824	0.108593	3.97653	6.99e-05	0.00281256
FBXO5	1032.38	-0.522572	0.131594	-3.97109	7.15e-05	0.00286958
XXbac-B135H6.15	14.6393	2.23492	0.56293	3.97015	7.18e-05	0.00287287
PHEX	221.787	-0.75941	0.191331	-3.96908	7.21e-05	0.00287778
ECT2	2000.64	-0.695971	0.175835	-3.9581	7.55e-05	0.00299802
SLC15A4	949.349	0.414234	0.104657	3.958	7.56e-05	0.00299802
DHCR24	8248.02	-0.299546	0.075869	-3.94819	7.87e-05	0.00311488
PIF1	581.015	-0.647016	0.16413	-3.94209	8.08e-05	0.00318656
HSD17B2	1485.8	0.525324	0.133304	3.94079	8.12e-05	0.00319512
CNTRL	1187.37	-0.566031	0.144138	-3.92699	8.6e-05	0.0033747
EVI2A	144.566	-0.947278	0.241587	-3.92106	8.82e-05	0.00344958
ST3GAL5	1281.25	0.380804	0.0971495	3.91978	8.86e-05	0.00345855
LDHA	21321.8	-0.312088	0.0797104	-3.91527	9.03e-05	0.00351421
EPHA2	9823.33	0.389302	0.0994581	3.91423	9.07e-05	0.00351767
H2AFZ	11667.2	-0.464199	0.118627	-3.91309	9.11e-05	0.00351767
MAP1LC3A	854.885	0.726793	0.185778	3.91216	9.15e-05	0.00351767
IL4R	7417.55	0.425299	0.108714	3.91211	9.15e-05	0.00351767
DIAPH3	1521.82	-0.650231	0.166223	-3.9118	9.16e-05	0.00351767
CHTF18	940.74	-0.72336	0.185352	-3.90263	9.52e-05	0.00364386
PLAC9	136.365	0.78642	0.201631	3.90029	9.61e-05	0.00366957
LINC00963	1796.12	0.396507	0.10177	3.89609	9.78e-05	0.00372382
PCNT	1956.38	-0.531478	0.136482	-3.89411	9.86e-05	0.00374447
PXDC1	4411.02	0.444049	0.114084	3.89232	9.93e-05	0.00376232
FADS3	4825.23	0.660661	0.170134	3.88317	0.000103103	0.00389655
NDE1	1898.45	-0.486787	0.125383	-3.8824	0.00010343	0.00389865
RFC3	620.396	-0.542267	0.139709	-3.88141	0.000103851	0.0039043
CTNNB1	25006.3	0.277862	0.071634	3.87892	0.000104922	0.00393432
CPS1	1294.68	-0.448565	0.115742	-3.87556	0.000106378	0.00397855
NASP	5338.6	-0.302948	0.0783087	-3.86864	0.000109445	0.00408263
ACAT2	1898.61	-0.377585	0.0977618	-3.8623	0.000112325	0.00417924
CEP70	490.333	-0.504767	0.130784	-3.85956	0.000113592	0.00420543
BRCA1	942.999	-0.719285	0.186368	-3.85949	0.000113624	0.00420543
TUBB4B	27970.5	-0.509526	0.13204	-3.85889	0.000113905	0.00420543
ITGB3BP	516.248	-0.686014	0.177839	-3.8575	0.000114553	0.00421854
SELM	1519.35	0.666385	0.17288	3.8546	0.000115917	0.00425788
RBMX	7216.83	-0.272653	0.0707876	-3.8517	0.0001173	0.00429771
HAPLN3	1082.13	0.596748	0.155061	3.84846	0.000118861	0.00434387
RENBP	288.99	0.961133	0.249841	3.84698	0.000119581	0.00435909
ELOVL6	751.035	-0.517873	0.134675	-3.84535	0.000120379	0.00437713
C17orf53	226.292	-0.751705	0.195702	-3.84108	0.000122495	0.00444282
CD274	1492.74	0.488159	0.127221	3.83709	0.000124501	0.00450425
RPS6KA2	8985.07	0.400778	0.104548	3.83344	0.000126361	0.00456009
C5orf34	156.194	-0.751897	0.196258	-3.83117	0.000127537	0.00459102
RP11-244M2.1	187.874	-0.850992	0.222433	-3.82584	0.000130325	0.00467967
DSCC1	251.801	-0.548626	0.14354	-3.82211	0.000132317	0.00473938
HMGB1	20601.5	-0.45211	0.118424	-3.81771	0.000134696	0.00481263
SDC1	744.836	-0.447256	0.117181	-3.8168	0.000135193	0.00481844
RPGR	1096.73	-0.659448	0.172826	-3.81568	0.000135808	0.00482512
ABHD4	1785.21	0.430284	0.11278	3.81524	0.000136051	0.00482512
WNT5B	27.5576	1.54493	0.40566	3.80845	0.00013984	0.00493733
ATAD5	202.05	-0.698541	0.183424	-3.80834	0.000139901	0.00493733
ARSD	990.504	0.394875	0.103714	3.80735	0.000140464	0.00494508
IL1RL1	77.0558	-0.998987	0.262534	-3.80518	0.000141703	0.00497653
DUSP3	3935.81	0.314977	0.0828952	3.79971	0.000144868	0.00507532
ADAMTS10	601.705	0.604858	0.159229	3.79867	0.000145477	0.00508429
ARVCF	2721.78	0.588371	0.154974	3.79659	0.000146701	0.00511465
HSD11B1	233.425	-0.803221	0.211811	-3.79215	0.000149347	0.0051943
E2F8	365.612	-0.560814	0.148092	-3.78693	0.000152522	0.00528117
GEMIN2	423.884	-0.536493	0.141673	-3.78684	0.000152578	0.00528117
CSF3	230.199	-0.673854	0.178128	-3.78297	0.000154969	0.00535107
C1orf198	2361.28	0.375673	0.0997255	3.76707	0.000165174	0.00568597
CLDN1	90.7168	0.899141	0.238731	3.76633	0.000165662	0.00568597
FBLN5	470.415	0.453676	0.120479	3.76559	0.000166155	0.00568597
BAALC	91.2846	-1.0284	0.273117	-3.76543	0.000166264	0.00568597
LDLR	5806.03	-0.341346	0.0906662	-3.76486	0.000166642	0.00568597
SERPINE1	254268	0.270618	0.0719157	3.76299	0.000167893	0.0057151
ADTRP	440.998	-0.655033	0.174458	-3.75468	0.000173561	0.00589413
SIGLEC15	134.72	-0.675445	0.180266	-3.74694	0.000179006	0.00606474
OXCT1	1033.73	-0.470264	0.125865	-3.73626	0.000186779	0.00631321
GAS6	4851.19	0.683409	0.183391	3.72651	0.000194146	0.00654685
BORA	318.489	-0.75277	0.202092	-3.72488	0.000195404	0.00656856
WDR25	664.678	0.702295	0.188561	3.7245	0.000195702	0.00656856
TMPO	3651.96	-0.586683	0.157604	-3.72251	0.00019725	0.00660511
CCDC18	306.437	-0.853782	0.229488	-3.72038	0.000198924	0.00664574
CHAF1A	1523.35	-0.4081	0.109744	-3.71864	0.000200297	0.0066761
LOXL4	40.2359	1.25548	0.337872	3.71583	0.000202537	0.00673517
ARSG	413.675	0.494892	0.133231	3.71454	0.000203576	0.00675412
MAGED2	13275.3	0.405555	0.109257	3.71192	0.000205691	0.00680862
MAMDC2	2244.6	0.522375	0.140886	3.70778	0.000209084	0.00690504
TGFB2	722.62	0.742522	0.200528	3.70283	0.000213205	0.00702502
TRIM16L	831.822	0.486497	0.131503	3.69952	0.000216005	0.00710105
GYPC	6868.14	0.654237	0.177235	3.69134	0.000223072	0.00731664
RAD18	655.223	-0.443472	0.120531	-3.67931	0.000233863	0.00763512
TXNRD2	5451.26	0.636884	0.173102	3.67924	0.000233934	0.00763512
POC1A	1023.6	-0.515293	0.140072	-3.67876	0.000234372	0.00763512
HEY1	156.954	-0.699365	0.190172	-3.67754	0.000235492	0.00763925
NEK6	5131.79	0.352136	0.0957551	3.67747	0.00023556	0.00763925
UVRAG	2249.39	0.365772	0.09948	3.67684	0.000236143	0.00764096
DNA2	244.347	-0.789857	0.215023	-3.67336	0.000239378	0.00772826
ARHGAP19	652.168	-0.419511	0.114378	-3.66775	0.000244697	0.00787332
MCM4	3748.95	-0.394406	0.107542	-3.66747	0.000244965	0.00787332
RP11-172H24.4	71.7963	0.922425	0.252857	3.64802	0.00026427	0.00847489
PHF10	2301.32	0.305616	0.083932	3.64124	0.000271329	0.00868193
INSIG1	3714.58	-0.343961	0.0945745	-3.63694	0.000275901	0.00880866
EVA1A	1440.39	0.365428	0.100665	3.63014	0.000283268	0.00902384
RP11-673C5.1	914.372	-0.445247	0.122777	-3.62647	0.000287326	0.0091329
PITPNC1	623.904	-0.407987	0.112595	-3.62351	0.000290637	0.0092178
FBXO43	93.1566	-0.840505	0.232046	-3.62214	0.000292174	0.0092462
LINC00638	26.056	1.6416	0.453693	3.61831	0.00029653	0.00936238
ZDHHC14	1263.85	0.38545	0.106543	3.61778	0.000297146	0.00936238
VWA8	516.113	-0.509542	0.140928	-3.61562	0.000299629	0.00942001
GEMIN8	744.299	0.425343	0.117815	3.61025	0.000305897	0.00957084
CEP78	1046.96	-0.519398	0.143882	-3.60989	0.000306331	0.00957084
TDRKH	225.784	-0.543059	0.15044	-3.60981	0.000306421	0.00957084
SMC1A	4446.15	-0.411824	0.114113	-3.60892	0.000307472	0.00958288
SOGA1	3614.43	-0.500218	0.138839	-3.60286	0.00031474	0.00978822
DNAJB9	785.901	0.387398	0.107545	3.60219	0.000315551	0.00979229
LIN9	294.437	-0.78735	0.218849	-3.59769	0.000321055	0.00994166
DUSP19	85.9643	0.766949	0.213331	3.59512	0.000324242	0.0100188
CDH5	65667.8	0.290078	0.0808299	3.58874	0.000332279	0.0102452
RFWD3	2141.34	-0.476282	0.132873	-3.5845	0.000337723	0.0103907
CLSPN	811.211	-0.660234	0.184278	-3.58281	0.000339915	0.0104359
LIPG	7927.93	-0.474545	0.132481	-3.58197	0.000341013	0.0104473
DBF4	680.175	-0.620093	0.173167	-3.5809	0.000342419	0.0104681
ERCC6L	485.176	-0.734511	0.205503	-3.57422	0.000351279	0.0107162
ZSWIM4	1546.38	0.399685	0.111875	3.57261	0.000353435	0.0107592
MDC1	1202.07	-0.401518	0.112438	-3.57101	0.000355604	0.0108024
HNRNPH3	4424.05	-0.32147	0.0900863	-3.56846	0.000359081	0.0108851
MICB	1214.9	-0.315381	0.0884116	-3.56718	0.000360837	0.0109153
ADARB1	1901.73	0.308404	0.0865913	3.5616	0.000368597	0.0111267
CARD16	2467.03	0.521614	0.146503	3.56042	0.000370257	0.0111534
MLLT11	815.8	-0.43764	0.122962	-3.55916	0.000372043	0.0111838
NEMP1	1093.18	-0.613889	0.17258	-3.55713	0.000374932	0.0112472
PPP2R5D	3207.57	-0.310843	0.0874538	-3.55437	0.000378884	0.0113421
CNTROB	1896.28	-0.316428	0.0891902	-3.54779	0.000388471	0.011605
SCARA3	13742.5	-0.362025	0.102118	-3.54515	0.000392384	0.0116976
FLRT2	6405.08	0.471797	0.133402	3.53664	0.000405244	0.012056
CXorf36	2117.76	-0.356417	0.100812	-3.53546	0.000407073	0.0120854
PTPN22	71.032	-1.05519	0.298659	-3.5331	0.000410724	0.0121688
NIPAL2	726.925	0.4363	0.123612	3.52961	0.000416175	0.0123049
TK1	4866.36	-0.531784	0.150764	-3.52727	0.000419871	0.0123719
GAS2L3	854.361	-0.676636	0.191854	-3.52682	0.000420576	0.0123719
SSR3	12123.6	0.300958	0.0853406	3.52655	0.000421017	0.0123719
EPB41L4A-AS1	561.188	0.407828	0.115695	3.52504	0.000423422	0.0124172
ZNF416	194.7	0.616561	0.175134	3.52051	0.000430715	0.0126054
GIMAP7	1747.12	-0.345376	0.0981969	-3.51717	0.000436167	0.0127391
CPNE5	1433.46	0.59397	0.169031	3.51398	0.000441444	0.0128671
SLCO2B1	37.4348	1.31316	0.374147	3.50973	0.000448567	0.0130483
TCOF1	2696.17	-0.282484	0.0805143	-3.5085	0.000450642	0.0130822
TRIM13	1033.62	0.405392	0.115612	3.50648	0.000454083	0.0131293
VKORC1L1	2710.33	0.338041	0.0964047	3.50647	0.000454085	0.0131293
FAM167B	526.694	0.722363	0.206126	3.50447	0.000457523	0.0132021
PPDPF	7655.65	0.607757	0.173822	3.49643	0.00047153	0.0135791
HMGA1	41367.3	-0.487983	0.139617	-3.49515	0.000473791	0.0136137
LRRC17	645.795	-0.548771	0.15703	-3.49468	0.000474623	0.0136137
GRAMD4	620.685	0.497738	0.142849	3.48436	0.000493315	0.0141218
PCDH18	210.538	-0.802414	0.230558	-3.48032	0.00050082	0.0143081
PIK3CG	512.14	-0.76916	0.221202	-3.47718	0.000506722	0.0144481
ARG2	440.001	-0.437359	0.125819	-3.47609	0.000508773	0.0144779
ITPR3	7798.57	-0.376791	0.108488	-3.47312	0.000514444	0.0146104
YPEL5	3154.18	0.309509	0.0891978	3.46992	0.00052061	0.0147564
UBA7	2548.09	0.410371	0.11837	3.46686	0.000526571	0.0148961
ODF2	1995.55	-0.345562	0.099761	-3.4639	0.000532411	0.0150111
NUP107	1902.28	-0.44446	0.128318	-3.46374	0.000532724	0.0150111
PLEK2	994.818	-0.48364	0.139767	-3.46033	0.000539516	0.0151728
CYTL1	947.48	0.390517	0.112915	3.4585	0.000543201	0.0152467
PRCP	16412.6	0.278089	0.0804643	3.45605	0.000548154	0.0153506
PAPPA2	25.2612	-1.52063	0.440047	-3.45562	0.000549037	0.0153506
C9orf40	526.972	-0.514093	0.14881	-3.45469	0.000550936	0.0153671
LRRC8D	1355.79	0.357701	0.103554	3.45424	0.000551852	0.0153671
PTPRF	8842.17	0.320033	0.092662	3.45376	0.000552827	0.0153671
CRYL1	2208.98	0.517257	0.149854	3.45173	0.000557001	0.0154533
UHRF1	2971.09	-0.343467	0.0995404	-3.45053	0.000559485	0.0154924
C21orf58	383.12	-0.540518	0.156908	-3.4448	0.000571478	0.0157941
ZNF674-AS1	88.1525	-0.811894	0.235923	-3.44136	0.000578807	0.015966
LSM5	1371.98	-0.365443	0.106252	-3.4394	0.000582996	0.0160508
IFITM10	81.9664	0.94494	0.275053	3.43549	0.000591493	0.0162536
COL5A1	13806.5	0.396964	0.115602	3.43389	0.00059498	0.0163169
TCF7L1	1489.59	0.389048	0.113313	3.4334	0.000596061	0.0163169
CNN3	13562	0.238976	0.0696162	3.43277	0.000597453	0.016324
SUV39H1	569.71	-0.512837	0.149444	-3.43162	0.000599978	0.0163619
SLC1A1	828.165	-0.48407	0.141397	-3.42348	0.000618237	0.016828
MND1	153.063	-0.756481	0.221211	-3.41973	0.000626829	0.0170297
PARP2	743.166	-0.397102	0.116237	-3.41632	0.000634732	0.0172119
PRIM2	775.924	-0.341322	0.0999262	-3.41574	0.000636081	0.017216
RP11-732A21.3	14.9399	-2.07591	0.607921	-3.41477	0.000638371	0.0172431
C2orf27A	303.314	0.453688	0.132879	3.41429	0.000639477	0.0172431
NUCKS1	15221.4	-0.540195	0.158392	-3.4105	0.000648427	0.0174518
SUN2	8442.91	-0.348064	0.102183	-3.40629	0.000658524	0.0176905
FEN1	2468.25	-0.356318	0.104668	-3.40427	0.000663404	0.0177884
RFTN1	5256.83	0.286828	0.0843314	3.4012	0.000670906	0.0179366
WFS1	10355.4	0.510712	0.150166	3.40099	0.000671423	0.0179366
EFEMP1	184290	0.246124	0.0723832	3.4003	0.000673123	0.0179487
TMEM63B	2413.9	0.46082	0.135634	3.39751	0.000680009	0.0180988
SMPDL3A	613.631	0.372723	0.109954	3.38979	0.000699454	0.018582
ATAD2	1839.94	-0.622443	0.183938	-3.38399	0.000714411	0.0189444
MBOAT1	106.122	-0.726725	0.215321	-3.37507	0.000737968	0.0195331
FRAS1	92.7625	0.748208	0.22193	3.37137	0.00074796	0.0197612
ALG10	80.7828	-1.01048	0.300228	-3.36571	0.00076347	0.0201341
FAM46A	173.636	-0.678728	0.201819	-3.36305	0.000770857	0.0202917
LPIN3	20.36	-1.93109	0.574369	-3.36212	0.000773479	0.0203236
DHRS1	557.929	0.597415	0.177788	3.36027	0.00077866	0.0204224
FRY	3143.54	-0.305734	0.0910084	-3.35941	0.000781098	0.0204492
PVR	7992.41	0.243723	0.0726051	3.35683	0.000788414	0.0206032
TUBGCP4	532.847	-0.416113	0.124202	-3.35029	0.000807269	0.0210577
FUT8-AS1	33.1136	-1.32809	0.397439	-3.34162	0.000832906	0.0216872
RAMP2-AS1	103.199	0.667422	0.199762	3.34108	0.000834533	0.0216903
NQO1	16734	0.299621	0.0897548	3.33821	0.000843189	0.0218758
COMT	5844.55	0.509053	0.152703	3.33361	0.000857273	0.0222012
PKN3	2751.04	-0.463908	0.139183	-3.33309	0.000858871	0.0222027
CRTC1	491.804	0.550939	0.165386	3.33124	0.000864594	0.0222895
SLC22A5	90.9385	-0.771786	0.231701	-3.33096	0.000865479	0.0222895
MLH1	1682.19	-0.28755	0.0863381	-3.33051	0.000866873	0.0222895
SCD	18225	-0.305968	0.0920047	-3.32557	0.00088239	0.022648
CCDC150	82.847	-1.03499	0.312001	-3.31726	0.000909056	0.0232909
LAMA3	1671.79	-0.486139	0.146643	-3.31513	0.000916007	0.0234273
GLIPR2	5191.18	0.362186	0.10959	3.30492	0.00095004	0.0242547
MYBL2	3085.16	-0.483093	0.146355	-3.30083	0.000963996	0.0245674
CCND1	9976.25	0.329897	0.0999706	3.29994	0.000967054	0.0246018
FABP4	2283.98	-0.394453	0.119632	-3.29722	0.000976473	0.0247976
KNTC1	1187.29	-0.619594	0.187956	-3.29648	0.000979059	0.0248195
NMT2	4002.19	0.290208	0.088202	3.29027	0.00100091	0.0253289
DARS2	1172.51	-0.4384	0.133305	-3.2887	0.0010065	0.0254255
OR2I1P	11.3469	2.1309	0.648905	3.28384	0.00102402	0.0258228
RDH11	2975.52	-0.258709	0.0788674	-3.2803	0.00103696	0.0261035
C7orf50	3324.27	0.49425	0.151057	3.27195	0.00106807	0.0268397
HMGCL	1304.35	0.498975	0.152668	3.26837	0.00108168	0.0271345
PROSER3	322.048	-0.489739	0.149892	-3.26727	0.0010859	0.0271927
E2F2	176.669	-0.767864	0.235058	-3.26669	0.00108811	0.027201
AHDC1	1952.27	0.326015	0.0998927	3.26366	0.00109984	0.0274464
SAT2	1592.43	0.368817	0.113083	3.26148	0.00110832	0.0276102
DIAPH1	5947.81	-0.25671	0.0787281	-3.26072	0.0011113	0.0276366
RP11-22B23.1	90.707	-0.770959	0.236475	-3.26022	0.00111326	0.0276377
LRRC55	25.4769	-1.31056	0.402178	-3.25867	0.00111937	0.0277416
ERI1	1241.4	-0.561301	0.172467	-3.25454	0.00113577	0.0280996
MOV10L1	325.758	0.52115	0.160473	3.24758	0.00116391	0.0287463
BCL6B	6544.15	0.287738	0.0886149	3.24707	0.001166	0.0287485
MIR126	242.177	0.708134	0.218117	3.24658	0.00116799	0.0287485
HTRA1	9694.54	0.391837	0.120718	3.24589	0.00117085	0.0287698
TSPAN6	2068.7	0.275885	0.0850141	3.24517	0.00117381	0.0287933
CRMP1	822.249	0.433492	0.133665	3.24312	0.00118228	0.0289518
IMMP2L	148.078	0.532574	0.164284	3.24179	0.0011878	0.0290376
RPL23AP7	300.798	0.583411	0.180088	3.23959	0.00119703	0.0292137
WDHD1	974.359	-0.565648	0.174886	-3.23438	0.00121906	0.0297008
REEP4	1851.24	-0.482748	0.149354	-3.23224	0.00122825	0.0298743
LINC00607	831.783	0.41345	0.127955	3.23122	0.00123265	0.0298886
KAT7	1405.76	0.275228	0.08518	3.23114	0.00123299	0.0298886
ADCY4	2035.88	0.56054	0.173545	3.22994	0.00123818	0.029964
EHBP1L1	2612.84	-0.356217	0.110406	-3.22643	0.00125344	0.0302824
MAPRE2	2745.16	0.28703	0.0889773	3.22588	0.00125586	0.0302899
TLL1	72.9831	-0.88662	0.274913	-3.22509	0.00125933	0.0303229
P2RX4	2021.31	0.495762	0.153847	3.22243	0.0012711	0.0305551
MIR22HG	806.209	0.372315	0.115652	3.21927	0.00128518	0.0307874
CTSD	6640.57	0.57532	0.178732	3.21889	0.00128687	0.0307874
FEZ1	2052.7	0.395765	0.122953	3.21882	0.00128717	0.0307874
EME1	123.621	-0.750564	0.233217	-3.21831	0.0012895	0.0307919
SLC20A2	2485.49	0.293168	0.0911085	3.21779	0.00129184	0.0307967
ST3GAL6	712.673	0.365085	0.11352	3.21604	0.00129973	0.0309335
RPA1	5678.43	-0.264479	0.082261	-3.21512	0.00130388	0.0309812
PCDH10	2373.75	0.365732	0.113886	3.21137	0.00132103	0.0312899
UCKL1-AS1	15.5179	-1.68492	0.524679	-3.21133	0.00132122	0.0312899
MIS18A	441.87	-0.476144	0.148294	-3.21082	0.00132359	0.0312944
MFAP2	3997.75	0.522271	0.163026	3.20359	0.00135724	0.0320375
COQ2	971.558	-0.532192	0.166167	-3.20276	0.00136118	0.0320778
CEP72	99.6474	-0.65274	0.203965	-3.20026	0.00137305	0.0323049
HHIP	16190.4	0.302895	0.0948242	3.19428	0.00140179	0.0329272
ACSF2	1175.51	0.423357	0.132823	3.18737	0.00143573	0.0336694
RAD21	6856.75	-0.462527	0.145145	-3.18666	0.00143924	0.0336969
RP11-47A8.5	672.264	-0.782649	0.245645	-3.1861	0.00144204	0.0337078
CEBPD	317.144	-0.741528	0.232815	-3.18505	0.0014473	0.0337758
RP3-414A15.12	19.0026	1.49292	0.469093	3.18258	0.00145969	0.0340099
DRP2	792.269	-0.327122	0.102859	-3.18028	0.00147131	0.0341741
CYR61	35897.7	0.384152	0.120793	3.18025	0.00147149	0.0341741
GSTM3	1554.82	0.448859	0.141171	3.17953	0.00147513	0.0342035
ALS2CL	428.894	0.516581	0.162572	3.17755	0.00148523	0.0343824
SMS	5440.96	-0.239405	0.0753615	-3.17675	0.00148936	0.0344225
PSORS1C1	247.128	0.652582	0.205539	3.17497	0.00149851	0.0345787
RTKN	581.455	0.421933	0.132995	3.17256	0.00151101	0.0348112
HSD17B14	19.0258	1.94775	0.614569	3.1693	0.00152805	0.0351476
ACTL6A	2486.61	-0.304726	0.0963102	-3.164	0.00155616	0.035737
RND3	1706.35	0.427901	0.135307	3.16245	0.00156447	0.0358707
TPCN1	1645.19	0.345183	0.109179	3.16162	0.00156896	0.0359164
KDELC2	3866.39	-0.470757	0.148959	-3.16031	0.00157602	0.0360207
POLA2	927.292	-0.333043	0.10542	-3.15921	0.00158197	0.0360994
RP11-490M8.1	244.38	0.586765	0.185778	3.15841	0.00158632	0.0361
FRMD6	9105.81	0.549769	0.174072	3.15828	0.00158701	0.0361
MVB12B	340.766	0.503037	0.159508	3.15367	0.00161229	0.0365858
PIK3R3	1185.34	-0.344262	0.109169	-3.15347	0.00161345	0.0365858
CSF1	3061.51	0.391726	0.124269	3.15224	0.00162023	0.0366818
GRIK4	81.9374	0.77784	0.247446	3.14348	0.00166953	0.0377241
CX3CL1	58.3538	1.03879	0.330541	3.14271	0.00167394	0.0377241
PPP1R3B	4380.86	0.379081	0.120624	3.14267	0.00167412	0.0377241
PARP1	8628.75	-0.253284	0.0806535	-3.1404	0.00168717	0.0379586
BOK	5392.58	0.479661	0.15279	3.13936	0.00169318	0.0380345
MAP3K14	504.908	0.456935	0.145619	3.13789	0.00170171	0.0381078
RP11-798M19.6	219.776	-0.564341	0.179848	-3.13788	0.00170174	0.0381078
SLC12A4	3151.81	0.323241	0.103054	3.13661	0.00170914	0.0382142
TIMP2	22999.2	0.264695	0.0844421	3.13464	0.00172067	0.0384124
MEDAG	1604.75	-0.330745	0.105642	-3.13081	0.00174322	0.0388556
ACSS1	1094.23	0.421658	0.134729	3.12969	0.00174993	0.038902
TMEM156	438.828	-0.44323	0.141627	-3.12955	0.00175071	0.038902
EEPD1	79.2331	-0.694713	0.222053	-3.12859	0.00175646	0.0389251
CMTM7	2647.67	0.428568	0.136989	3.12848	0.00175716	0.0389251
RTKN2	247.571	-0.791087	0.252986	-3.127	0.00176598	0.0390605
PFAS	2024.16	-0.249325	0.0797479	-3.12642	0.0017695	0.0390782
TMSB15A	86.6302	-0.845069	0.270353	-3.1258	0.00177322	0.0391005
ZGRF1	233.916	-0.668962	0.214087	-3.12472	0.00177972	0.0391838
SPOCK1	4345.23	-0.586924	0.188169	-3.11913	0.00181384	0.0398741
RAD54B	69.1115	-0.785143	0.251796	-3.11817	0.00181976	0.0399432
FAAP100	3480.46	0.445067	0.142774	3.11729	0.00182524	0.0400024
UGCG	2622.3	0.506621	0.16268	3.11422	0.00184435	0.0403598
PRRC2A	12664.3	-0.228167	0.0732853	-3.11341	0.00184941	0.0404091
FAM72B	95.4418	-0.887834	0.285324	-3.11167	0.00186034	0.0405864
RPS3AP26	90.5253	0.706936	0.227302	3.11012	0.0018701	0.0407376
CMSS1	892.96	-0.364222	0.117156	-3.10886	0.00187811	0.0408503
LRR1	370.663	-0.410397	0.132147	-3.10561	0.00189887	0.0412396
MX2	43.8582	1.73492	0.560565	3.09494	0.00196851	0.0426877
CAPN10-AS1	34.2445	-1.15837	0.374462	-3.09342	0.00197861	0.0428421
ARSE	244.857	0.529928	0.171603	3.0881	0.00201443	0.0435522
TAP2	789.915	-0.351657	0.113958	-3.08585	0.00202969	0.0437973
RRAGB	491.736	0.347676	0.112679	3.08554	0.00203185	0.0437973
CACYBP	4282.56	-0.2722	0.0882581	-3.08414	0.00204143	0.0439381
KHDRBS1	9157.84	-0.234109	0.0759219	-3.08355	0.00204547	0.0439592
IL1B	18.7846	1.50611	0.48859	3.08256	0.00205226	0.0439862
PYGL	443.72	-0.418829	0.135883	-3.08228	0.00205423	0.0439862
THOC3	1906.42	-0.273832	0.0888478	-3.08204	0.00205589	0.0439862
SPOCK3	293.032	-0.514371	0.167027	-3.07958	0.00207295	0.0442339
E2F7	1009.43	-0.655062	0.212718	-3.07948	0.00207361	0.0442339
NPAS2	347.008	0.421701	0.137009	3.0779	0.00208465	0.0443734
KALRN	2571.82	0.45774	0.14873	3.07766	0.00208631	0.0443734
SMAD6	632.64	-0.448298	0.145904	-3.07255	0.00212237	0.0450737
TOX2	1383.31	-0.368543	0.12004	-3.07017	0.00213934	0.0453673
RGCC	7880.13	0.410652	0.133813	3.06886	0.00214877	0.0454923
TSPEAR	51.7782	1.007	0.328176	3.06847	0.00215156	0.0454923
PGP	1749.44	-0.654952	0.213604	-3.06619	0.00216803	0.0457734
FTH1P8	41.8792	1.40702	0.458962	3.06565	0.00217195	0.0457891
TRIM59	747.502	-0.323325	0.105553	-3.06315	0.00219024	0.0460838
ANP32E	2392.66	-0.572379	0.186899	-3.0625	0.00219496	0.0460838
ICMT	6681.72	-0.237803	0.077652	-3.06242	0.00219553	0.0460838
SPINK2	143.209	0.8701	0.284463	3.05874	0.00222267	0.0465856
SLIT2	57.39	-0.863418	0.282392	-3.05751	0.00223184	0.0467098
NUP88	1872.91	-0.252325	0.0825568	-3.05638	0.00224024	0.0468174
RP1-198K11.5	45.0793	1.09368	0.358151	3.05369	0.00226043	0.0471709
ILF3	15628.8	-0.209064	0.0684945	-3.05227	0.0022712	0.0473271
LHPP	252.682	0.539391	0.176754	3.05165	0.00227591	0.0473567
RHBDF1	3003.53	0.383312	0.125714	3.04908	0.00229544	0.047694
CTC-444N24.8	51.4645	1.20468	0.3953	3.04751	0.00230744	0.0478744
HMGB1P5	191.234	-0.67169	0.220551	-3.0455	0.00232294	0.0481265
PFN2	5308.05	0.223936	0.073694	3.03873	0.00237581	0.0491514
SLC35A1	202.545	0.599687	0.197574	3.03526	0.00240331	0.049649
KIAA0586	873.667	-0.426245	0.140481	-3.03418	0.0024119	0.049755
ZMYND8	2673.76	-0.411342	0.135644	-3.0325	0.00242536	0.0499611
