# Supplementary material for: Topical application of TAK1 inhibitor encapsulated by gelatin particle alleviates corneal neovascularization
Source: Theranostics. 2022 Jan 1;12(2):657–74. doi: 10.7150/thno.65098 (PMC8692906; doi:10.7150/thno.65098)
Supplement: Supplementary file 3 — Supplementary databases 2. [file thnov12p0657s3.xlsx]

## Sheet: Table S3
Supplementary databases 2. Differentially expressed genes between 1µm Oxo-treated cells and control cells
Gene symbol	baseMean	log2FoldChange	lfcSE	stat	pvalue	padj
ASPM	2673.92	-2.98951	0.0757591	-39.4607	0	0
CENPF	3915.47	-2.99541	0.0737722	-40.6035	0	0
CCNA2	3185.27	-2.42831	0.0601559	-40.3669	0	0
CCNB1	3738.23	-2.98364	0.0753268	-39.6093	0	0
KIF20A	3924.41	-3.7372	0.0909399	-41.0952	0	0
MKI67	6107.9	-2.6772	0.0641816	-41.7129	0	0
CCNB2	2201.34	-2.88853	0.0742102	-38.9236	0	0
TOP2A	7409.08	-2.75889	0.0592219	-46.5857	0	0
KIF2C	1871.57	-2.63095	0.0739606	-35.5724	3.75e-277	6.9e-274
AURKA	1662.1	-2.6153	0.0741243	-35.2826	1.08e-272	1.8e-269
RACGAP1	2670.71	-2.21956	0.0635765	-34.9116	4.96e-267	7.47e-264
DLGAP5	2608.11	-3.27764	0.0943199	-34.7502	1.37e-264	1.9e-261
KIF4A	1972.56	-2.6088	0.0751225	-34.7273	3.05e-264	3.89e-261
NUSAP1	2873.08	-2.45129	0.0710295	-34.5108	5.52e-261	6.54e-258
PRC1	3793.95	-2.66009	0.0772566	-34.4318	8.42e-260	9.31e-257
GTSE1	1694.24	-2.65143	0.0777461	-34.1037	6.49e-255	6.73e-252
TPX2	4781.09	-2.46649	0.0731726	-33.7078	4.44e-249	4.33e-246
CEP55	2943.34	-2.77678	0.083218	-33.3675	4.06e-244	3.74e-241
BUB1	2001.25	-2.89155	0.0867847	-33.3186	2.08e-243	1.81e-240
TACC3	4440.55	-2.21	0.0665424	-33.2119	7.25e-242	6.01e-239
UBE2C	2068.4	-2.62085	0.0799657	-32.7746	1.35e-235	1.07e-232
SAPCD2	1019.04	-3.59108	0.110604	-32.4679	3.02e-231	2.28e-228
PLK1	2335.26	-3.34739	0.107145	-31.2417	2.9e-214	2.09e-211
FAM64A	900.582	-3.64433	0.119024	-30.6185	6.95e-206	4.8e-203
HMMR	1055.9	-2.96051	0.100014	-29.6011	1.45e-192	9.6e-190
PRR11	1717.93	-2.34312	0.0792746	-29.557	5.34e-192	3.4e-189
TROAP	740.445	-3.51745	0.11906	-29.5436	7.95e-192	4.88e-189
CDC20	4535.93	-2.84921	0.0966625	-29.4758	5.88e-191	3.48e-188
KIF23	1860.61	-2.33973	0.0795368	-29.417	3.33e-190	1.9e-187
ANLN	4345.14	-2.28487	0.0785904	-29.0731	7.85e-186	4.34e-183
CENPA	809.028	-2.92743	0.101393	-28.8721	2.67e-183	1.43e-180
CENPE	1289.43	-2.55622	0.0900983	-28.3714	4.56e-177	2.36e-174
CDCA8	1821.94	-2.5495	0.0900759	-28.3039	3.1e-176	1.56e-173
BIRC5	3063.31	-2.81834	0.100736	-27.9775	3.06e-172	1.49e-169
CKAP2	2853.94	-1.6482	0.0593961	-27.7493	1.78e-169	8.42e-167
KIFC1	2659.34	-2.3882	0.0860768	-27.745	2e-169	9.22e-167
INCENP	2329.93	-1.86739	0.0673153	-27.7409	2.24e-169	1.01e-166
CKS1B	2261.98	-2.10108	0.0758349	-27.706	5.92e-169	2.58e-166
PSRC1	897.492	-2.66304	0.0963464	-27.6402	3.66e-168	1.56e-165
CASC5	1132.65	-2.70697	0.0983062	-27.5361	6.5e-167	2.69e-164
IQGAP3	1869.92	-2.6557	0.096645	-27.479	3.13e-166	1.27e-163
LMNB1	4529.68	-1.43286	0.05234	-27.376	5.3e-165	2.09e-162
NEK2	1008.2	-3.1825	0.11663	-27.2872	6.01e-164	2.32e-161
PTTG1	2695.82	-2.19475	0.0805569	-27.2447	1.92e-163	7.23e-161
ESPL1	1085.37	-2.5547	0.0937744	-27.243	2.01e-163	7.41e-161
CDK1	2554.26	-2.11967	0.0780606	-27.1542	2.26e-162	8.14e-160
KIF22	2087.76	-2.22316	0.0828584	-26.8308	1.41e-158	4.99e-156
TAGLN	7840.56	1.70109	0.0635689	26.7598	9.49e-158	3.28e-155
AURKB	1406.25	-2.51044	0.0938771	-26.7417	1.54e-157	5.21e-155
HMGB2	9718.29	-1.54445	0.0577812	-26.7293	2.15e-157	7.13e-155
CIT	1692.82	-2.5954	0.0971913	-26.704	4.23e-157	1.38e-154
PBK	1265.09	-2.57275	0.0968286	-26.5702	1.5e-155	4.79e-153
DEPDC1	1001.98	-2.58809	0.0975252	-26.5377	3.56e-155	1.11e-152
KIF11	2338.16	-2.11374	0.0797777	-26.4954	1.1e-154	3.37e-152
CDCA2	878.697	-2.37875	0.0900224	-26.424	7.27e-154	2.19e-151
NDC80	1171.81	-2.5882	0.0996316	-25.9777	8.85e-149	2.62e-146
SPAG5	1594.71	-2.58518	0.0998732	-25.8846	9.92e-148	2.89e-145
NCAPD2	5026.97	-1.72812	0.066893	-25.8341	3.67e-147	1.05e-144
NUF2	979.324	-2.63532	0.102527	-25.7037	1.06e-145	2.99e-143
CDKN2C	2109.04	-1.89355	0.0740063	-25.5863	2.16e-144	5.98e-142
MDK	16349.7	1.77033	0.0695233	25.4638	4.97e-143	1.35e-140
FOXM1	2625.27	-2.37835	0.0939689	-25.31	2.48e-141	6.64e-139
MXD3	1261.73	-2.95136	0.116979	-25.2297	1.89e-140	4.98e-138
KIF18B	1208.05	-2.66505	0.106048	-25.1306	2.31e-139	5.97e-137
KIF14	752.802	-2.89075	0.116147	-24.8888	9.85e-137	2.51e-134
KIF15	835.357	-2.42964	0.0987093	-24.6141	8.92e-134	2.24e-131
BUB1B	1665.06	-2.48789	0.101293	-24.5612	3.28e-133	8.12e-131
CDCA3	762.65	-2.5787	0.10523	-24.5054	1.29e-132	3.16e-130
TTK	990.711	-2.62667	0.108141	-24.2894	2.54e-130	6.1e-128
ARHGAP11A	1887.26	-2.03455	0.0841847	-24.1677	4.86e-129	1.15e-126
CKAP2L	1013.1	-2.24078	0.0933336	-24.0083	2.28e-127	5.32e-125
LMNB2	12701.2	-1.37782	0.0575083	-23.9586	7.52e-127	1.73e-124
CDKN3	902.691	-2.60855	0.112707	-23.1446	1.65e-118	3.74e-116
CDC25C	426.345	-2.78125	0.121388	-22.9122	3.51e-116	7.88e-114
FAM83D	1834.07	-2.39415	0.104591	-22.8906	5.76e-116	1.27e-113
TUBB4B	23008.2	-1.47681	0.0647698	-22.8009	4.49e-115	9.81e-113
HJURP	1544.19	-2.03704	0.0911172	-22.3563	1.05e-110	2.26e-108
CABLES1	7673.98	1.35423	0.0606155	22.3414	1.46e-110	3.11e-108
PHF19	3998.98	-1.55503	0.070184	-22.1565	9.02e-109	1.89e-106
TK1	3688.74	-2.03126	0.0934218	-21.7429	8.07e-105	1.67e-102
KNSTRN	1444.12	-1.90766	0.0878125	-21.7242	1.21e-104	2.48e-102
TUBA1B	22638.5	-1.51807	0.0705866	-21.5065	1.35e-102	2.74e-100
NEURL1B	603.871	-2.28582	0.106667	-21.4295	7.1e-102	1.42e-99
COL1A2	47214.9	1.56932	0.0734012	21.38	2.05e-101	4.05e-99
NCAPG2	2108.11	-1.59596	0.0749823	-21.2845	1.58e-100	3.08e-98
SPC25	561.311	-2.4487	0.116044	-21.1014	7.72e-99	1.49e-96
MYBL2	2424.38	-1.69665	0.0806091	-21.0479	2.39e-98	4.56e-96
APOBEC3B	374.759	-2.87928	0.138765	-20.7494	1.24e-95	2.34e-93
CCNF	1454.81	-2.02401	0.097817	-20.6918	4.1e-95	7.65e-93
KIF20B	988.319	-1.9151	0.0929363	-20.6066	2.39e-94	4.41e-92
ARL6IP1	7214.6	-1.19385	0.0579972	-20.5846	3.77e-94	6.88e-92
SGOL2	819.048	-2.04498	0.0996659	-20.5184	1.48e-93	2.66e-91
DEPDC1B	461.076	-2.5142	0.122576	-20.5115	1.7e-93	3.03e-91
WDR62	628.211	-2.25232	0.110131	-20.4514	5.84e-93	1.03e-90
SKA3	606.817	-2.14931	0.105859	-20.3035	1.2e-91	2.09e-89
TRIP13	1054.41	-1.79022	0.0885756	-20.2112	7.8e-91	1.35e-88
TUBA1C	10278.6	-1.22343	0.0608255	-20.1137	5.59e-90	9.56e-88
NTN4	12666.2	1.02051	0.0507669	20.1019	7.11e-90	1.2e-87
NCAPH	1066.83	-2.32705	0.11632	-20.0055	4.93e-89	8.26e-87
SPC24	974.785	-2.18132	0.109464	-19.9273	2.36e-88	3.91e-86
KIF18A	481.755	-2.46341	0.125156	-19.6827	3.03e-86	4.98e-84
SMC4	3091.11	-1.43145	0.0730134	-19.6053	1.39e-85	2.27e-83
FRMD6	11681.3	1.0481	0.053542	19.5752	2.52e-85	4.05e-83
CKAP5	6854.19	-1.00472	0.0515833	-19.4776	1.7e-84	2.71e-82
KIAA1524	875.3	-1.81916	0.0934156	-19.4738	1.83e-84	2.89e-82
WHSC1	6540.68	-0.95464	0.0491866	-19.4085	6.54e-84	1.02e-81
PLSCR4	3872.1	1.26087	0.0655771	19.2274	2.18e-82	3.39e-80
ANTXR1	16947.2	1.09076	0.0569681	19.1468	1.03e-81	1.58e-79
NCAPD3	1741.34	-1.2604	0.066225	-19.0321	9.24e-81	1.41e-78
PLK4	1059.75	-1.85666	0.0976746	-19.0087	1.45e-80	2.18e-78
NCAPG	1711.19	-1.95022	0.103681	-18.8097	6.28e-79	9.39e-77
DHCR24	7028.96	-1.00226	0.0540009	-18.56	6.77e-77	1e-74
GADD45B	4636.4	1.15603	0.0623795	18.5322	1.14e-76	1.67e-74
APLN	55809.8	1.21478	0.0667207	18.2069	4.55e-74	6.61e-72
SDC2	2116.25	1.45761	0.080259	18.1614	1.04e-73	1.51e-71
SKA1	621.839	-2.1025	0.116796	-18.0015	1.9e-72	2.71e-70
KPNA2	11694	-0.917081	0.0510049	-17.9803	2.78e-72	3.94e-70
H2AFX	3799.85	-1.59268	0.088736	-17.9485	4.93e-72	6.92e-70
CKS2	2648.26	-1.52551	0.085987	-17.7411	2.02e-70	2.81e-68
STIL	936.98	-1.53702	0.0870103	-17.6648	7.83e-70	1.08e-67
POC1A	803.912	-1.75552	0.0999159	-17.57	4.18e-69	5.73e-67
SMC2	1834.12	-1.31901	0.0754895	-17.4727	2.31e-68	3.14e-66
RRM2	4601.13	-1.56541	0.0897326	-17.4452	3.74e-68	5.04e-66
BMP6	17649.3	0.781216	0.0452641	17.2591	9.56e-67	1.28e-64
CDCA5	1464.87	-1.58035	0.0931138	-16.9722	1.32e-64	1.75e-62
HNRNPM	11426	-0.778153	0.0459265	-16.9434	2.15e-64	2.83e-62
TACSTD2	2841.12	1.22536	0.0725027	16.9009	4.43e-64	5.79e-62
HNRNPA2B1	32742	-0.796147	0.0471535	-16.8842	5.88e-64	7.62e-62
MMP1	18059.2	-1.23597	0.0732056	-16.8836	5.95e-64	7.64e-62
MYL9	10292.7	1.29078	0.0765635	16.859	9.01e-64	1.15e-61
HMGB3	2687.26	-1.29678	0.0772347	-16.7902	2.88e-63	3.65e-61
DHFR	1957.96	-1.14373	0.0683942	-16.7227	8.96e-63	1.13e-60
GPSM2	981.131	-1.33065	0.0798477	-16.6648	2.36e-62	2.95e-60
MAD2L1	1363.22	-1.81414	0.109233	-16.6081	6.09e-62	7.54e-60
ZWINT	1831.98	-1.47709	0.0890601	-16.5853	8.9e-62	1.09e-59
RNASEH2A	1365.01	-1.19796	0.0727536	-16.466	6.43e-61	7.85e-59
TUBB	50504	-0.817554	0.0500348	-16.3397	5.15e-60	6.23e-58
TCF19	2342.65	-1.13798	0.0699032	-16.2793	1.38e-59	1.66e-57
ECT2	1764.82	-1.37711	0.0846321	-16.2717	1.57e-59	1.87e-57
CENPU	1229.25	-1.41515	0.0876265	-16.1498	1.14e-58	1.35e-56
H2AFZ	10232.5	-1.09436	0.0679652	-16.1018	2.48e-58	2.91e-56
MELK	2130.54	-1.46892	0.0912858	-16.0914	2.93e-58	3.42e-56
FILIP1L	5185.22	1.00528	0.0627622	16.0173	9.67e-58	1.11e-55
RRM1	3782.38	-0.95382	0.0595493	-16.0173	9.67e-58	1.11e-55
PPDPF	9949.55	1.12691	0.0706148	15.9586	2.48e-57	2.84e-55
TMPO	3323.17	-1.08547	0.0686431	-15.8132	2.52e-56	2.86e-54
UGCG	3538.17	1.11802	0.071267	15.6877	1.83e-55	2.07e-53
CENPI	597.946	-1.75439	0.112191	-15.6376	4.04e-55	4.53e-53
SMTN	6033.67	-0.997952	0.0638262	-15.6355	4.17e-55	4.65e-53
CENPM	673.174	-1.68513	0.107826	-15.6282	4.68e-55	5.17e-53
CDC45	844.55	-1.42457	0.0913651	-15.5921	8.24e-55	9.05e-53
CENPW	876.702	-2.05161	0.132329	-15.5038	3.27e-54	3.57e-52
ASF1B	1370.25	-1.51172	0.0981911	-15.3957	1.75e-53	1.89e-51
CHTF18	778.529	-1.78571	0.116334	-15.3499	3.55e-53	3.82e-51
CTSD	7731.62	0.859068	0.0562615	15.2692	1.23e-52	1.31e-50
EPB41L1	773.623	1.59903	0.104983	15.2313	2.19e-52	2.33e-50
ABCC3	2678.91	1.54601	0.101666	15.2067	3.19e-52	3.37e-50
DTYMK	3075.27	-1.17881	0.0777184	-15.1676	5.79e-52	6.08e-50
NUCKS1	14406.7	-0.861443	0.0573223	-15.0281	4.81e-51	5.02e-49
H1F0	9096.68	-0.801093	0.0533822	-15.0067	6.63e-51	6.87e-49
FABP4	1819.57	-1.46886	0.097899	-15.0038	6.93e-51	7.14e-49
NEIL3	293.746	-2.17862	0.145264	-14.9977	7.6e-51	7.78e-49
PCDH10	3368.94	1.10591	0.0738009	14.9851	9.19e-51	9.35e-49
FLRT2	8412.22	1.03032	0.0688511	14.9645	1.25e-50	1.27e-48
BGN	29692.4	1.30994	0.0875888	14.9555	1.43e-50	1.44e-48
REEP4	1549.62	-1.344	0.0899991	-14.9335	2e-50	1.99e-48
TICRR	434.137	-1.70088	0.114677	-14.8319	9.11e-50	9.05e-48
STMN1	15691.6	-1.01376	0.0683773	-14.826	9.94e-50	9.82e-48
GGH	2727.57	-1.07781	0.0731603	-14.7321	4.01e-49	3.93e-47
TYMS	1305.72	-1.27684	0.0867966	-14.7107	5.5e-49	5.37e-47
RGS3	15071.5	0.878577	0.0600012	14.6427	1.5e-48	1.46e-46
C14orf80	582.856	-1.5234	0.10429	-14.6074	2.52e-48	2.43e-46
ADAM23	4206.97	1.22288	0.0837723	14.5977	2.91e-48	2.79e-46
CXorf36	1731.83	-1.27319	0.0873196	-14.5809	3.72e-48	3.54e-46
DDX39A	4412.04	-0.805727	0.0554013	-14.5434	6.43e-48	6.09e-46
COL8A1	16101.5	0.821627	0.0565266	14.5352	7.25e-48	6.83e-46
MAGED2	15435.1	0.698994	0.0482078	14.4996	1.22e-47	1.14e-45
RAD21	6538.72	-0.74368	0.0514217	-14.4624	2.09e-47	1.95e-45
BDNF	378.381	1.69804	0.117667	14.4309	3.31e-47	3.06e-45
ADAMTS4	418.657	-1.81649	0.125984	-14.4185	3.96e-47	3.64e-45
SERPINE2	12182.1	0.76235	0.0528741	14.4182	3.98e-47	3.64e-45
2004-03-01	2001.73	0.979212	0.0684165	14.3125	1.83e-46	1.67e-44
CTGF	93397.3	0.642164	0.0449615	14.2825	2.81e-46	2.55e-44
FHL2	10946.6	0.748761	0.0524703	14.2702	3.36e-46	3.02e-44
PARPBP	372.103	-1.84076	0.129226	-14.2446	4.85e-46	4.34e-44
NDC1	1468.24	-1.15458	0.0813425	-14.194	9.98e-46	8.9e-44
NDE1	1709.86	-1.00655	0.0710826	-14.1603	1.61e-45	1.43e-43
NPM3	675.954	-1.43225	0.101686	-14.085	4.7e-45	4.14e-43
EDIL3	10804.8	0.893496	0.0635898	14.0509	7.6e-45	6.67e-43
AJUBA	3405.52	0.929482	0.066578	13.9608	2.7e-44	2.36e-42
CD34	5563.97	0.968348	0.0694191	13.9493	3.18e-44	2.76e-42
CDK5RAP2	2077.45	-0.92178	0.0663489	-13.8929	6.99e-44	6.04e-42
GAS2L3	774.079	-1.22124	0.0879536	-13.885	7.81e-44	6.71e-42
ACAT2	1626.9	-1.08371	0.0780726	-13.8808	8.28e-44	7.05e-42
FANCG	1390.33	-1.03425	0.0745101	-13.8807	8.29e-44	7.05e-42
FANCI	1535.7	-1.09952	0.079392	-13.8492	1.29e-43	1.09e-41
ABCG2	241.046	-2.27968	0.166287	-13.7094	8.92e-43	7.51e-41
BMP4	979.818	1.46155	0.107493	13.5967	4.19e-42	3.51e-40
MYLK2	374.866	1.6561	0.12212	13.5613	6.79e-42	5.66e-40
BRCA1	850.02	-1.29865	0.0958733	-13.5455	8.43e-42	6.99e-40
PPP1R3B	5257.6	0.748196	0.0554323	13.4975	1.62e-41	1.34e-39
ANP32E	2200.89	-1.01933	0.0761842	-13.3799	7.93e-41	6.51e-39
HMGB1	18843	-0.898009	0.0673449	-13.3345	1.46e-40	1.19e-38
TGFB2	1023.81	1.41982	0.106509	13.3305	1.54e-40	1.25e-38
TMEM106C	1994.39	-1.06087	0.0798834	-13.2802	3.02e-40	2.44e-38
CALD1	23265.9	0.629371	0.04745	13.2639	3.75e-40	3.02e-38
CFH	5737.77	0.753905	0.0571306	13.1962	9.23e-40	7.4e-38
SUV39H1	473.263	-1.42633	0.108594	-13.1345	2.09e-39	1.66e-37
AK5	634.74	1.86818	0.142313	13.1272	2.3e-39	1.82e-37
FBXO5	887.684	-1.26793	0.0970474	-13.065	5.22e-39	4.12e-37
CCDC80	6990.07	1.14987	0.088034	13.0617	5.45e-39	4.28e-37
FADS2	19367.4	-0.875878	0.0673644	-13.0021	1.19e-38	9.31e-37
RAD51AP1	500.247	-1.64478	0.126552	-12.9969	1.27e-38	9.92e-37
GMFG	2550.54	-0.972647	0.0749805	-12.972	1.76e-38	1.37e-36
ALDH16A1	1558.36	-0.918789	0.0709783	-12.9447	2.52e-38	1.94e-36
DIAPH3	1368.29	-1.22126	0.0944484	-12.9304	3.03e-38	2.33e-36
MCM7	6659.94	-0.860803	0.0666055	-12.9239	3.3e-38	2.52e-36
CTD-2510F5.4	189.436	-2.33565	0.181081	-12.8984	4.59e-38	3.5e-36
ARHGAP11B	395.051	-2.09886	0.162789	-12.8932	4.92e-38	3.72e-36
DAZAP1	5016.71	-0.715487	0.0557226	-12.8402	9.77e-38	7.36e-36
NEK6	6104.07	0.703463	0.0549402	12.8042	1.55e-37	1.16e-35
CSE1L	6274.18	-0.75165	0.0587042	-12.804	1.56e-37	1.16e-35
LRP1	584.008	1.49012	0.117031	12.7327	3.89e-37	2.89e-35
TIMELESS	2140.83	-0.974728	0.0766702	-12.7132	4.99e-37	3.7e-35
C7orf50	4009.95	0.864282	0.0681329	12.6852	7.14e-37	5.26e-35
DBF4B	410.095	-1.53395	0.121069	-12.6701	8.66e-37	6.36e-35
MN1	1609.35	1.07843	0.0852122	12.6558	1.04e-36	7.6e-35
ERCC6L	388.833	-2.02679	0.160969	-12.5912	2.36e-36	1.72e-34
NEMP1	987.705	-1.15103	0.0917304	-12.548	4.08e-36	2.95e-34
TRAIP	277.573	-1.95776	0.15618	-12.5353	4.79e-36	3.45e-34
LAMB3	1962.73	-0.854526	0.0684897	-12.4767	1e-35	7.18e-34
POLE	1749.25	-0.864091	0.0692872	-12.4712	1.07e-35	7.67e-34
TXNRD2	5715.49	0.678329	0.0544526	12.4572	1.28e-35	9.09e-34
RECQL4	968.399	-1.43995	0.115642	-12.4517	1.37e-35	9.7e-34
CEP128	275.281	-1.81345	0.145884	-12.4308	1.78e-35	1.26e-33
HNRNPH3	3974.83	-0.811013	0.0652643	-12.4266	1.87e-35	1.32e-33
RTKN2	197.831	-2.16043	0.173912	-12.4225	1.97e-35	1.38e-33
KIF24	399.975	-1.75871	0.141716	-12.4101	2.3e-35	1.61e-33
EDN1	19974.4	1.08838	0.0879069	12.381	3.31e-35	2.3e-33
CXCL12	344.733	1.91156	0.155102	12.3246	6.68e-35	4.61e-33
ERMP1	5741.89	0.703816	0.0571723	12.3104	7.96e-35	5.48e-33
SPDL1	851.51	-1.20797	0.0981383	-12.3088	8.12e-35	5.56e-33
LIG1	2077.95	-0.852952	0.0692996	-12.3082	8.18e-35	5.59e-33
PTX3	13984.3	0.644005	0.0523634	12.2988	9.2e-35	6.25e-33
TMEM71	125.773	-2.73382	0.222939	-12.2626	1.44e-34	9.71e-33
RND3	2100.66	0.849636	0.0692876	12.2625	1.44e-34	9.71e-33
CCNA1	179.426	-2.56512	0.209542	-12.2415	1.87e-34	1.25e-32
RBMX	6751.35	-0.600538	0.0490833	-12.2351	2.02e-34	1.35e-32
RGS9	596.689	1.39602	0.115107	12.128	7.51e-34	5e-32
CLU	13478.7	1.07884	0.0892266	12.091	1.18e-33	7.82e-32
CPQ	2229.49	0.793893	0.0662571	11.982	4.41e-33	2.92e-31
NID2	631.181	-1.916	0.160102	-11.9674	5.27e-33	3.47e-31
ZMAT3	2658.61	0.73745	0.0616358	11.9646	5.44e-33	3.57e-31
LINC01235	519.004	-1.5114	0.126327	-11.9642	5.47e-33	3.57e-31
CSRP1	25800.7	0.545364	0.0457427	11.9224	9.04e-33	5.88e-31
WDR34	3623.07	-0.824051	0.0691579	-11.9155	9.83e-33	6.37e-31
FANCD2	500.388	-1.8428	0.154689	-11.9129	1.01e-32	6.54e-31
BLM	483.402	-1.45562	0.122193	-11.9124	1.02e-32	6.55e-31
CENPL	414.578	-1.65233	0.138755	-11.9083	1.07e-32	6.86e-31
FASN	12695.9	-0.805999	0.0677259	-11.9009	1.17e-32	7.47e-31
MVK	1250.28	-0.876986	0.0740767	-11.8389	2.46e-32	1.56e-30
CENPO	784.442	-1.1229	0.0957466	-11.7278	9.18e-32	5.81e-30
ARHGEF39	164.704	-2.39248	0.204087	-11.7229	9.73e-32	6.14e-30
CNTRL	1080.57	-1.05941	0.0904318	-11.715	1.07e-31	6.71e-30
GALNT10	15360.1	0.563668	0.048135	11.7101	1.13e-31	7.08e-30
LTBP1	13958.3	-0.525329	0.0448643	-11.7093	1.14e-31	7.12e-30
ATAD2	1728.8	-0.986558	0.0842673	-11.7075	1.17e-31	7.25e-30
FANCA	596.039	-1.45416	0.12442	-11.6875	1.48e-31	9.13e-30
SGOL1	133.951	-2.45172	0.209869	-11.6822	1.57e-31	9.69e-30
DLC1	5808.1	0.660153	0.0565135	11.6813	1.59e-31	9.75e-30
SUN2	7721.58	-0.773455	0.0663246	-11.6617	2e-31	1.22e-29
TPM1	33771.9	0.799149	0.0686607	11.6391	2.61e-31	1.59e-29
TUBA1A	41314.6	-0.524912	0.0451207	-11.6335	2.78e-31	1.69e-29
SLC16A6	361.688	2.01025	0.173046	11.6169	3.38e-31	2.05e-29
HID1	361.385	-1.58267	0.136876	-11.5628	6.36e-31	3.84e-29
C21orf58	313.063	-1.56264	0.135437	-11.5378	8.51e-31	5.11e-29
NAGS	678.123	-1.14425	0.0993269	-11.5201	1.05e-30	6.26e-29
FUS	7607.18	-0.746182	0.0649591	-11.4869	1.53e-30	9.15e-29
BMF	3017.79	1.01016	0.0879751	11.4823	1.62e-30	9.62e-29
SYNPO	12972.9	0.742082	0.0646651	11.4758	1.75e-30	1.03e-28
ZWILCH	1214.72	-0.983583	0.0857256	-11.4736	1.79e-30	1.06e-28
CENPH	455.51	-1.33371	0.116562	-11.442	2.58e-30	1.52e-28
GYPC	7471.33	0.780247	0.0682593	11.4306	2.94e-30	1.72e-28
PHGDH	559.238	-1.16593	0.102067	-11.4232	3.2e-30	1.87e-28
CTD-2562J17.6	2354.46	0.923855	0.0810505	11.3985	4.25e-30	2.48e-28
ITM2C	562.129	1.14841	0.100915	11.38	5.26e-30	3.05e-28
CLSPN	736.03	-1.19027	0.104844	-11.3528	7.19e-30	4.15e-28
PKMYT1	633.625	-1.1369	0.100278	-11.3374	8.56e-30	4.93e-28
HIRIP3	774.795	-1.1199	0.0987979	-11.3353	8.78e-30	5.04e-28
ANKRD1	20270.1	0.793274	0.0700013	11.3323	9.08e-30	5.19e-28
HMG20B	4789.34	-0.713203	0.0631732	-11.2896	1.48e-29	8.41e-28
BRCA2	559.038	-1.37322	0.122117	-11.2451	2.45e-29	1.39e-27
H2AFV	6148.62	-0.707464	0.0631438	-11.204	3.9e-29	2.21e-27
TM6SF1	868.897	1.03515	0.0927874	11.1562	6.68e-29	3.77e-27
ESCO2	414.861	-1.36302	0.122277	-11.147	7.41e-29	4.16e-27
MTMR10	1337.36	1.05371	0.0945642	11.1428	7.76e-29	4.35e-27
MERTK	1643.48	1.06059	0.0954795	11.1081	1.15e-28	6.4e-27
MASTL	762.598	-1.04787	0.0945595	-11.0816	1.54e-28	8.58e-27
NEXN	758.928	1.1065	0.100738	10.9839	4.57e-28	2.53e-26
COL6A1	8460.14	0.606983	0.0552981	10.9766	4.95e-28	2.74e-26
OIP5	233.984	-2.10687	0.192794	-10.9281	8.46e-28	4.66e-26
FADS3	4902.81	0.62766	0.0575419	10.9079	1.06e-27	5.8e-26
TNFRSF21	1012.52	0.971844	0.0890987	10.9075	1.06e-27	5.81e-26
PRR15	583.419	1.12433	0.103481	10.8651	1.69e-27	9.22e-26
PLEK2	861.584	-1.17989	0.108884	-10.8362	2.32e-27	1.26e-25
TIPARP	1754.49	0.872118	0.0806545	10.813	2.99e-27	1.62e-25
FOXS1	113.241	2.78522	0.257669	10.8093	3.11e-27	1.68e-25
GINS1	717.619	-1.02334	0.0947114	-10.8048	3.27e-27	1.76e-25
CST1	284.946	-2.01284	0.186686	-10.782	4.19e-27	2.25e-25
LYVE1	4412.65	-0.945994	0.0878925	-10.7631	5.14e-27	2.75e-25
MAMDC2	2512.58	0.719299	0.0668474	10.7603	5.3e-27	2.83e-25
PIF1	494.797	-1.49524	0.139025	-10.7552	5.6e-27	2.98e-25
CDKN2D	395.768	-1.64892	0.153535	-10.7397	6.62e-27	3.51e-25
CTSF	1025.99	1.31909	0.122974	10.7266	7.64e-27	4.03e-25
UBE2T	980.033	-1.23627	0.115295	-10.7226	7.97e-27	4.2e-25
LDLR	5229	-0.826478	0.0773178	-10.6894	1.14e-26	5.99e-25
CDCA4	2542.26	-0.669718	0.0626991	-10.6815	1.24e-26	6.5e-25
UBE2S	5716.06	-1.98068	0.185609	-10.6712	1.39e-26	7.24e-25
ITGB3BP	465.991	-1.25179	0.117409	-10.6618	1.54e-26	7.98e-25
PKN3	2459.48	-1.0091	0.0947757	-10.6473	1.8e-26	9.3e-25
CENPK	532.189	-1.26939	0.119257	-10.6442	1.86e-26	9.59e-25
ITGA11	1118.18	2.20285	0.207479	10.6172	2.48e-26	1.28e-24
KCTD12	11874.6	0.666084	0.0627601	10.6132	2.59e-26	1.33e-24
ARMC9	1328.97	0.855015	0.080616	10.606	2.79e-26	1.43e-24
POLQ	337.559	-1.61477	0.152452	-10.592	3.25e-26	1.66e-24
INSIG1	3272.83	-0.920074	0.0868936	-10.5885	3.37e-26	1.71e-24
LAP3	5249.99	0.742328	0.0701258	10.5857	3.47e-26	1.76e-24
ALYREF	2747.33	-0.638435	0.0605063	-10.5516	5e-26	2.53e-24
CCDC18	267.27	-1.67163	0.158435	-10.5509	5.03e-26	2.54e-24
RAMP2	1431.42	0.876734	0.0832279	10.5341	6.01e-26	3.02e-24
SCUBE3	1438.73	0.921471	0.087619	10.5168	7.23e-26	3.62e-24
NUP107	1820.12	-0.710365	0.0675938	-10.5093	7.83e-26	3.91e-24
RPL39L	727.684	-1.1984	0.114088	-10.5042	8.26e-26	4.12e-24
GIMAP7	1576.42	-0.823989	0.0785175	-10.4943	9.17e-26	4.55e-24
PLAU	6712.97	0.682119	0.0651866	10.4641	1.26e-25	6.25e-24
GSTM2	156.258	1.86534	0.178361	10.4582	1.34e-25	6.63e-24
CD320	2467.4	-0.771686	0.0738668	-10.447	1.51e-25	7.44e-24
CAPN11	377.78	1.32744	0.127162	10.439	1.65e-25	8.07e-24
BCL2L12	1041.37	-1.12559	0.108127	-10.4099	2.23e-25	1.09e-23
ABHD4	2095.15	0.743712	0.0714961	10.4021	2.42e-25	1.18e-23
SLC12A4	3612.68	0.589673	0.056688	10.4021	2.43e-25	1.18e-23
DHCR7	3642.7	-0.732252	0.0704191	-10.3985	2.52e-25	1.22e-23
SAMD4A	2610.52	0.788383	0.0758944	10.3879	2.81e-25	1.36e-23
STC1	475.259	-1.15585	0.111421	-10.3737	3.26e-25	1.57e-23
DUT	2668.93	-0.815324	0.0786504	-10.3664	3.52e-25	1.69e-23
SLC25A5	8823.98	-0.590189	0.0569394	-10.3652	3.57e-25	1.71e-23
SPOCK1	4331.55	-0.709524	0.0685392	-10.3521	4.09e-25	1.96e-23
ALDH3B1	715.524	1.15506	0.111605	10.3495	4.21e-25	2e-23
TOMM34	2232.42	-0.657225	0.0636434	-10.3267	5.34e-25	2.54e-23
RNF26	1582.85	-0.765686	0.0744089	-10.2902	7.8e-25	3.69e-23
C1orf112	454.388	-1.17121	0.114022	-10.2718	9.44e-25	4.46e-23
SHCBP1	1642.99	-1.89629	0.18466	-10.2691	9.71e-25	4.57e-23
KALRN	3074.19	0.810102	0.0788904	10.2687	9.75e-25	4.58e-23
DBF4	626.848	-1.07104	0.104347	-10.2642	1.02e-24	4.79e-23
GINS4	417.823	-1.31679	0.12854	-10.2442	1.26e-24	5.87e-23
TRAM2	22085.4	0.657741	0.0645733	10.186	2.29e-24	1.07e-22
KNTC1	1134.13	-0.914183	0.0898876	-10.1703	2.69e-24	1.25e-22
SCARA3	12696.8	-0.750172	0.073787	-10.1667	2.79e-24	1.29e-22
LINC00704	1916.18	-0.67969	0.0668944	-10.1606	2.97e-24	1.37e-22
ARHGAP19	567.808	-1.06876	0.105239	-10.1556	3.13e-24	1.44e-22
CYBRD1	5145.88	0.573913	0.0565498	10.1488	3.35e-24	1.54e-22
RAN	18924	-0.531134	0.0524455	-10.1274	4.18e-24	1.91e-22
THBS1	302480	0.53286	0.0526241	10.1258	4.25e-24	1.94e-22
CDT1	889.933	-1.015	0.100249	-10.1249	4.29e-24	1.95e-22
MCM2	3379.23	-0.715878	0.0708797	-10.0999	5.53e-24	2.51e-22
GEN1	511.639	-1.12761	0.11166	-10.0987	5.6e-24	2.54e-22
CENPJ	430.492	-1.34019	0.132777	-10.0936	5.9e-24	2.67e-22
ENC1	3259.03	0.599924	0.0594413	10.0927	5.95e-24	2.68e-22
GSG2	243.456	-1.84203	0.182675	-10.0837	6.52e-24	2.93e-22
EZH2	1030.31	-0.94173	0.0935449	-10.0671	7.72e-24	3.46e-22
CEP78	1006.82	-0.776195	0.0771081	-10.0663	7.78e-24	3.48e-22
RANGAP1	9148.52	-0.609309	0.0605365	-10.0652	7.88e-24	3.51e-22
TDP1	1623.66	-0.789855	0.0785909	-10.0502	9.17e-24	4.08e-22
TRIM22	5139.71	0.849284	0.084667	10.0309	1.12e-23	4.95e-22
DIAPH1	5652.01	-0.526424	0.0526131	-10.0056	1.44e-23	6.36e-22
PPP2R5D	3051.03	-0.583228	0.0582907	-10.0055	1.44e-23	6.36e-22
RANBP1	4210.25	-0.715609	0.0716104	-9.99308	1.63e-23	7.19e-22
RP11-673C5.1	814.173	-1.00623	0.100812	-9.98128	1.84e-23	8.08e-22
BORA	276.303	-1.54869	0.155479	-9.96078	2.26e-23	9.9e-22
HN1	6740.43	-0.609587	0.0614177	-9.92527	3.23e-23	1.41e-21
SLC16A9	167.045	2.48689	0.250828	9.91472	3.59e-23	1.56e-21
LSM4	3593.84	-0.620473	0.0626019	-9.9114	3.71e-23	1.61e-21
FEN1	2232.25	-0.82701	0.0834885	-9.90568	3.93e-23	1.7e-21
MAP3K14	652.438	0.982668	0.0993743	9.88856	4.67e-23	2.02e-21
LSM5	1216.68	-0.917878	0.0928601	-9.88452	4.86e-23	2.09e-21
GALNT1	17054	0.478208	0.0485223	9.85542	6.49e-23	2.79e-21
HMGCR	3202.94	-0.575603	0.0584492	-9.84792	7e-23	3e-21
PLLP	1226.05	0.863352	0.0877941	9.83382	8.05e-23	3.44e-21
CALCOCO1	3229.31	0.591893	0.060198	9.83244	8.16e-23	3.48e-21
MVD	2473.72	-0.714203	0.072643	-9.83169	8.22e-23	3.5e-21
SSC5D	530.265	1.11313	0.113359	9.81952	9.28e-23	3.94e-21
NAGA	2563.48	-0.723569	0.0737852	-9.80642	1.06e-22	4.47e-21
NASP	5036.68	-0.604054	0.0616395	-9.79979	1.13e-22	4.76e-21
NUDT15	917.59	-0.952332	0.0975721	-9.76029	1.67e-22	7.02e-21
POLD2	3925.07	-0.63767	0.065456	-9.74197	2e-22	8.38e-21
CCDC77	475.669	-1.14244	0.117526	-9.72072	2.46e-22	1.03e-20
HAUS8	494.16	-1.30139	0.133992	-9.71246	2.67e-22	1.11e-20
ADM	3629.13	0.743778	0.076641	9.70471	2.88e-22	1.2e-20
C1QTNF6	1082.48	-0.998263	0.102973	-9.69438	3.19e-22	1.32e-20
CNTROB	1768.07	-0.662182	0.0683455	-9.68874	3.37e-22	1.4e-20
HYLS1	656.712	-0.920064	0.0950159	-9.68326	3.55e-22	1.47e-20
ODF2	1809.05	-0.805077	0.0831872	-9.6779	3.74e-22	1.54e-20
CCDC34	616.126	-0.997287	0.103371	-9.64764	5.03e-22	2.07e-20
NCAPH2	1600.98	-0.731748	0.075994	-9.62902	6.03e-22	2.48e-20
BUB3	5924.96	-0.557282	0.0580122	-9.60629	7.52e-22	3.08e-20
TUBG1	2429.75	-0.827699	0.0864371	-9.57574	1.01e-21	4.13e-20
USP13	1571.04	-0.615936	0.0643307	-9.57452	1.02e-21	4.17e-20
SCD	16471.6	-0.769316	0.0803877	-9.57008	1.07e-21	4.34e-20
FTH1	51701.7	0.538917	0.0563487	9.56397	1.13e-21	4.6e-20
LBR	3168.33	-0.652839	0.0682708	-9.56249	1.15e-21	4.65e-20
ILF2	10625.6	-0.465629	0.0487451	-9.55232	1.27e-21	5.12e-20
BRIP1	552.672	-1.0017	0.105115	-9.52955	1.58e-21	6.36e-20
PCYT2	2679.03	-0.771097	0.0809537	-9.52515	1.65e-21	6.62e-20
NMT2	4560.39	0.544364	0.0572328	9.5114	1.88e-21	7.54e-20
SAE1	9673.37	-0.48356	0.0508809	-9.50376	2.02e-21	8.09e-20
HDGF	14038.9	-0.527426	0.0555054	-9.50225	2.05e-21	8.19e-20
RTTN	429.94	-1.02688	0.108097	-9.49957	2.11e-21	8.38e-20
SSRP1	6860.2	-0.477221	0.0502872	-9.48991	2.31e-21	9.17e-20
G2E3	901.294	-0.908662	0.0959798	-9.46722	2.87e-21	1.14e-19
DNAJC9	1335.74	-0.900828	0.0951644	-9.46602	2.91e-21	1.15e-19
PAQR4	580.489	-0.958718	0.101355	-9.45904	3.11e-21	1.22e-19
DCAF15	1257.34	-0.675249	0.0713962	-9.45776	3.15e-21	1.24e-19
PCMTD1	1468.25	0.855389	0.0906059	9.44076	3.7e-21	1.45e-19
PPIH	863.212	-1.0546	0.111734	-9.4385	3.78e-21	1.48e-19
NPR1	479.55	-1.22738	0.130475	-9.40704	5.1e-21	1.99e-19
CMSS1	775.892	-1.00461	0.10693	-9.39506	5.72e-21	2.23e-19
PPP1R3C	444.395	1.05511	0.11233	9.39291	5.84e-21	2.27e-19
CRYAB	47.5639	4.08817	0.435438	9.38865	6.08e-21	2.36e-19
DSN1	786.513	-0.887933	0.0948076	-9.36563	7.56e-21	2.92e-19
ID1	3676.74	-1.62739	0.173824	-9.36229	7.8e-21	3.01e-19
C22orf29	2589.85	0.741912	0.0792538	9.36121	7.88e-21	3.03e-19
FGFRL1	1256.78	0.702734	0.0752278	9.34141	9.51e-21	3.65e-19
ELOVL6	690.022	-0.957594	0.102579	-9.33514	1.01e-20	3.86e-19
WNT9A	550.68	0.975614	0.10454	9.33247	1.03e-20	3.95e-19
PCNA	5288.2	-0.539994	0.0578708	-9.33102	1.05e-20	4e-19
SULF2	6973.07	0.568253	0.0610122	9.31376	1.23e-20	4.69e-19
EMC9	598.602	-1.09092	0.117157	-9.31168	1.26e-20	4.78e-19
KDELC2	3803.49	-0.635102	0.068277	-9.30184	1.38e-20	5.23e-19
GJA1	12279.9	-0.444788	0.0478736	-9.29087	1.53e-20	5.78e-19
PTK2B	291.481	-1.28984	0.138931	-9.28404	1.63e-20	6.15e-19
NUP85	1635.95	-0.635305	0.0686561	-9.25344	2.17e-20	8.18e-19
MND1	123.444	-2.02211	0.218589	-9.25078	2.23e-20	8.36e-19
SQSTM1	28488.9	0.53214	0.0576264	9.2343	2.6e-20	9.73e-19
SHMT1	748.028	-1.07429	0.11658	-9.21512	3.11e-20	1.16e-18
BRD8	1780.18	-0.619404	0.0672685	-9.20794	3.32e-20	1.24e-18
C15orf54	1259.39	-0.756313	0.0822891	-9.19093	3.89e-20	1.45e-18
APLNR	97.2896	-3.13636	0.341712	-9.17839	4.38e-20	1.62e-18
ACE	1286.36	-1.11577	0.121811	-9.15981	5.2e-20	1.92e-18
ABI3BP	7265.33	0.676244	0.0738377	9.15852	5.26e-20	1.94e-18
TRA2B	5939.55	-0.498798	0.0545348	-9.14642	5.89e-20	2.17e-18
AAAS	1820.29	-0.676617	0.0740541	-9.1368	6.43e-20	2.37e-18
SNRPA	1823.47	-0.780263	0.0854857	-9.12741	7.02e-20	2.57e-18
CENPN	662.481	-1.17654	0.128954	-9.12368	7.26e-20	2.66e-18
SMS	5205.77	-0.483604	0.0530073	-9.12336	7.28e-20	2.66e-18
FBXO43	68.0134	-3.25961	0.357547	-9.11658	7.75e-20	2.83e-18
SEMA3C	1324.14	0.973584	0.106852	9.11155	8.12e-20	2.95e-18
RUVBL2	4947.21	-0.630584	0.0692834	-9.10151	8.91e-20	3.23e-18
MAP1LC3A	1016.28	1.04474	0.114835	9.09778	9.22e-20	3.34e-18
ATP8B3	141.071	-1.89617	0.208469	-9.09569	9.4e-20	3.4e-18
ASS1	91.316	2.38405	0.262684	9.07574	1.13e-19	4.07e-18
FAAP100	3742.94	0.551032	0.0607248	9.07425	1.14e-19	4.12e-18
TSPAN13	1091.53	-1.19647	0.132006	-9.06375	1.26e-19	4.52e-18
PSAP	87969.6	0.43875	0.0484275	9.05992	1.31e-19	4.68e-18
MIS18BP1	1516.8	-0.698115	0.0770686	-9.05837	1.32e-19	4.73e-18
SCLT1	456.079	-1.16977	0.129466	-9.03538	1.63e-19	5.83e-18
MTFR2	221.747	-1.55065	0.171848	-9.02333	1.82e-19	6.49e-18
E2F7	964.762	-0.951339	0.105489	-9.01833	1.91e-19	6.78e-18
THSD4	7983.22	0.669335	0.074257	9.01376	1.99e-19	7.06e-18
HMGCS1	2200.32	-0.56429	0.0627295	-8.99561	2.35e-19	8.31e-18
TUBB6	24488.2	-0.636929	0.07083	-8.99236	2.42e-19	8.54e-18
KPNB1	13304.6	-0.460572	0.0512734	-8.98268	2.64e-19	9.3e-18
CPS1	1239.11	-0.714451	0.0796244	-8.97277	2.89e-19	1.02e-17
MCM8	526.469	-1.16183	0.129711	-8.95709	3.33e-19	1.17e-17
FTL	93399.6	1.16487	0.130212	8.94593	3.69e-19	1.29e-17
FNDC3B	8443.24	0.571826	0.0641781	8.90999	5.1e-19	1.78e-17
PRKCDBP	9875.69	-0.679494	0.0765857	-8.87233	7.16e-19	2.5e-17
CRIM1	47987.6	0.535806	0.0604821	8.85892	8.08e-19	2.81e-17
RAD51	600.057	-0.854675	0.0965956	-8.84797	8.91e-19	3.09e-17
WDHD1	941.296	-0.808208	0.0914835	-8.83446	1.01e-18	3.48e-17
C4orf46	877.612	-0.847627	0.0961529	-8.81541	1.19e-18	4.12e-17
DKK3	22047.2	0.407056	0.0461922	8.81223	1.23e-18	4.23e-17
PLOD1	19928.6	-0.402778	0.0458334	-8.78788	1.52e-18	5.24e-17
GIMAP4	1697.18	-0.834347	0.0950433	-8.77861	1.66e-18	5.68e-17
CRY1	647.974	-0.880004	0.100491	-8.75706	2e-18	6.87e-17
EVA1A	1680.72	0.670294	0.0765838	8.75243	2.09e-18	7.14e-17
SLC38A2	23141.7	0.56652	0.064763	8.74758	2.18e-18	7.44e-17
TPI1	29656.2	-0.467909	0.0536402	-8.7231	2.71e-18	9.22e-17
POLD1	1658.06	-0.764281	0.0876881	-8.7159	2.88e-18	9.8e-17
SLC44A5	759.922	0.901411	0.103546	8.70545	3.16e-18	1.07e-16
TRIM16	1448.4	0.699913	0.0804052	8.70482	3.18e-18	1.08e-16
RCN3	4183.57	-0.518162	0.0595468	-8.70176	3.27e-18	1.1e-16
P3H2	1329.9	0.752222	0.0864567	8.70057	3.3e-18	1.11e-16
RPA1	5374.99	-0.548497	0.0630451	-8.70007	3.32e-18	1.12e-16
CHEK2	474.281	-0.920789	0.105916	-8.69357	3.51e-18	1.18e-16
THOP1	2948.38	-0.712418	0.0821175	-8.67559	4.11e-18	1.38e-16
PLA2R1	2980.44	0.540582	0.0624106	8.66171	4.65e-18	1.55e-16
MCM5	4626.68	-0.69611	0.0804826	-8.6492	5.19e-18	1.73e-16
ADTRP	382.375	-1.41388	0.163568	-8.64403	5.43e-18	1.81e-16
GABARAPL1	4121.57	0.457008	0.0530165	8.62011	6.69e-18	2.22e-16
EXOSC8	922.627	-0.77811	0.0904207	-8.60544	7.6e-18	2.52e-16
NUP205	3157.4	-0.626812	0.0728791	-8.60071	7.92e-18	2.62e-16
CTB-193M12.5	288.117	-1.28832	0.149872	-8.59617	8.24e-18	2.72e-16
ORC6	586.435	-1.13438	0.132557	-8.55763	1.15e-17	3.8e-16
ASRGL1	79.5497	-2.14709	0.251001	-8.55411	1.19e-17	3.91e-16
ODC1	5107.11	0.705325	0.0824699	8.55252	1.2e-17	3.96e-16
CTNNB1	26954	0.394546	0.0461351	8.55197	1.21e-17	3.97e-16
LPCAT2	5919.92	0.450864	0.0528458	8.53168	1.44e-17	4.72e-16
IDH2	4640.26	-0.482842	0.0566049	-8.53004	1.46e-17	4.78e-16
RCCD1	780.539	-0.849292	0.0996732	-8.52076	1.59e-17	5.16e-16
LMNA	41892.6	-0.555656	0.0652346	-8.5178	1.63e-17	5.29e-16
P4HB	34103.6	-0.389835	0.0457972	-8.51221	1.71e-17	5.54e-16
NOTCH4	7694.06	-0.653183	0.0768777	-8.49639	1.96e-17	6.34e-16
TMEM87B	1734.63	0.59238	0.0697358	8.49464	1.99e-17	6.42e-16
FAT1	2836.62	0.633712	0.0746344	8.49088	2.05e-17	6.62e-16
RFTN1	5775.81	0.451433	0.0532307	8.48068	2.24e-17	7.21e-16
PTPRF	10020	0.558836	0.0659943	8.46795	2.5e-17	8.03e-16
STEAP3	1084.89	-0.663064	0.0784284	-8.45438	2.81e-17	9e-16
UBA7	2820.55	0.587608	0.0695556	8.44803	2.96e-17	9.49e-16
WNK4	951.583	0.906136	0.107511	8.42829	3.51e-17	1.12e-15
HDAC6	1881.5	-0.563654	0.0668991	-8.42544	3.59e-17	1.15e-15
CHAF1A	1355.98	-0.955893	0.113484	-8.42314	3.67e-17	1.17e-15
MLH1	1575.39	-0.61305	0.0727887	-8.42233	3.69e-17	1.17e-15
RP11-553A10.1	6855.17	0.49646	0.0589538	8.42116	3.73e-17	1.18e-15
SMC1A	4430.96	-0.525975	0.0624796	-8.41836	3.82e-17	1.21e-15
CORO1A	85.7417	-2.1303	0.253372	-8.40783	4.18e-17	1.32e-15
RPGR	1104.3	-0.74601	0.0887333	-8.40733	4.19e-17	1.32e-15
RFWD3	2116.75	-0.622817	0.0742164	-8.3919	4.78e-17	1.51e-15
PARP2	661.338	-0.942752	0.112824	-8.35595	6.49e-17	2.04e-15
CD55	3972.41	-0.582885	0.0698559	-8.34411	7.18e-17	2.25e-15
SNRPA1	1409.64	-0.688118	0.0825628	-8.33448	7.78e-17	2.44e-15
MCM4	3505.88	-0.740788	0.0889356	-8.32949	8.12e-17	2.54e-15
CD274	1639.85	0.643198	0.0772517	8.326	8.36e-17	2.61e-15
MT-TP	644.24	0.766792	0.0922178	8.31501	9.17e-17	2.85e-15
FDFT1	9211.97	-0.438401	0.0527293	-8.31417	9.24e-17	2.87e-15
PSMD2	15231.4	-0.419768	0.0504958	-8.31292	9.34e-17	2.89e-15
EMP2	387.562	-0.999397	0.120259	-8.31039	9.54e-17	2.95e-15
MPHOSPH9	682.625	-0.834053	0.100447	-8.30339	1.01e-16	3.13e-15
MDC1	1155.86	-0.643813	0.0775446	-8.30248	1.02e-16	3.14e-15
HMHA1	2085.68	-0.537274	0.0647626	-8.29606	1.08e-16	3.31e-15
TMEM150A	1004.36	0.640683	0.0773696	8.28081	1.22e-16	3.76e-15
ARMCX3	2512.63	0.501123	0.0606496	8.26259	1.43e-16	4.37e-15
SGK1	7197.75	0.451843	0.0547499	8.25285	1.55e-16	4.73e-15
KIAA0101	225.633	-1.50655	0.18292	-8.23612	1.78e-16	5.43e-15
EWSR1	10775.7	-0.379399	0.0461364	-8.22341	1.98e-16	6.03e-15
LSS	7047.07	-0.597535	0.0727824	-8.20989	2.21e-16	6.74e-15
TMSB15A	68.9503	-2.28684	0.279371	-8.18567	2.71e-16	8.23e-15
EIF5A	12670.5	-0.495367	0.0605678	-8.17871	2.87e-16	8.7e-15
LSM3	1280.01	-0.772659	0.0946111	-8.16668	3.17e-16	9.59e-15
GLIPR2	5910.21	0.609484	0.0746373	8.16594	3.19e-16	9.63e-15
RPS6KA2	10012	0.593808	0.0727478	8.16255	3.28e-16	9.89e-15
CEP152	308.178	-1.11472	0.136679	-8.15576	3.47e-16	1.04e-14
PSMD14	3446.31	-0.485555	0.0595361	-8.15564	3.47e-16	1.04e-14
SIRT2	3842.83	0.449597	0.0551721	8.14899	3.67e-16	1.1e-14
LGALS3BP	956.952	0.800809	0.0984381	8.13516	4.11e-16	1.23e-14
TMEM97	776.717	-0.764702	0.0940753	-8.12861	4.34e-16	1.3e-14
HNRNPH1	8889.52	-0.53787	0.0661945	-8.1256	4.45e-16	1.33e-14
HNRNPDL	7623.63	-0.519806	0.0640079	-8.12097	4.62e-16	1.38e-14
RPS6KA1	466.242	-1.0385	0.127943	-8.1169	4.78e-16	1.42e-14
EME1	102.916	-1.79905	0.222045	-8.10217	5.4e-16	1.6e-14
HHIP	17317.8	0.399319	0.0494195	8.0802	6.47e-16	1.92e-14
CDC25B	4014.47	-1.21167	0.150031	-8.07617	6.68e-16	1.98e-14
ARSG	503.324	0.883327	0.109419	8.07287	6.87e-16	2.03e-14
MEGF6	698.487	0.926399	0.114844	8.06661	7.23e-16	2.13e-14
HNRNPA3	15082.6	-0.422503	0.052408	-8.0618	7.52e-16	2.21e-14
PCDH9	1028.09	0.814024	0.101249	8.03986	8.99e-16	2.64e-14
CSRP2	247.663	-1.13512	0.141424	-8.02638	1e-15	2.94e-14
YWHAH	9241.18	-0.508939	0.0634707	-8.01849	1.07e-15	3.13e-14
FCGRT	6147.06	0.583195	0.0728089	8.00994	1.15e-15	3.35e-14
USP1	2190.72	-0.559545	0.0698674	-8.00868	1.16e-15	3.38e-14
EVI2B	167.517	-1.37733	0.171986	-8.00839	1.16e-15	3.38e-14
MLLT11	762.292	-0.794332	0.0992416	-8.00402	1.2e-15	3.5e-14
E2F8	329.131	-1.10127	0.137813	-7.99101	1.34e-15	3.88e-14
MCM10	534.095	-0.968066	0.12122	-7.98601	1.39e-15	4.03e-14
EZR	8839.93	-0.390484	0.0489107	-7.98361	1.42e-15	4.11e-14
SULT1A1	197.07	1.38677	0.173866	7.97609	1.51e-15	4.36e-14
SSR3	13052.4	0.413878	0.0519173	7.97187	1.56e-15	4.5e-14
RP11-244M2.1	166.43	-1.57762	0.198623	-7.94276	1.98e-15	5.68e-14
TMEM200A	1088.03	0.687197	0.086558	7.93915	2.04e-15	5.84e-14
HTRA1	10203.9	0.445617	0.0561321	7.93871	2.04e-15	5.85e-14
VEPH1	2581.91	-0.467917	0.0589477	-7.93784	2.06e-15	5.88e-14
ID3	12241.4	-0.592914	0.0747125	-7.93594	2.09e-15	5.96e-14
DSCC1	223.668	-1.15036	0.145038	-7.93144	2.17e-15	6.17e-14
FAM43A	23964.2	0.596702	0.0752959	7.92477	2.29e-15	6.5e-14
INHBA	2157.63	0.696578	0.0879425	7.92084	2.36e-15	6.7e-14
EBP	1278.92	-0.746532	0.0942703	-7.91906	2.39e-15	6.78e-14
SERINC1	7790.95	0.478608	0.060452	7.91716	2.43e-15	6.88e-14
PCMTD2	1540.65	0.653582	0.082566	7.91587	2.46e-15	6.94e-14
CYB5D2	1237.37	0.558157	0.0705138	7.91557	2.46e-15	6.94e-14
FZR1	3517.06	-0.541184	0.0683961	-7.9125	2.52e-15	7.1e-14
ADARB1	2117.62	0.504674	0.0637982	7.91048	2.56e-15	7.21e-14
RAD54L	276.601	-1.26187	0.159632	-7.90486	2.68e-15	7.53e-14
DTL	834.268	-0.720624	0.0912184	-7.89999	2.79e-15	7.81e-14
ENOX1	299.494	1.50874	0.191059	7.89673	2.86e-15	8.01e-14
MZT1	821.084	-0.743811	0.0942331	-7.89331	2.94e-15	8.22e-14
PLAUR	2379.06	-0.56544	0.0716776	-7.88865	3.05e-15	8.51e-14
VKORC1L1	3021.23	0.535801	0.0679761	7.8822	3.22e-15	8.95e-14
BAALC	76.8407	-2.18794	0.277678	-7.87942	3.29e-15	9.14e-14
RBM14	1739.04	-0.598123	0.0759162	-7.87873	3.31e-15	9.17e-14
CEP70	457.261	-0.881934	0.111961	-7.87717	3.35e-15	9.27e-14
UNC5B	918.292	-0.874945	0.111106	-7.87488	3.41e-15	9.43e-14
DNMT1	4775.3	-0.520008	0.0660599	-7.87176	3.5e-15	9.65e-14
RAC3	665.141	-1.00864	0.12817	-7.86959	3.56e-15	9.8e-14
MMRN1	19030.8	-0.421123	0.0535923	-7.85791	3.91e-15	1.07e-13
RP11-420L9.5	759.367	0.732762	0.0933239	7.85182	4.1e-15	1.13e-13
FAM129A	2347.99	-0.583238	0.0743627	-7.84315	4.39e-15	1.2e-13
NUP93	2756.14	-0.462291	0.0589852	-7.83741	4.6e-15	1.26e-13
SRPX	11362.1	-0.511477	0.0652835	-7.83469	4.7e-15	1.28e-13
SH3BGRL	5600.32	0.455058	0.0581364	7.82742	4.98e-15	1.36e-13
SYNE3	1788.69	-0.724788	0.0925974	-7.8273	4.98e-15	1.36e-13
FOXRED1	539.21	-0.833723	0.106616	-7.81984	5.29e-15	1.44e-13
PLK2	10302.3	0.565981	0.0724595	7.811	5.67e-15	1.54e-13
ARL4C	2235.18	0.623761	0.079911	7.80569	5.92e-15	1.6e-13
DARS2	1152.85	-0.602343	0.0772	-7.80237	6.08e-15	1.64e-13
GINS2	620.241	-0.741551	0.0950479	-7.80187	6.1e-15	1.65e-13
DUSP3	4311.85	0.470815	0.0603766	7.79797	6.29e-15	1.7e-13
AK3	4707.45	0.475547	0.0609997	7.7959	6.4e-15	1.72e-13
CSF3	202.468	-1.36589	0.175494	-7.78313	7.08e-15	1.9e-13
ZSCAN31	514.246	-0.980293	0.125998	-7.78022	7.24e-15	1.94e-13
PPP2R3B	1060.06	-0.843273	0.108431	-7.77701	7.43e-15	1.99e-13
LRRFIP1	7728.52	-0.361909	0.0465375	-7.77673	7.44e-15	1.99e-13
TCOF1	2611.41	-0.488154	0.0627934	-7.77397	7.61e-15	2.03e-13
NCEH1	829.431	-0.877508	0.112879	-7.77389	7.61e-15	2.03e-13
PVR	8874.84	0.437281	0.0562756	7.77034	7.83e-15	2.08e-13
ZBTB18	1958.14	0.482925	0.0621583	7.76927	7.89e-15	2.1e-13
IFRD2	3176.89	-0.431976	0.0556206	-7.76648	8.07e-15	2.14e-13
PXDC1	4647.34	0.499462	0.0643349	7.76347	8.26e-15	2.19e-13
COX8A	1080.01	-0.671357	0.0865015	-7.76122	8.41e-15	2.22e-13
CCT5	10491	-0.409298	0.0527627	-7.75733	8.67e-15	2.29e-13
TBX1	3062.51	0.649904	0.083786	7.75672	8.72e-15	2.3e-13
TTF2	943.259	-0.834309	0.107575	-7.7556	8.79e-15	2.31e-13
PDIA5	2902.97	-0.458435	0.0592661	-7.7352	1.03e-14	2.71e-13
RP5-1172A22.1	170.795	1.71733	0.222349	7.72358	1.13e-14	2.97e-13
APOE	96.3805	1.80725	0.234151	7.71832	1.18e-14	3.09e-13
CSGALNACT1	90.5973	-2.00912	0.260434	-7.71451	1.21e-14	3.18e-13
SOGA1	3628.89	-0.591974	0.0767525	-7.71277	1.23e-14	3.22e-13
MEST	164.335	1.4521	0.188402	7.70747	1.28e-14	3.35e-13
ARHGDIB	22398.1	-0.467469	0.0607206	-7.69869	1.37e-14	3.58e-13
CDK16	5138.73	-0.451845	0.0586969	-7.69794	1.38e-14	3.59e-13
NIPAL2	851.113	0.743489	0.0965876	7.69757	1.39e-14	3.6e-13
NR2F2	13776	0.404479	0.0526049	7.68899	1.48e-14	3.84e-13
LIMS1	12272.8	0.460369	0.0599114	7.68418	1.54e-14	3.98e-13
SLC19A1	1376.56	-0.554851	0.0722411	-7.68054	1.58e-14	4.09e-13
B3GALT2	30.1799	8.40279	1.09545	7.67066	1.71e-14	4.41e-13
MCM3	4988.69	-0.440342	0.0574818	-7.66055	1.85e-14	4.77e-13
PSAT1	728.1	-0.916179	0.119622	-7.65898	1.87e-14	4.82e-13
ARSD	1112.31	0.606797	0.0792318	7.6585	1.88e-14	4.83e-13
EXO1	477.726	-0.968142	0.126469	-7.65517	1.93e-14	4.95e-13
HMGCL	1422.73	0.636979	0.0832233	7.65386	1.95e-14	4.99e-13
ACOT7	4182.38	-0.623098	0.081539	-7.64171	2.14e-14	5.47e-13
YPEL5	3534.33	0.521084	0.0681901	7.64164	2.14e-14	5.47e-13
KIF5B	7947.32	-0.384583	0.0503723	-7.6348	2.26e-14	5.76e-13
RNASET2	757.974	0.704591	0.0923802	7.62708	2.4e-14	6.11e-13
ASAH1	2525.91	0.621826	0.081548	7.62527	2.44e-14	6.19e-13
FAM167B	623.948	1.03458	0.135746	7.62143	2.51e-14	6.36e-13
TSPAN6	2351.44	0.524752	0.0688552	7.62111	2.52e-14	6.37e-13
ABCA1	693.765	0.742344	0.0974189	7.62013	2.53e-14	6.41e-13
SRSF7	4548.68	-0.421786	0.0554917	-7.60088	2.94e-14	7.42e-13
TAGLN2	34620	-0.396379	0.0522542	-7.58559	3.31e-14	8.34e-13
ADAMTS18	650.858	0.763721	0.100711	7.58332	3.37e-14	8.48e-13
ZMYND8	2694.08	-0.487203	0.06425	-7.58294	3.38e-14	8.49e-13
EFEMP1	194743	0.312752	0.0413925	7.55576	4.16e-14	1.04e-12
FIGNL1	729.613	-0.753476	0.0997801	-7.55136	4.31e-14	1.08e-12
ACLY	16266.6	-0.398246	0.0527543	-7.54908	4.38e-14	1.1e-12
HNRNPD	9493.31	-0.394919	0.052381	-7.53936	4.72e-14	1.18e-12
SCPEP1	2883.01	0.422068	0.0559864	7.53876	4.74e-14	1.18e-12
LATS2	3913.03	0.469795	0.0623259	7.53773	4.78e-14	1.19e-12
MPZL2	15833	0.610782	0.0810571	7.53521	4.88e-14	1.21e-12
BOK	5600.63	0.499305	0.0664044	7.51915	5.51e-14	1.37e-12
NUP88	1797.2	-0.486809	0.0647692	-7.51605	5.65e-14	1.4e-12
HCFC1R1	1463.84	0.82488	0.109863	7.50824	5.99e-14	1.48e-12
PELI1	1537.25	0.53676	0.0714922	7.50794	6.01e-14	1.48e-12
RBBP7	5329.45	-0.411418	0.0548262	-7.50405	6.19e-14	1.53e-12
C17orf53	192.19	-1.66853	0.222379	-7.50308	6.23e-14	1.54e-12
PGRMC2	3748.93	0.502731	0.0670353	7.49949	6.41e-14	1.58e-12
PCNT	1943.35	-0.66363	0.0885178	-7.49713	6.52e-14	1.6e-12
AC092066.1	524.994	0.813115	0.108641	7.48439	7.19e-14	1.76e-12
FEZ1	2174.59	0.465863	0.0622744	7.48081	7.39e-14	1.81e-12
NRM	961.901	-0.71635	0.0958412	-7.47434	7.76e-14	1.9e-12
MAD2L2	1163.8	-0.632596	0.0847779	-7.4618	8.53e-14	2.08e-12
ANGPTL4	2582.14	2.29867	0.308118	7.46036	8.63e-14	2.1e-12
SPATA18	317.489	0.965006	0.129521	7.4506	9.29e-14	2.26e-12
MAPRE2	3045.57	0.475916	0.0639219	7.44528	9.67e-14	2.35e-12
LGR4	1145.08	0.669241	0.0899846	7.43728	1.03e-13	2.5e-12
TMEM156	387.703	-1.03944	0.13986	-7.43201	1.07e-13	2.59e-12
CBX5	5483.17	-0.446162	0.0601348	-7.41936	1.18e-13	2.85e-12
PRIM2	735.951	-0.626837	0.0845152	-7.41686	1.2e-13	2.9e-12
WDR25	679.262	0.683781	0.0922852	7.40943	1.27e-13	3.06e-12
CEACAM19	287.508	1.03511	0.139723	7.40835	1.28e-13	3.08e-12
SNRNP25	1078.27	-0.826318	0.111755	-7.39399	1.42e-13	3.43e-12
CEP192	1181.04	-0.586538	0.0793508	-7.39171	1.45e-13	3.48e-12
CTSO	936.963	0.631752	0.0854782	7.3908	1.46e-13	3.5e-12
DNASE2	2624.56	0.424723	0.0574895	7.38784	1.49e-13	3.58e-12
HTR1D	1514.41	0.54425	0.0738962	7.36506	1.77e-13	4.24e-12
WRAP53	761.578	-0.937351	0.12731	-7.36274	1.8e-13	4.31e-12
PPP2R4	7123.71	-0.41907	0.0569789	-7.35483	1.91e-13	4.56e-12
LEPR	542.447	0.743851	0.101199	7.35041	1.98e-13	4.71e-12
FADS1	5281.94	-0.442787	0.0602632	-7.34755	2.02e-13	4.8e-12
PRKCH	6188.49	0.357118	0.0486297	7.34363	2.08e-13	4.94e-12
PDIA6	12860	-0.388272	0.0528748	-7.34324	2.08e-13	4.95e-12
METTL7A	1021.18	-0.76395	0.104051	-7.34206	2.1e-13	4.98e-12
CCDC88A	2421.36	-0.530243	0.0723703	-7.32681	2.36e-13	5.58e-12
TNFAIP8L3	5356.64	0.417955	0.0570507	7.32603	2.37e-13	5.6e-12
KIT	188.168	-1.20338	0.164426	-7.31863	2.51e-13	5.91e-12
CXCL8	298.361	-0.988563	0.135185	-7.31266	2.62e-13	6.17e-12
UBALD2	2102.02	-0.815358	0.111554	-7.30911	2.69e-13	6.33e-12
ARHGEF28	7621.26	0.547819	0.0749943	7.30481	2.78e-13	6.52e-12
FRY	3073.14	-0.481556	0.0659431	-7.3026	2.82e-13	6.62e-12
ARSA	1719.44	0.524341	0.0718405	7.29869	2.91e-13	6.81e-12
COPS8	5420.15	-0.472037	0.064683	-7.29769	2.93e-13	6.85e-12
WFS1	10645.3	0.505073	0.0692453	7.29397	3.01e-13	7.03e-12
TMEM123	20107.4	0.382885	0.052595	7.27987	3.34e-13	7.79e-12
ACBD7	53.912	-3.03073	0.416857	-7.27042	3.58e-13	8.35e-12
PDIA4	14638.9	-0.361084	0.0498456	-7.24407	4.35e-13	1.01e-11
RAB13	12095.5	0.340683	0.0470314	7.24373	4.37e-13	1.01e-11
TGFA	27.9262	4.18983	0.578663	7.24053	4.47e-13	1.04e-11
SSFA2	8673.24	-0.370464	0.0511802	-7.23841	4.54e-13	1.05e-11
ITGAV	11162.3	0.468678	0.0647998	7.2327	4.73e-13	1.1e-11
CDC27	3978.16	-0.405847	0.0561268	-7.2309	4.8e-13	1.11e-11
PFN2	5823.47	0.388067	0.0537331	7.22211	5.12e-13	1.18e-11
SDC4	2163.41	0.498827	0.0691834	7.21022	5.59e-13	1.29e-11
PARP1	8532.13	-0.386515	0.0536505	-7.2043	5.83e-13	1.34e-11
ST3GAL5	1406.01	0.537822	0.074727	7.19716	6.15e-13	1.41e-11
LAPTM5	3437.8	-0.571072	0.0794572	-7.18716	6.62e-13	1.52e-11
MVB12B	414.523	0.89068	0.123973	7.18447	6.75e-13	1.55e-11
LRRC38	825.786	0.594092	0.0828334	7.17214	7.38e-13	1.69e-11
GSTM3	1710.48	0.610246	0.0851725	7.16482	7.79e-13	1.78e-11
POLA1	766.494	-0.646283	0.0902484	-7.16116	8e-13	1.82e-11
PHLDB2	4734	0.450832	0.0629701	7.15947	8.1e-13	1.85e-11
PRMT1	7473.5	-0.427521	0.0597683	-7.15297	8.49e-13	1.93e-11
SEMA3D	840.778	0.927258	0.129651	7.15195	8.56e-13	1.94e-11
HEBP1	3465.98	0.444214	0.062123	7.15056	8.64e-13	1.96e-11
ANKRD50	6656.29	0.452554	0.0632938	7.15005	8.67e-13	1.97e-11
ACSF2	1283.77	0.567667	0.0794259	7.14713	8.86e-13	2e-11
DUXAP8	2134.12	0.571818	0.0800448	7.14373	9.08e-13	2.05e-11
GINS3	374.066	-0.965793	0.135663	-7.11904	1.09e-12	2.45e-11
MEF2C	1900.72	-0.594844	0.0836402	-7.11194	1.14e-12	2.58e-11
PFAS	1845.64	-0.666211	0.0937993	-7.10251	1.23e-12	2.76e-11
THOC3	1849	-0.473616	0.0667035	-7.10032	1.24e-12	2.8e-11
PRADC1	725.066	-0.640519	0.0902523	-7.09698	1.28e-12	2.86e-11
CDH5	71083.4	0.41708	0.0588014	7.09302	1.31e-12	2.94e-11
PNMA2	986.68	-1.43571	0.202475	-7.09079	1.33e-12	2.98e-11
TRIM59	693.762	-0.688451	0.0970916	-7.09073	1.33e-12	2.98e-11
TPCN1	1889.69	0.614615	0.0866914	7.08969	1.34e-12	3e-11
AMOTL2	7731.95	0.482509	0.0681978	7.07514	1.49e-12	3.33e-11
AP1B1	8609.36	-0.459683	0.0649785	-7.07438	1.5e-12	3.34e-11
TGM2	138744	0.460404	0.065167	7.06499	1.61e-12	3.57e-11
CBR3	314.243	-0.994287	0.140943	-7.05455	1.73e-12	3.84e-11
LCP1	3367.37	-0.672404	0.0953161	-7.05447	1.73e-12	3.84e-11
ADAMTS10	656.947	0.740694	0.105085	7.0485	1.81e-12	4e-11
CYR61	39989.7	0.577528	0.0819663	7.04592	1.84e-12	4.07e-11
ILF3	15481.4	-0.334174	0.0474553	-7.04187	1.9e-12	4.19e-11
NRP2	23107.7	0.457592	0.0650207	7.03763	1.96e-12	4.31e-11
EFNB1	10287.5	-0.519078	0.0738523	-7.0286	2.09e-12	4.59e-11
LACC1	539.274	0.872417	0.124177	7.02558	2.13e-12	4.69e-11
RELN	3543.28	-0.452899	0.0645855	-7.01239	2.34e-12	5.15e-11
BANF1	5620.92	-0.436489	0.0622652	-7.01015	2.38e-12	5.22e-11
SNRPB	5341.96	-0.439641	0.0628312	-6.99717	2.61e-12	5.72e-11
DBI	7166.08	-0.468824	0.0670118	-6.99615	2.63e-12	5.76e-11
VCAN	13291.4	0.576244	0.0824733	6.98703	2.81e-12	6.13e-11
SERTAD4	1426.21	0.607721	0.0870416	6.98196	2.91e-12	6.35e-11
MT-RNR1	17695.6	0.489949	0.0702853	6.97085	3.15e-12	6.87e-11
TDRKH	203.791	-1.06956	0.153733	-6.95727	3.47e-12	7.55e-11
SH3TC2	229.742	-1.09474	0.157377	-6.95613	3.5e-12	7.6e-11
FAM72B	82.6549	-1.76633	0.253992	-6.95426	3.54e-12	7.69e-11
TMEM159	901.579	0.625866	0.0900363	6.95127	3.62e-12	7.85e-11
RP11-22B23.1	73.5876	-1.9866	0.285806	-6.95086	3.63e-12	7.86e-11
LGALS3	5043.37	0.552698	0.0795222	6.95024	3.65e-12	7.89e-11
EGR1	54.7614	-2.55282	0.36741	-6.94813	3.7e-12	7.99e-11
NEDD4	4238.05	0.458606	0.0660142	6.94708	3.73e-12	8.04e-11
COMT	5781.42	0.40753	0.0586955	6.94313	3.84e-12	8.26e-11
WBP11	2534.95	-0.455574	0.0656931	-6.93488	4.07e-12	8.75e-11
CTIF	3554.6	0.456756	0.0658912	6.93198	4.15e-12	8.92e-11
HSD17B2	1538.2	0.537668	0.0776312	6.92593	4.33e-12	9.29e-11
PRKDC	9134.21	-0.47594	0.0687266	-6.92511	4.36e-12	9.33e-11
TNFRSF1B	1155.62	-0.671061	0.0970066	-6.91769	4.59e-12	9.82e-11
SERPINE1	277770	0.421581	0.0609763	6.91385	4.72e-12	1.01e-10
EPHA2	10397.5	0.457161	0.066126	6.91348	4.73e-12	1.01e-10
MPP4	327.696	-0.975477	0.141169	-6.90999	4.85e-12	1.03e-10
TRIM13	1145.38	0.584603	0.0846222	6.90839	4.9e-12	1.04e-10
NUDT1	567.302	-0.808354	0.117116	-6.90217	5.12e-12	1.09e-10
UHRF1	2766.02	-0.699056	0.101364	-6.89647	5.33e-12	1.13e-10
EFNB2	1893.21	-0.591404	0.0857664	-6.89552	5.37e-12	1.14e-10
ADAMTSL4	112.564	1.75796	0.25499	6.8942	5.42e-12	1.15e-10
TPP1	13789.3	0.440988	0.0639681	6.89387	5.43e-12	1.15e-10
MAPRE1	5928.6	-0.388739	0.0564036	-6.8921	5.5e-12	1.16e-10
PAPPA	520.288	0.938448	0.136177	6.89138	5.53e-12	1.17e-10
FN1	316266	0.421738	0.0612992	6.87998	5.99e-12	1.26e-10
CCDC167	776.106	-0.608829	0.0885012	-6.87933	6.01e-12	1.27e-10
IL31RA	158.77	-1.31566	0.19131	-6.87711	6.11e-12	1.28e-10
ASNS	253.479	-1.13386	0.165057	-6.8695	6.44e-12	1.35e-10
SIVA1	3107.03	-0.453069	0.0659647	-6.86836	6.49e-12	1.36e-10
DTX4	193.947	1.16045	0.169246	6.85657	7.05e-12	1.48e-10
GIMAP6	11529	-0.338984	0.0495001	-6.84814	7.48e-12	1.56e-10
TGFB2-AS1	83.9669	1.68654	0.246379	6.84531	7.63e-12	1.59e-10
NR1D2	2272.01	0.631556	0.0922721	6.8445	7.67e-12	1.6e-10
SLC39A6	1162.05	0.557567	0.0815155	6.84001	7.92e-12	1.65e-10
SAP30	918.683	-0.554897	0.081213	-6.83262	8.34e-12	1.74e-10
DZIP3	307.573	-0.949221	0.139245	-6.81693	9.3e-12	1.93e-10
HNRNPUL1	12840.2	-0.317655	0.0465985	-6.81686	9.31e-12	1.93e-10
GRK6	1868.84	-0.519062	0.0761572	-6.81567	9.38e-12	1.95e-10
PRSS23	41768.1	0.298345	0.0437887	6.81327	9.54e-12	1.98e-10
ANXA4	4436.14	0.422297	0.0619834	6.81306	9.55e-12	1.98e-10
RFC3	583.807	-0.886525	0.130572	-6.78958	1.12e-11	2.32e-10
AP4M1	1138.15	0.561119	0.0826634	6.788	1.14e-11	2.35e-10
DDX17	10906.6	0.448799	0.0661728	6.78224	1.18e-11	2.44e-10
ICMT	6677.39	-0.335369	0.0494568	-6.78105	1.19e-11	2.45e-10
VRK1	704.031	-0.837751	0.1236	-6.77792	1.22e-11	2.51e-10
SMIM14	1800.29	0.470889	0.0696042	6.76524	1.33e-11	2.73e-10
PSIP1	4311.33	-0.405806	0.0599919	-6.76435	1.34e-11	2.75e-10
TINAGL1	12057.3	-0.46463	0.0687139	-6.76181	1.36e-11	2.79e-10
HSD11B1	225.686	-1.07592	0.159194	-6.75852	1.39e-11	2.85e-10
RPA3	531.214	-1.00288	0.148401	-6.75791	1.4e-11	2.86e-10
CHPF2	6650.72	0.397457	0.058897	6.74835	1.5e-11	3.05e-10
FDPS	5675.47	-0.356018	0.0527659	-6.74712	1.51e-11	3.07e-10
RECK	2220.88	0.422132	0.0625958	6.74377	1.54e-11	3.14e-10
SAMSN1	1170.17	0.614857	0.0912295	6.73968	1.59e-11	3.23e-10
GCNT1	505.866	0.765067	0.113546	6.73794	1.61e-11	3.26e-10
LINC00607	1000.85	0.784094	0.116382	6.73726	1.61e-11	3.27e-10
SNRPG	3374.57	-0.511162	0.0758718	-6.73717	1.61e-11	3.27e-10
CBX2	1541.45	-0.469516	0.0698357	-6.72315	1.78e-11	3.6e-10
UPP1	2200.91	-0.551542	0.0820902	-6.71873	1.83e-11	3.7e-10
GAS2L1	3227.01	-0.459847	0.0685511	-6.7081	1.97e-11	3.98e-10
GAS5	4500.02	0.365421	0.0546276	6.6893	2.24e-11	4.52e-10
PIK3R3	1170.41	-0.48824	0.0730656	-6.68223	2.35e-11	4.74e-10
LMO7	1083	-0.561135	0.0840042	-6.67985	2.39e-11	4.81e-10
IDS	2249.13	0.43783	0.0655558	6.67874	2.41e-11	4.84e-10
TRIM16L	1025.2	0.906344	0.135842	6.67207	2.52e-11	5.06e-10
HPS1	3245.16	0.421113	0.0631801	6.66528	2.64e-11	5.29e-10
POLE2	306.222	-0.959302	0.143975	-6.66296	2.68e-11	5.37e-10
NEDD1	1218.67	-0.478596	0.0718492	-6.66111	2.72e-11	5.43e-10
POLI	488.75	0.715413	0.107509	6.65446	2.84e-11	5.67e-10
GLA	962.855	-0.570513	0.0858461	-6.64576	3.02e-11	6.01e-10
RILPL1	1563.77	0.489197	0.0736625	6.64106	3.11e-11	6.2e-10
DCXR	1063.92	-0.667085	0.100782	-6.61908	3.61e-11	7.19e-10
PIK3IP1	1797.29	0.59776	0.0903153	6.61858	3.63e-11	7.2e-10
LTBP2	70364.1	0.456743	0.0690621	6.6135	3.75e-11	7.45e-10
TGFBRAP1	4089.73	0.365648	0.0553012	6.61194	3.79e-11	7.52e-10
HIF1A	11568.7	0.351092	0.0531862	6.60118	4.08e-11	8.07e-10
CDH24	2091.74	0.500013	0.0757706	6.59904	4.14e-11	8.18e-10
TSPAN2	150.25	1.42293	0.215636	6.59876	4.15e-11	8.19e-10
HMGN2	11414.3	-0.368839	0.0559055	-6.59754	4.18e-11	8.24e-10
IFITM10	105.958	1.41884	0.215102	6.5961	4.22e-11	8.31e-10
CLN8	1451.47	0.532897	0.0807989	6.59535	4.24e-11	8.35e-10
ABCA6	797.77	-0.602031	0.0913527	-6.59019	4.39e-11	8.63e-10
TOX2	1342.38	-0.574618	0.0872091	-6.58897	4.43e-11	8.69e-10
WIPI1	1942.88	0.471612	0.0716031	6.58648	4.5e-11	8.83e-10
TOPBP1	1949.47	-0.441377	0.0671024	-6.57766	4.78e-11	9.36e-10
PRTFDC1	414.331	-0.751577	0.11428	-6.57663	4.81e-11	9.41e-10
ASAP1	6292.57	0.416294	0.0632999	6.57654	4.82e-11	9.41e-10
CLDN11	16423.7	0.483912	0.0736326	6.57197	4.97e-11	9.69e-10
CELSR1	404.242	1.03554	0.157774	6.56345	5.26e-11	1.02e-09
ANGPTL2	3407.92	-0.419564	0.0639787	-6.55787	5.46e-11	1.06e-09
LINC00152	622.508	0.716539	0.10929	6.55632	5.52e-11	1.07e-09
MIS18A	394.036	-1.03535	0.157933	-6.55563	5.54e-11	1.08e-09
AIF1L	499.511	0.837848	0.127919	6.54986	5.76e-11	1.12e-09
BLCAP	3762.38	0.355508	0.054283	6.54916	5.79e-11	1.12e-09
PRDX4	4027.49	-0.34781	0.0531828	-6.5399	6.16e-11	1.19e-09
LRRC8D	1495.22	0.528166	0.0808748	6.53067	6.55e-11	1.27e-09
ARHGAP33	177.744	-1.60675	0.246308	-6.52334	6.88e-11	1.33e-09
SNHG3	725.525	-0.802403	0.123236	-6.51111	7.46e-11	1.44e-09
RHEB	4381.9	-0.42996	0.0661	-6.5047	7.79e-11	1.5e-09
PSMA7	13811.8	-0.397093	0.0610544	-6.50391	7.83e-11	1.51e-09
UBE2H	7051.99	0.3255	0.0500719	6.50065	8e-11	1.54e-09
GNG12	14644.3	0.359861	0.0554039	6.49524	8.29e-11	1.59e-09
ENDOD1	3402.21	0.507924	0.0782229	6.49328	8.4e-11	1.61e-09
LSM2	1591.32	-0.459917	0.0708343	-6.49286	8.42e-11	1.61e-09
NABP1	1065.73	0.55807	0.0861134	6.48064	9.13e-11	1.75e-09
ACTL6A	2450.36	-0.452419	0.0698822	-6.47402	9.54e-11	1.82e-09
NNMT	5079.75	0.550413	0.0851594	6.46333	1.02e-10	1.95e-09
NOS3	2819.11	-0.615201	0.0953805	-6.44996	1.12e-10	2.13e-09
CD93	64000.4	-0.345115	0.0535151	-6.44893	1.13e-10	2.14e-09
SLC3A2	6712.98	0.54356	0.0842924	6.4485	1.13e-10	2.15e-09
DIRAS3	298.639	1.09435	0.169751	6.44678	1.14e-10	2.17e-09
ARG2	413.419	-0.773606	0.120004	-6.44651	1.14e-10	2.17e-09
PIN1	4084.52	-0.411467	0.0638529	-6.44399	1.16e-10	2.21e-09
MIR4435-2HG	2671.69	0.454078	0.070491	6.44164	1.18e-10	2.24e-09
EIF2B2	3813.92	-0.392416	0.0609419	-6.43918	1.2e-10	2.27e-09
GRN	37630.3	0.40035	0.0623402	6.42202	1.34e-10	2.54e-09
ADA	1936.22	0.459933	0.0716367	6.42035	1.36e-10	2.57e-09
CCSAP	315.508	-0.923052	0.143843	-6.41706	1.39e-10	2.62e-09
CHD1L	1414.21	-0.457247	0.0713956	-6.40441	1.51e-10	2.84e-09
ZC3H7B	12220.8	0.344945	0.0538633	6.40407	1.51e-10	2.84e-09
CLASP2	1856.41	-0.444807	0.06947	-6.40286	1.52e-10	2.86e-09
PSG4	157.187	1.27099	0.19887	6.39107	1.65e-10	3.09e-09
SLC46A3	189.428	-1.01228	0.158499	-6.38665	1.7e-10	3.18e-09
PSMC3	7549.07	-0.442562	0.0693157	-6.38472	1.72e-10	3.21e-09
P4HA3	1743.33	-0.62423	0.0977706	-6.38464	1.72e-10	3.21e-09
HEY1	142.981	-1.2265	0.19214	-6.38339	1.73e-10	3.24e-09
LIPG	8369	-0.392185	0.0614939	-6.37762	1.8e-10	3.36e-09
CCNYL1	1835.86	-0.401459	0.0629555	-6.37687	1.81e-10	3.37e-09
ATP5B	23839.7	-0.31002	0.0486369	-6.37417	1.84e-10	3.42e-09
AC013461.1	2250.16	-0.474719	0.0745161	-6.37068	1.88e-10	3.5e-09
HMGA1	38574.8	-0.861309	0.135298	-6.36602	1.94e-10	3.6e-09
RALB	8989.55	-0.307148	0.0482726	-6.36277	1.98e-10	3.68e-09
PRND	21.0433	-4.72254	0.742727	-6.35838	2.04e-10	3.78e-09
RP11-356J5.12	294.027	0.981758	0.154409	6.35816	2.04e-10	3.78e-09
C19orf48	2307.9	-0.490101	0.0771024	-6.35649	2.06e-10	3.82e-09
SHMT2	6417.05	-0.361996	0.0569706	-6.35409	2.1e-10	3.87e-09
PIK3CG	510.543	-0.900679	0.141829	-6.35046	2.15e-10	3.96e-09
TULP4	1453.44	0.503025	0.0792925	6.34392	2.24e-10	4.13e-09
CTSA	7956.94	0.367901	0.0580071	6.34233	2.26e-10	4.17e-09
GBP4	452.75	-1.09087	0.172097	-6.33868	2.32e-10	4.26e-09
RPN2	12457.2	-0.314289	0.049662	-6.32857	2.47e-10	4.54e-09
ENOSF1	586.967	-0.757266	0.119674	-6.32773	2.49e-10	4.56e-09
GLS	4254.47	0.395997	0.0625824	6.32761	2.49e-10	4.56e-09
DHPS	1684.9	-0.437407	0.069143	-6.32611	2.51e-10	4.6e-09
KIF26B	129.788	1.36683	0.216142	6.32378	2.55e-10	4.67e-09
SLC2A12	152.26	1.56214	0.247131	6.32108	2.6e-10	4.74e-09
CACYBP	4228.07	-0.411541	0.0651292	-6.31885	2.64e-10	4.81e-09
RGAG4	174.562	1.08145	0.17116	6.31836	2.64e-10	4.82e-09
NSDHL	1478.91	-0.476024	0.075359	-6.31676	2.67e-10	4.86e-09
UFM1	1609.28	0.443553	0.0702429	6.31456	2.71e-10	4.93e-09
SSH1	3260.71	0.405634	0.0642987	6.30858	2.82e-10	5.12e-09
FBL	4427.69	-0.399875	0.0634134	-6.30585	2.87e-10	5.2e-09
TMPO-AS1	83.8857	-1.54249	0.244664	-6.30453	2.89e-10	5.24e-09
AKT1	6312.64	-0.327276	0.0519286	-6.30243	2.93e-10	5.31e-09
C16orf59	223.256	-1.06874	0.169587	-6.30202	2.94e-10	5.31e-09
LEPROT	5603.58	0.393067	0.0623757	6.30161	2.95e-10	5.32e-09
STARD8	1858.45	-0.467729	0.0742269	-6.30134	2.95e-10	5.33e-09
PLVAP	807.691	-1.7399	0.27623	-6.29876	3e-10	5.41e-09
TBCD	4670.74	-0.332314	0.052771	-6.2973	3.03e-10	5.45e-09
SP100	4778.46	0.309877	0.0492622	6.29036	3.17e-10	5.7e-09
MTBP	206.741	-0.938379	0.1496	-6.27259	3.55e-10	6.38e-09
TCTEX1D1	591.804	0.584874	0.0932672	6.27095	3.59e-10	6.44e-09
BROX	1323.81	0.449292	0.0716532	6.27037	3.6e-10	6.46e-09
CKAP4	14378.5	-0.339343	0.0541416	-6.2677	3.66e-10	6.56e-09
UVRAG	2433.49	0.488221	0.077913	6.26624	3.7e-10	6.62e-09
RNF41	2501.91	0.386695	0.0617154	6.26578	3.71e-10	6.63e-09
MET	5126.95	-0.348262	0.0556153	-6.26198	3.8e-10	6.79e-09
ZNF367	495.066	-0.778578	0.124427	-6.25732	3.92e-10	6.98e-09
ADRA1B	965.334	0.553235	0.0885087	6.25063	4.09e-10	7.28e-09
SCN5A	1115.37	-0.630365	0.100911	-6.24673	4.19e-10	7.46e-09
TPM3	31948.6	-0.3324	0.0532383	-6.24363	4.28e-10	7.6e-09
PSMB3	4223.99	-0.366384	0.058713	-6.24026	4.37e-10	7.76e-09
SEPHS1	2782.04	-0.377784	0.0605476	-6.23945	4.39e-10	7.79e-09
CDC25A	585.9	-0.66498	0.106617	-6.23712	4.46e-10	7.9e-09
SMPDL3A	705.276	0.641478	0.103005	6.22762	4.74e-10	8.38e-09
ISG20	719.51	-0.853719	0.137224	-6.22135	4.93e-10	8.72e-09
TIMP2	24220.8	0.322024	0.051808	6.21571	5.11e-10	9.02e-09
MT-ND6	25219.5	0.444897	0.071657	6.2087	5.34e-10	9.43e-09
IL16	213.585	-1.1605	0.187212	-6.19888	5.69e-10	1e-08
RWDD2A	464.717	0.647968	0.104574	6.19626	5.78e-10	1.02e-08
TMEM181	3535.75	0.411479	0.0664236	6.19477	5.84e-10	1.03e-08
TMEM37	447.066	-0.771617	0.124635	-6.19102	5.98e-10	1.05e-08
OPTN	8182.71	0.332976	0.0538096	6.18805	6.09e-10	1.07e-08
FMNL1	368.165	-0.763853	0.123444	-6.18784	6.1e-10	1.07e-08
GUSB	3224.77	-0.367475	0.0593902	-6.18747	6.11e-10	1.07e-08
COMMD4	2860.01	-0.36047	0.0582738	-6.18579	6.18e-10	1.08e-08
EPAS1	40027.6	0.395706	0.0639722	6.1856	6.19e-10	1.08e-08
HIST2H2AC	29.8869	-2.73313	0.441929	-6.18455	6.23e-10	1.09e-08
HSP90B1	37444.6	-0.365901	0.0591657	-6.18434	6.24e-10	1.09e-08
SQLE	3425.31	-0.421503	0.0681636	-6.1837	6.26e-10	1.09e-08
PDGFC	1375.52	0.46641	0.0754469	6.18197	6.33e-10	1.1e-08
ADIPOR2	4123.88	-0.314975	0.050994	-6.1767	6.55e-10	1.14e-08
PTPN21	1219.89	0.55314	0.0896013	6.17335	6.69e-10	1.16e-08
KHSRP	8913.33	-0.294657	0.047749	-6.17096	6.79e-10	1.18e-08
MYEOV	265.799	-1.02703	0.166475	-6.16928	6.86e-10	1.19e-08
ARRDC3	2032.49	1.20379	0.195186	6.16741	6.94e-10	1.2e-08
SCARB1	1153.61	-0.56633	0.0918622	-6.16499	7.05e-10	1.22e-08
TBC1D8	3371.25	-0.349021	0.0566287	-6.16333	7.12e-10	1.23e-08
PDCD1LG2	1603.04	0.524946	0.085217	6.16012	7.27e-10	1.25e-08
RP11-557H15.4	211.098	0.949564	0.1542	6.15801	7.37e-10	1.27e-08
PAWR	3272.37	0.441151	0.0716636	6.15586	7.47e-10	1.29e-08
TRAM1	8207.82	0.335087	0.0546085	6.13617	8.45e-10	1.45e-08
LASP1	23575.9	0.344754	0.0562036	6.13402	8.57e-10	1.47e-08
AGRN	17837.4	0.415935	0.0678572	6.12956	8.81e-10	1.51e-08
GOT1	1414.54	-0.496418	0.0810128	-6.12765	8.92e-10	1.53e-08
HYAL4	77.1213	1.64748	0.268867	6.1275	8.93e-10	1.53e-08
ANKRD55	167.227	-1.14699	0.187239	-6.1258	9.02e-10	1.54e-08
SLC29A1	16296.8	0.377552	0.0616373	6.12538	9.05e-10	1.55e-08
HHAT	350.943	0.92742	0.151519	6.12083	9.31e-10	1.59e-08
SH3BP4	7578.59	0.336102	0.0549121	6.12073	9.31e-10	1.59e-08
MTX1P1	295.152	0.923392	0.150904	6.11907	9.41e-10	1.6e-08
TMEM107	389.288	-0.72281	0.118251	-6.11249	9.81e-10	1.67e-08
ARVCF	2657.51	0.45652	0.0746913	6.11209	9.83e-10	1.67e-08
NUP188	3649.17	-0.354284	0.0580127	-6.10701	1.02e-09	1.72e-08
FAM111A	1984.2	-0.453138	0.0743002	-6.09874	1.07e-09	1.81e-08
ANGPT1	42.0023	2.14961	0.352546	6.0974	1.08e-09	1.83e-08
XRCC1	951.532	-0.470343	0.0771423	-6.09708	1.08e-09	1.83e-08
E2F1	874.629	-0.620146	0.101802	-6.0917	1.12e-09	1.89e-08
GIMAP2	2351.76	-0.401485	0.0660023	-6.08289	1.18e-09	2e-08
EIF4A2	14298.7	0.375261	0.0617128	6.08076	1.2e-09	2.02e-08
MIR22HG	892.493	0.551152	0.0907022	6.0765	1.23e-09	2.07e-08
RHNO1	1373.25	-0.436624	0.0718629	-6.0758	1.23e-09	2.08e-08
CD9	26236.3	0.385661	0.0635527	6.06836	1.29e-09	2.18e-08
WDR19	1111.23	0.493331	0.0813067	6.06754	1.3e-09	2.18e-08
PHLDA3	1916.26	0.594128	0.0980127	6.06174	1.35e-09	2.26e-08
PHEX	220.028	-0.911936	0.150489	-6.05983	1.36e-09	2.29e-08
KIRREL	7706.85	0.367963	0.0607335	6.05865	1.37e-09	2.3e-08
MYCT1	8804.65	0.505216	0.0833964	6.05801	1.38e-09	2.31e-08
GMNN	1073.33	-0.610499	0.100779	-6.05782	1.38e-09	2.31e-08
SELM	1501.8	0.567686	0.0937486	6.05541	1.4e-09	2.34e-08
DDX12P	84.522	-1.67817	0.2773	-6.05184	1.43e-09	2.39e-08
RAD18	641.207	-0.624863	0.103356	-6.04573	1.49e-09	2.48e-08
PCGF5	2035.2	0.466161	0.0771556	6.04183	1.52e-09	2.54e-08
ERAP2	15376.6	0.334375	0.0553482	6.04129	1.53e-09	2.55e-08
LTA4H	4354.47	0.348159	0.0577055	6.03337	1.61e-09	2.67e-08
RDH11	2938.71	-0.396713	0.0658181	-6.0274	1.67e-09	2.77e-08
SCAMP1	1698.79	0.443991	0.0736895	6.02516	1.69e-09	2.8e-08
OPRL1	160.835	1.00728	0.167199	6.02445	1.7e-09	2.81e-08
DUSP5	922.691	-0.537216	0.0891749	-6.0243	1.7e-09	2.81e-08
CCDC109B	2038.03	-0.40287	0.0669603	-6.01654	1.78e-09	2.95e-08
ACKR4	141.685	1.40521	0.233719	6.01238	1.83e-09	3.02e-08
CASKIN2	1970.2	-0.405386	0.0674369	-6.01135	1.84e-09	3.04e-08
DEK	6414.32	-0.424144	0.0705592	-6.01118	1.84e-09	3.04e-08
NPAS2	415.349	0.78121	0.12997	6.0107	1.85e-09	3.05e-08
GRB10	6682.83	-0.421163	0.0701266	-6.00575	1.9e-09	3.14e-08
ETV4	569.48	-2.35853	0.392758	-6.00505	1.91e-09	3.15e-08
VEGFB	1970.84	0.445141	0.0741324	6.00468	1.92e-09	3.15e-08
NUP50	3243.81	-0.4139	0.0689571	-6.00228	1.95e-09	3.19e-08
MMAB	789.662	-0.64244	0.107103	-5.99836	1.99e-09	3.27e-08
NFIX	988.153	0.513451	0.0856445	5.99514	2.03e-09	3.33e-08
WDR54	984.653	-0.568299	0.0949304	-5.98648	2.14e-09	3.51e-08
NCLN	5091.52	-0.374791	0.0626105	-5.98607	2.15e-09	3.52e-08
TMEM19	886.936	-0.492194	0.0822833	-5.9817	2.21e-09	3.61e-08
PIM1	807.093	-0.58981	0.0986597	-5.97823	2.26e-09	3.68e-08
AKAP12	20697.8	-0.312899	0.0523583	-5.97611	2.29e-09	3.73e-08
OAS1	2264.18	0.609236	0.102062	5.96928	2.38e-09	3.88e-08
ST13	13243.5	0.292663	0.0490292	5.96915	2.38e-09	3.88e-08
SAMD5	828.914	0.60208	0.100896	5.96734	2.41e-09	3.92e-08
BCL2L13	3506.9	0.371808	0.0624003	5.95844	2.55e-09	4.14e-08
GDF15	6717.07	0.507997	0.0853656	5.95083	2.67e-09	4.33e-08
TOMM40	2642.52	-0.403535	0.067817	-5.95035	2.68e-09	4.34e-08
DCBLD2	1485.06	0.42231	0.0709753	5.9501	2.68e-09	4.34e-08
CHCHD2	10961.1	-0.381696	0.0641819	-5.94709	2.73e-09	4.42e-08
PLOD2	6401.48	0.377134	0.0634287	5.9458	2.75e-09	4.45e-08
IL1RL1	68.9296	-1.70835	0.287424	-5.94364	2.79e-09	4.5e-08
DPY19L3	1145.7	0.531455	0.0894794	5.93941	2.86e-09	4.61e-08
MT-ND1	43998.4	0.353197	0.0594751	5.93857	2.88e-09	4.63e-08
ICAM2	7187.75	0.324404	0.0546446	5.93662	2.91e-09	4.68e-08
CRACR2B	249.645	-1.00035	0.168876	-5.92361	3.15e-09	5.07e-08
TNFRSF10C	1129.41	-0.56946	0.0961409	-5.92319	3.16e-09	5.07e-08
MXD4	8048.9	0.376434	0.0635541	5.92304	3.16e-09	5.07e-08
COQ3	181.724	-0.945052	0.159752	-5.91573	3.3e-09	5.3e-08
YBX1	33317	-0.357075	0.0604596	-5.90601	3.5e-09	5.62e-08
BCL2L1	3686.4	0.370049	0.0626602	5.90564	3.51e-09	5.62e-08
IMPDH1	3385.65	-0.384646	0.0651374	-5.90515	3.52e-09	5.63e-08
BET1L	1441.3	0.422271	0.0715203	5.90422	3.54e-09	5.66e-08
CNN3	14101.3	0.263214	0.0445852	5.90362	3.56e-09	5.68e-08
AFAP1	7448.9	0.376484	0.0638227	5.8989	3.66e-09	5.84e-08
DCLRE1B	596.403	-0.592618	0.100505	-5.89638	3.72e-09	5.92e-08
RPS27L	7816.45	0.420828	0.0714038	5.89364	3.78e-09	6.01e-08
IL13RA1	6008.29	0.401187	0.0681635	5.88566	3.96e-09	6.3e-08
SRSF3	10644.7	-0.359601	0.0611305	-5.88251	4.04e-09	6.42e-08
PNP	7090.79	-0.350167	0.0595896	-5.87631	4.2e-09	6.66e-08
OLFML3	405.511	0.870807	0.148304	5.87179	4.31e-09	6.84e-08
UNC5A	60.199	-1.68108	0.286449	-5.86871	4.39e-09	6.96e-08
C1orf159	464.33	-0.632688	0.107813	-5.86837	4.4e-09	6.96e-08
GPNMB	42.7095	2.07609	0.354278	5.86006	4.63e-09	7.32e-08
HOPX	2487.36	-0.472241	0.0808054	-5.84417	5.09e-09	8.04e-08
LRRC8A	15308.8	-0.326213	0.0558326	-5.84269	5.14e-09	8.11e-08
ANKS1A	4389.3	0.354722	0.0607525	5.83882	5.26e-09	8.29e-08
IDI1	1732.63	-0.438422	0.0750925	-5.83842	5.27e-09	8.3e-08
CRMP1	899.594	0.581076	0.0995795	5.8353	5.37e-09	8.45e-08
CD40	338.259	-0.959215	0.164392	-5.83493	5.38e-09	8.46e-08
DNA2	229.036	-1.19684	0.205159	-5.83373	5.42e-09	8.51e-08
AEBP1	2831.68	-0.379001	0.0649717	-5.83333	5.43e-09	8.52e-08
RP5-1187M17.10	960.403	0.496617	0.0851386	5.83304	5.44e-09	8.53e-08
RFC2	1233.46	-0.540316	0.0926437	-5.8322	5.47e-09	8.57e-08
ADAM9	13643.9	0.403542	0.0691953	5.83192	5.48e-09	8.57e-08
OXCT1	1043.44	-0.541406	0.0928606	-5.83031	5.53e-09	8.65e-08
DNMT3B	272.215	-1.14426	0.196436	-5.82509	5.71e-09	8.91e-08
ARHGAP4	505.562	-0.687078	0.118009	-5.82227	5.81e-09	9.06e-08
HELLS	547.394	-0.666951	0.114602	-5.81971	5.9e-09	9.19e-08
FSD1	541.594	-0.618705	0.106333	-5.81856	5.94e-09	9.24e-08
AC004381.6	88.5772	-1.36059	0.233839	-5.8185	5.94e-09	9.24e-08
TRIM37	2178.33	0.360061	0.0619195	5.81498	6.06e-09	9.43e-08
ASL	1045.75	-0.52364	0.0900669	-5.8139	6.1e-09	9.48e-08
TANK	2576.35	0.44784	0.077072	5.81066	6.22e-09	9.65e-08
U2AF2	9784.34	-0.303508	0.0522557	-5.80813	6.32e-09	9.79e-08
COQ2	953.382	-0.711276	0.122486	-5.80699	6.36e-09	9.85e-08
SDSL	342.689	0.876867	0.151091	5.80359	6.49e-09	1e-07
P3H1	6153.79	-0.34976	0.0602732	-5.80292	6.52e-09	1.01e-07
TMEM30A	20836.8	0.293802	0.0506589	5.79961	6.65e-09	1.03e-07
RPS6KA4	2997.59	-0.420184	0.0724509	-5.79957	6.65e-09	1.03e-07
CD164	8981.07	0.31211	0.0538268	5.79841	6.69e-09	1.03e-07
ECH1	1341.24	0.674078	0.116283	5.79686	6.76e-09	1.04e-07
EPHB2	7577.67	0.293275	0.0506033	5.79557	6.81e-09	1.05e-07
FZD8	2033.27	0.511678	0.088317	5.79366	6.89e-09	1.06e-07
LTBP4	1663.66	0.460197	0.0795208	5.78714	7.16e-09	1.1e-07
ANKRD10	1806.32	0.461588	0.0797766	5.786	7.21e-09	1.11e-07
SLC45A1	216.19	0.964445	0.166758	5.78352	7.32e-09	1.12e-07
ARMCX2	1081.17	0.536331	0.0927352	5.78347	7.32e-09	1.12e-07
RAET1E	88.3143	-1.37606	0.238066	-5.78015	7.46e-09	1.14e-07
CDK2	1160.4	-0.512141	0.0886057	-5.78	7.47e-09	1.14e-07
RP11-540A21.2	59.5677	1.67183	0.28925	5.77986	7.48e-09	1.14e-07
AHDC1	2122.91	0.462697	0.0800663	5.77892	7.52e-09	1.15e-07
PHACTR2	3094.96	0.382825	0.066267	5.77701	7.6e-09	1.16e-07
IGF2BP2	4440.37	0.326899	0.0565951	5.7761	7.65e-09	1.16e-07
CEP85	954.853	-0.534985	0.092675	-5.7727	7.8e-09	1.19e-07
RANBP17	422.682	-0.620447	0.107654	-5.76337	8.25e-09	1.25e-07
FHL1	5469.86	0.335432	0.0582067	5.76277	8.27e-09	1.26e-07
EXT1	3976.33	0.310368	0.0538744	5.76096	8.36e-09	1.27e-07
KCNN2	97.073	-1.56847	0.272494	-5.75598	8.61e-09	1.31e-07
DNAJB5	952.517	-0.471679	0.082115	-5.74413	9.24e-09	1.4e-07
INHBB	231.151	-1.20403	0.209859	-5.73734	9.62e-09	1.46e-07
SAC3D1	697.651	-0.774518	0.135046	-5.7352	9.74e-09	1.47e-07
NUP98	3926.86	-0.332884	0.0580472	-5.73471	9.77e-09	1.48e-07
JMJD8	897.034	-0.551097	0.0961503	-5.73162	9.95e-09	1.5e-07
ANGEL1	1179.5	0.454157	0.079312	5.72621	1.03e-08	1.55e-07
RHEBL1	135.529	-1.09904	0.192122	-5.72053	1.06e-08	1.6e-07
SHE	1435.68	-0.42064	0.0735645	-5.71798	1.08e-08	1.62e-07
LRRC45	1350.19	-0.468887	0.0820858	-5.71216	1.12e-08	1.68e-07
OAS3	2396.26	-0.603724	0.105735	-5.7098	1.13e-08	1.7e-07
PTP4A3	42.2566	-2.30425	0.40357	-5.70966	1.13e-08	1.7e-07
SLC33A1	1402.38	0.467241	0.0818348	5.70957	1.13e-08	1.7e-07
NUPR1	70.1181	1.54237	0.270402	5.70399	1.17e-08	1.75e-07
SLC6A6	3652.72	0.979885	0.171807	5.7034	1.17e-08	1.76e-07
POP7	1173.94	-0.455152	0.0798585	-5.69948	1.2e-08	1.8e-07
TRMU	1369.51	-0.417706	0.0733105	-5.69776	1.21e-08	1.81e-07
APBB2	6905.64	0.356126	0.0625116	5.69696	1.22e-08	1.82e-07
HAPLN3	1106.32	0.577867	0.101516	5.69239	1.25e-08	1.87e-07
DHRS1	601.381	0.705821	0.124026	5.69092	1.26e-08	1.88e-07
STX7	3901.91	0.334873	0.0589016	5.6853	1.31e-08	1.94e-07
PRRC2A	12647.1	-0.327835	0.0576756	-5.68412	1.31e-08	1.96e-07
GSTCD	392.785	-0.827575	0.145631	-5.68269	1.33e-08	1.97e-07
LINC00657	18855.8	0.308086	0.0542338	5.68071	1.34e-08	1.99e-07
PTP4A1	3845.24	0.343677	0.0605263	5.67814	1.36e-08	2.02e-07
TP53INP1	2083.56	0.411854	0.0725404	5.67758	1.37e-08	2.02e-07
INPP5F	1063.86	-0.518911	0.0914471	-5.67444	1.39e-08	2.06e-07
CARD16	2477.39	0.458784	0.0808786	5.6725	1.41e-08	2.08e-07
LXN	2466.25	-0.487265	0.085977	-5.66739	1.45e-08	2.14e-07
DPP7	4176.52	0.353628	0.0624272	5.66465	1.47e-08	2.18e-07
LOXL4	52.3944	1.71314	0.30244	5.6644	1.48e-08	2.18e-07
POLA2	868.114	-0.66393	0.117356	-5.65742	1.54e-08	2.27e-07
SMPD4	3268.33	-0.362835	0.0641396	-5.65696	1.54e-08	2.27e-07
GPN3	917.904	-0.520317	0.092016	-5.65463	1.56e-08	2.3e-07
RHBDF1	3105.25	0.391992	0.069323	5.65457	1.56e-08	2.3e-07
MLKL	1185.92	-0.431474	0.0764231	-5.64586	1.64e-08	2.41e-07
RBL1	745.751	-0.520289	0.0921879	-5.64378	1.66e-08	2.44e-07
GTPBP2	2517.32	-0.354721	0.0628765	-5.64155	1.69e-08	2.47e-07
C12orf75	1848	-1.03804	0.184039	-5.64034	1.7e-08	2.49e-07
LIPE	146.719	-1.05094	0.186355	-5.63942	1.71e-08	2.5e-07
DMD	393.323	0.75395	0.133731	5.6378	1.72e-08	2.52e-07
EBLN3	1259.45	0.408861	0.0725435	5.63608	1.74e-08	2.54e-07
CHP1	4792.75	0.330345	0.0586342	5.634	1.76e-08	2.57e-07
PDCL	4074.82	0.318101	0.0564735	5.63275	1.77e-08	2.59e-07
KLHL6	724.292	-0.547906	0.0973942	-5.62566	1.85e-08	2.69e-07
PPP5C	4845.31	-0.326787	0.058158	-5.61894	1.92e-08	2.8e-07
ZGRF1	215.084	-1.14087	0.203086	-5.61764	1.94e-08	2.82e-07
TTC17	3189.78	0.417141	0.0742578	5.61748	1.94e-08	2.82e-07
FOXN3	2603.81	0.396994	0.0706904	5.61595	1.95e-08	2.84e-07
CCDC190	84.6692	-1.67008	0.297667	-5.61058	2.02e-08	2.93e-07
TM7SF3	2571.69	-0.364251	0.0650351	-5.60083	2.13e-08	3.09e-07
TRIM5	3069.84	0.372551	0.0665179	5.60077	2.13e-08	3.09e-07
KHDRBS1	9195.39	-0.316434	0.0565759	-5.59308	2.23e-08	3.23e-07
ATAD3A	2004.69	-0.37878	0.0677637	-5.58972	2.27e-08	3.29e-07
ACVR1	1979.54	0.38691	0.0692479	5.58732	2.31e-08	3.33e-07
ARRB1	5215.23	0.421852	0.0755354	5.58483	2.34e-08	3.38e-07
MICAL2	11463.9	0.315084	0.056435	5.58312	2.36e-08	3.41e-07
NSUN5	230.285	-0.970472	0.17383	-5.58287	2.37e-08	3.41e-07
SPATA13	636.748	0.514438	0.0921552	5.5823	2.37e-08	3.42e-07
DSTN	19066.1	0.296607	0.0531516	5.58039	2.4e-08	3.45e-07
ABCC1	4352.04	0.333481	0.0597804	5.57844	2.43e-08	3.49e-07
FOSL2	9566.45	0.386287	0.0692641	5.57702	2.45e-08	3.51e-07
C18orf54	621.098	-0.631118	0.113192	-5.57562	2.47e-08	3.54e-07
NUP43	1075.17	-0.427768	0.0767778	-5.57151	2.53e-08	3.62e-07
MICA	2167.77	-0.404641	0.0727223	-5.56419	2.63e-08	3.77e-07
RENBP	278.897	0.816492	0.146865	5.55946	2.71e-08	3.87e-07
RASGRF1	41.8307	1.97903	0.356015	5.55885	2.72e-08	3.88e-07
PROS1	2329.03	0.397829	0.0715788	5.55792	2.73e-08	3.9e-07
GLO1	4185.08	-0.306949	0.0552569	-5.55494	2.78e-08	3.96e-07
ISCU	2904.8	0.330445	0.0595258	5.55128	2.84e-08	4.04e-07
CGNL1	3371.83	0.383735	0.0691415	5.55	2.86e-08	4.07e-07
PINK1	1067.56	0.510817	0.0920944	5.54666	2.91e-08	4.14e-07
BST1	1383.66	0.432288	0.0779383	5.54655	2.91e-08	4.14e-07
PRDX6	8001.13	0.321971	0.0581358	5.53826	3.05e-08	4.34e-07
SLC44A2	6976.83	0.499455	0.0903988	5.52502	3.29e-08	4.68e-07
AACS	1929.1	-0.418203	0.0757587	-5.52021	3.39e-08	4.8e-07
EHBP1L1	2650.2	-0.408137	0.0739628	-5.51814	3.43e-08	4.86e-07
ALDH7A1	4304.18	-0.32522	0.0589686	-5.51515	3.48e-08	4.94e-07
RFK	2458.48	0.418051	0.075883	5.50915	3.61e-08	5.1e-07
IGF1R	2583.8	0.384741	0.0698605	5.50727	3.64e-08	5.15e-07
TMSB4X	241775	0.319186	0.0580108	5.50219	3.75e-08	5.3e-07
SLX4	394.682	-0.668552	0.121605	-5.49773	3.85e-08	5.43e-07
NMRAL1	1584.48	0.4112	0.0749209	5.48845	4.05e-08	5.72e-07
ACTA2	94.4122	1.29287	0.235655	5.48628	4.1e-08	5.78e-07
H2AFY	5133.5	-0.297431	0.0542278	-5.48484	4.14e-08	5.83e-07
TSPAN9	7331.58	0.303418	0.0553309	5.48371	4.17e-08	5.86e-07
TMEM63B	2421.4	0.393569	0.0717798	5.48301	4.18e-08	5.88e-07
ABHD12	2469.81	-0.423329	0.0772211	-5.48204	4.2e-08	5.9e-07
HSPA2	112.284	-1.28571	0.234558	-5.48141	4.22e-08	5.92e-07
NPC1	2662.01	-0.340285	0.0620833	-5.48111	4.23e-08	5.93e-07
SFPQ	11621.9	-0.38884	0.0709786	-5.47827	4.29e-08	6.02e-07
PFKP	26179.9	0.241235	0.044083	5.47229	4.44e-08	6.22e-07
HAUS5	507.127	-0.670881	0.122669	-5.46903	4.53e-08	6.33e-07
CYB5B	4262.06	-0.371486	0.0679394	-5.4679	4.55e-08	6.36e-07
CEP97	384.512	-0.701174	0.12824	-5.46769	4.56e-08	6.37e-07
ANKRD9	1716	-0.598009	0.109474	-5.46258	4.69e-08	6.55e-07
GEMIN2	419.865	-0.678832	0.124308	-5.46089	4.74e-08	6.6e-07
MAOA	1399.71	0.442582	0.081057	5.46013	4.76e-08	6.63e-07
ENTPD1	553.573	-0.563492	0.103209	-5.45971	4.77e-08	6.64e-07
AHCY	4489.27	-0.383175	0.0703517	-5.44657	5.14e-08	7.14e-07
NRIP3	777.459	-0.571418	0.104938	-5.44528	5.17e-08	7.18e-07
TPM2	1007.82	0.703262	0.129213	5.44267	5.25e-08	7.28e-07
CASC8	101.121	-1.29607	0.238183	-5.44149	5.28e-08	7.33e-07
TMEM120A	1204.42	0.403804	0.0742591	5.43778	5.39e-08	7.47e-07
ITGB5	28029.7	0.260435	0.0479081	5.43614	5.44e-08	7.54e-07
NOVA2	2409.33	-0.339359	0.0624506	-5.43404	5.51e-08	7.62e-07
PRPS1	1503.52	-0.39379	0.0724703	-5.43381	5.52e-08	7.62e-07
ALMS1	587.754	-0.534139	0.0983085	-5.43329	5.53e-08	7.64e-07
DDX46	2920.28	-0.337279	0.0621341	-5.42825	5.69e-08	7.85e-07
HGSNAT	4643.65	0.356649	0.0658434	5.41663	6.07e-08	8.37e-07
TTC14	544.103	0.719808	0.132947	5.41427	6.15e-08	8.48e-07
CCDC85C	1300.83	-0.495794	0.0915917	-5.41309	6.19e-08	8.53e-07
DHRS7B	427.589	-0.610336	0.112764	-5.4125	6.22e-08	8.55e-07
TRIM69	880.633	-0.448373	0.0829546	-5.40504	6.48e-08	8.9e-07
PALMD	6494.03	0.318848	0.0589928	5.40485	6.49e-08	8.9e-07
ITSN1	3010.58	0.341557	0.0632294	5.40187	6.59e-08	9.05e-07
ATP6V1A	2805.43	0.329334	0.0610075	5.39826	6.73e-08	9.22e-07
EVC	1996.51	0.492165	0.0913198	5.38947	7.07e-08	9.68e-07
CCDC150	74.9192	-1.70397	0.316252	-5.38801	7.12e-08	9.75e-07
EIF4EBP1	2884.05	-0.403537	0.0749095	-5.387	7.16e-08	9.8e-07
METRN	654.461	-0.573517	0.106497	-5.38528	7.23e-08	9.88e-07
TNFAIP1	6186.16	0.293771	0.0545677	5.38361	7.3e-08	9.97e-07
ATMIN	1931.33	0.371957	0.069147	5.37922	7.48e-08	1.02e-06
BOP1	3085	-0.33362	0.0620478	-5.37683	7.58e-08	1.03e-06
FBN1	21348.8	0.399577	0.074329	5.37579	7.62e-08	1.04e-06
TMEM9B	1893.38	0.354973	0.0660434	5.37484	7.66e-08	1.04e-06
C9orf40	528.429	-0.613834	0.114229	-5.37371	7.71e-08	1.05e-06
LINC01021	180.95	1.07374	0.199827	5.37333	7.73e-08	1.05e-06
PODXL	35613.3	-0.273996	0.0510051	-5.37193	7.79e-08	1.06e-06
MAST2	2689.8	-0.385899	0.0718417	-5.37152	7.81e-08	1.06e-06
SDC1	746.95	-0.538804	0.100396	-5.36677	8.02e-08	1.09e-06
EXTL3	5747.48	-0.296694	0.0553145	-5.36376	8.15e-08	1.1e-06
DDX11	1128.33	-0.541103	0.100978	-5.35865	8.38e-08	1.13e-06
SLCO2A1	2027.9	0.505942	0.0945213	5.35268	8.67e-08	1.17e-06
CREG2	112.415	-1.21395	0.226802	-5.35249	8.68e-08	1.17e-06
PARVA	8150.24	0.307894	0.0575281	5.35207	8.7e-08	1.17e-06
LIN54	509.263	-0.666788	0.124656	-5.34901	8.84e-08	1.19e-06
MKNK2	8321.38	-0.31091	0.0581307	-5.34847	8.87e-08	1.2e-06
WDR90	552.068	-0.689281	0.128906	-5.34718	8.93e-08	1.2e-06
APBA1	1710.55	0.422668	0.0790541	5.34657	8.96e-08	1.21e-06
MAGI2-AS3	1731.53	0.366584	0.0686503	5.33988	9.3e-08	1.25e-06
KIAA0586	863.623	-0.570331	0.106827	-5.33881	9.36e-08	1.26e-06
CD63	35829.5	0.26576	0.0497792	5.33878	9.36e-08	1.26e-06
VPS41	2955.16	0.303728	0.0568942	5.33848	9.37e-08	1.26e-06
SLC26A6	469.462	-0.636357	0.119232	-5.33713	9.44e-08	1.27e-06
IGFBP5	2127.28	1.67324	0.313548	5.33647	9.48e-08	1.27e-06
TCF7L1	1562.65	0.434413	0.0814756	5.33182	9.72e-08	1.3e-06
SAT2	1668.25	0.411564	0.0772439	5.32811	9.92e-08	1.33e-06
CUTA	3211.63	0.33516	0.0629056	5.32799	9.93e-08	1.33e-06
GNG7	52.5016	1.67458	0.314374	5.32673	1e-07	1.33e-06
CCP110	701.559	-0.565231	0.106208	-5.3219	1.03e-07	1.37e-06
SUGP2	1538	-0.494924	0.0930242	-5.32038	1.04e-07	1.38e-06
TJP2	9848.2	0.270242	0.05083	5.31658	1.06e-07	1.41e-06
MAGI2	97.8018	1.22073	0.229637	5.31591	1.06e-07	1.41e-06
ITGA3	18914.9	0.303104	0.0570363	5.31423	1.07e-07	1.42e-06
MYC	4159.67	0.353378	0.0665027	5.31374	1.07e-07	1.43e-06
MICB	1219.5	-0.400662	0.0754205	-5.31237	1.08e-07	1.44e-06
XRCC4	288.6	-0.770433	0.145097	-5.30979	1.1e-07	1.46e-06
IL17D	313.971	0.771225	0.145322	5.307	1.11e-07	1.48e-06
CMBL	408.912	0.573447	0.108073	5.30608	1.12e-07	1.48e-06
B2M	80744	0.267556	0.0504369	5.30476	1.13e-07	1.49e-06
WARS	9688.71	0.2548	0.0480393	5.304	1.13e-07	1.5e-06
MS4A6A	26.1095	-2.32125	0.437687	-5.30345	1.14e-07	1.5e-06
RUVBL1	2692.47	-0.357849	0.0675229	-5.29967	1.16e-07	1.53e-06
KIAA1033	5003.37	0.294968	0.0556647	5.29901	1.16e-07	1.54e-06
AHI1	563.748	0.566981	0.107036	5.2971	1.18e-07	1.55e-06
NUP155	1365	-0.424051	0.0801779	-5.28888	1.23e-07	1.62e-06
FBLN5	530.415	0.671091	0.126962	5.28576	1.25e-07	1.65e-06
EMCN	2234.04	0.352336	0.0666678	5.28495	1.26e-07	1.65e-06
QSER1	1160.61	-0.480243	0.090909	-5.28268	1.27e-07	1.67e-06
SPOCD1	1211.94	-1.06591	0.201869	-5.2802	1.29e-07	1.69e-06
PBLD	246.571	0.775975	0.147078	5.27593	1.32e-07	1.73e-06
DENND5B	766.928	0.5196	0.0985223	5.27393	1.34e-07	1.75e-06
CBX1	5849.82	-0.291911	0.0554234	-5.26692	1.39e-07	1.82e-06
PTPRG	3531.14	0.366568	0.0696084	5.26614	1.39e-07	1.82e-06
HIBADH	1991.67	0.450942	0.0857198	5.26065	1.44e-07	1.88e-06
CDK2AP2	2280.36	-0.350806	0.0667401	-5.2563	1.47e-07	1.92e-06
CDC6	1193.64	-0.45701	0.0869817	-5.25409	1.49e-07	1.94e-06
RSRC1	692.593	-0.509219	0.096948	-5.2525	1.5e-07	1.96e-06
GK	191.802	-0.860692	0.163877	-5.25205	1.5e-07	1.96e-06
PAPD7	968.873	-0.479642	0.0913912	-5.24823	1.54e-07	2e-06
SPARC	157115	0.266201	0.0507846	5.24177	1.59e-07	2.07e-06
CREB3	2788.76	0.32074	0.0612214	5.23902	1.61e-07	2.1e-06
RQCD1	2791.2	-0.306672	0.0585415	-5.23855	1.62e-07	2.1e-06
FAM114A1	3930.82	0.311965	0.0595883	5.23534	1.65e-07	2.14e-06
CDK19	1005.92	-0.410863	0.0785025	-5.23376	1.66e-07	2.15e-06
SATB1	403.022	0.79095	0.151132	5.23349	1.66e-07	2.15e-06
CENPQ	285.509	-0.7835	0.14971	-5.23344	1.66e-07	2.15e-06
SMARCA4	7182.32	-0.271754	0.0519287	-5.23322	1.67e-07	2.16e-06
EFHD2	6661.24	-0.37252	0.0712842	-5.22584	1.73e-07	2.24e-06
KIAA0040	1124.63	-0.613956	0.11749	-5.2256	1.74e-07	2.24e-06
SAAL1	727.008	-0.571028	0.109354	-5.22185	1.77e-07	2.29e-06
LDOC1	2018.9	0.462887	0.0886648	5.22064	1.78e-07	2.3e-06
RFC5	558.246	-0.556766	0.106655	-5.22028	1.79e-07	2.3e-06
SV2A	317.344	-0.707243	0.135495	-5.21971	1.79e-07	2.31e-06
BACE2	8691.38	-0.27292	0.0523022	-5.21813	1.81e-07	2.33e-06
DOLPP1	753.419	-0.436932	0.0838224	-5.2126	1.86e-07	2.39e-06
C6orf89	4730.62	0.281272	0.0539732	5.21133	1.87e-07	2.41e-06
ADAMTS7	8072.19	-0.386767	0.0742344	-5.21007	1.89e-07	2.42e-06
SYCE1L	273.867	0.711732	0.13662	5.20955	1.89e-07	2.43e-06
GRAMD4	666.049	0.596757	0.114624	5.2062	1.93e-07	2.47e-06
ACOT11	289.388	-0.738419	0.142064	-5.19779	2.02e-07	2.58e-06
PTPRE	3642.86	-0.38163	0.0734242	-5.19761	2.02e-07	2.58e-06
HMGA2	2596.72	-0.324713	0.0626441	-5.18346	2.18e-07	2.79e-06
ME2	1791.14	-0.339136	0.0654323	-5.18301	2.18e-07	2.79e-06
PPP3CA	3026.97	0.344379	0.0664702	5.18096	2.21e-07	2.82e-06
SCG2	32.3553	2.43367	0.469834	5.17986	2.22e-07	2.83e-06
DNM2	7801.33	-0.283739	0.0547995	-5.17775	2.25e-07	2.86e-06
AARS2	881.608	-0.45355	0.0876173	-5.17649	2.26e-07	2.88e-06
ROBO4	22950.1	0.425369	0.082192	5.17531	2.28e-07	2.9e-06
ICA1L	135.511	-0.95144	0.183856	-5.17491	2.28e-07	2.9e-06
MAGED1	7963.14	0.282803	0.0546954	5.17051	2.33e-07	2.97e-06
ITGA6	8970.96	-0.318169	0.0615779	-5.16694	2.38e-07	3.02e-06
TTC3	4584.12	0.323571	0.0626618	5.16377	2.42e-07	3.07e-06
VPS25	2216.33	-0.327987	0.0635232	-5.16326	2.43e-07	3.08e-06
SKIL	1845.04	0.52385	0.101531	5.1595	2.48e-07	3.14e-06
SHTN1	1093.28	0.498382	0.0966063	5.1589	2.48e-07	3.14e-06
PDCD4	1939.16	0.350164	0.0679174	5.15573	2.53e-07	3.2e-06
LRIG3	784.837	0.518456	0.100571	5.15513	2.53e-07	3.2e-06
MT-ND3	22445.7	0.319708	0.0620357	5.15361	2.56e-07	3.23e-06
SMAD6	628.636	-0.574827	0.111556	-5.1528	2.57e-07	3.24e-06
PCNXL4	2344.86	0.336117	0.0652316	5.15266	2.57e-07	3.24e-06
PCYOX1	4650.91	0.341547	0.0663455	5.14801	2.63e-07	3.32e-06
ENO1	78606.2	-0.333225	0.0647593	-5.1456	2.67e-07	3.36e-06
RBX1	2899.9	-0.355898	0.0691675	-5.14545	2.67e-07	3.36e-06
CYC1	4178.15	-0.341889	0.066471	-5.14342	2.7e-07	3.39e-06
IL4R	7605.32	0.413012	0.0803008	5.14331	2.7e-07	3.39e-06
TBC1D31	232.113	-0.842142	0.163811	-5.14094	2.73e-07	3.43e-06
PAICS	4372.75	-0.314581	0.0612033	-5.13995	2.75e-07	3.45e-06
MALL	833.51	-0.722688	0.140651	-5.13817	2.77e-07	3.48e-06
VBP1	1568.89	-0.429618	0.0836137	-5.13813	2.77e-07	3.48e-06
BBS9	716.257	0.452873	0.0881569	5.13712	2.79e-07	3.49e-06
FAM69B	5326.64	-0.392082	0.0763282	-5.13679	2.79e-07	3.5e-06
CPA4	364.898	2.69671	0.525141	5.13521	2.82e-07	3.52e-06
TCEAL4	4840.18	0.324909	0.0632745	5.13491	2.82e-07	3.53e-06
HAGH	1443.23	-0.399289	0.0778446	-5.12931	2.91e-07	3.63e-06
C5orf24	2740.72	0.349501	0.0681524	5.12822	2.92e-07	3.65e-06
PREPL	1320.17	0.528218	0.10304	5.12635	2.95e-07	3.68e-06
LRR1	354.212	-0.676674	0.132029	-5.12518	2.97e-07	3.7e-06
PRPS2	939.696	-0.448968	0.0877042	-5.11912	3.07e-07	3.82e-06
BCAS3	691.174	0.570923	0.111569	5.11721	3.1e-07	3.86e-06
FBLIM1	25036	0.240438	0.0469891	5.1169	3.11e-07	3.86e-06
LAS1L	1665.35	-0.358756	0.0701463	-5.1144	3.15e-07	3.91e-06
STRA13	1252.83	-0.450319	0.088064	-5.11353	3.16e-07	3.92e-06
TMEM263	2628.71	0.357993	0.0700323	5.11183	3.19e-07	3.95e-06
HTN3	72.4957	1.47263	0.288096	5.1116	3.19e-07	3.96e-06
TUFT1	483.842	0.667209	0.130596	5.10893	3.24e-07	4.01e-06
SRP9	9474.29	-0.302461	0.0592822	-5.10206	3.36e-07	4.16e-06
C5orf34	151.041	-1.01552	0.199216	-5.09758	3.44e-07	4.25e-06
PTPN1	4286.1	0.426279	0.0836596	5.0954	3.48e-07	4.3e-06
SIGLEC15	120.404	-1.29413	0.254005	-5.09491	3.49e-07	4.31e-06
MED30	397.124	-0.591791	0.116194	-5.09312	3.52e-07	4.34e-06
STAT6	9562.29	0.272158	0.0534385	5.09293	3.53e-07	4.34e-06
TUSC3	1008.34	-0.538407	0.105725	-5.0925	3.53e-07	4.35e-06
HAT1	2101.48	-0.388269	0.0762587	-5.09147	3.55e-07	4.37e-06
PDLIM5	9595.77	0.288484	0.0566656	5.09099	3.56e-07	4.38e-06
ESAM	16972.6	-0.386248	0.0758871	-5.08977	3.59e-07	4.4e-06
FAXDC2	241.676	0.862994	0.169584	5.0889	3.6e-07	4.42e-06
RASSF1	1257.73	-0.47115	0.0926282	-5.08646	3.65e-07	4.47e-06
C5orf45	688.129	0.527843	0.103776	5.08634	3.65e-07	4.47e-06
NME1	586.293	-0.651859	0.128329	-5.0796	3.78e-07	4.63e-06
TTLL12	2746.05	-0.366228	0.0721152	-5.07837	3.81e-07	4.66e-06
RAC2	5099.71	-0.45039	0.088691	-5.07819	3.81e-07	4.66e-06
FNBP1	1878.57	0.324146	0.0638868	5.07375	3.9e-07	4.77e-06
ARMC6	1793.38	-0.393185	0.0775224	-5.0719	3.94e-07	4.81e-06
RP5-884M6.1	115.074	-1.24018	0.244593	-5.07038	3.97e-07	4.85e-06
NELFB	6280.25	-0.293624	0.0579149	-5.06992	3.98e-07	4.85e-06
NCBP1	2639.83	-0.311011	0.0613754	-5.06736	4.03e-07	4.92e-06
NAV3	553.911	-0.551457	0.10884	-5.06665	4.05e-07	4.93e-06
RP11-147L13.11	662.435	0.477414	0.0942833	5.06361	4.11e-07	5.01e-06
RRAGB	551.238	0.558049	0.110213	5.06335	4.12e-07	5.01e-06
ANP32B	8198.94	-0.380102	0.0750831	-5.06241	4.14e-07	5.03e-06
CUL7	2579.85	0.364152	0.0719405	5.06185	4.15e-07	5.04e-06
ELP2	2630.81	0.316323	0.0625579	5.05648	4.27e-07	5.18e-06
PAK4	3044.22	-0.345431	0.0683474	-5.05404	4.33e-07	5.24e-06
ARHGAP30	71.0003	-1.38549	0.274142	-5.05392	4.33e-07	5.24e-06
P2RX7	40.1424	-1.74835	0.346019	-5.05278	4.35e-07	5.27e-06
C12orf57	640.783	-0.475591	0.0941512	-5.05135	4.39e-07	5.31e-06
CYP1A1	442.093	-0.796249	0.157657	-5.05051	4.41e-07	5.33e-06
MARS	4715.62	-0.266665	0.0528153	-5.049	4.44e-07	5.36e-06
NUDC	5290.55	-0.273362	0.0541864	-5.04484	4.54e-07	5.48e-06
XXYLT1-AS2	452.891	0.715	0.141753	5.044	4.56e-07	5.5e-06
TCHP	1131.09	-0.393007	0.0779275	-5.04324	4.58e-07	5.52e-06
RCC1	3438.02	-0.304266	0.060358	-5.04102	4.63e-07	5.58e-06
APC2	138.606	1.03282	0.204944	5.03955	4.67e-07	5.62e-06
MYEF2	1050.45	-0.40569	0.080512	-5.03888	4.68e-07	5.63e-06
2004-09-01	60.6945	1.6347	0.324444	5.03846	4.69e-07	5.64e-06
GALNT7	4756.84	0.326199	0.0647808	5.03543	4.77e-07	5.73e-06
JMY	514.376	0.616926	0.122615	5.03139	4.87e-07	5.84e-06
GRINA	5696.53	0.361983	0.0719926	5.02805	4.95e-07	5.94e-06
MMP2	86125.8	0.435459	0.0866569	5.02509	5.03e-07	6.03e-06
LDHB	13531.9	-0.256728	0.0511221	-5.02186	5.12e-07	6.13e-06
ZFAND3	3685.39	0.284481	0.0566519	5.02156	5.13e-07	6.13e-06
PTPRM	5278.67	0.393102	0.0783021	5.02033	5.16e-07	6.17e-06
PLPP3	1597.91	0.411281	0.081944	5.01904	5.19e-07	6.2e-06
GLIS3	639.385	0.640601	0.12766	5.01801	5.22e-07	6.23e-06
NUDT8	199.068	-0.960209	0.191443	-5.01564	5.29e-07	6.31e-06
CCT7	14809.7	-0.287215	0.0573066	-5.0119	5.39e-07	6.43e-06
PPM1G	8119.13	-0.300271	0.0599201	-5.01119	5.41e-07	6.44e-06
PBXIP1	7430.91	0.290262	0.057934	5.01021	5.44e-07	6.47e-06
MIIP	937.904	-0.459428	0.0917412	-5.00787	5.5e-07	6.55e-06
FRMD5	456.074	0.677645	0.135326	5.0075	5.51e-07	6.55e-06
TMOD2	1062.66	0.399717	0.0798249	5.00742	5.52e-07	6.55e-06
GSTK1	4614.65	0.261011	0.0521394	5.00603	5.56e-07	6.6e-06
STRN	1660.32	-0.345265	0.069004	-5.00356	5.63e-07	6.68e-06
PDLIM4	2883.98	-0.324105	0.06482	-5.00008	5.73e-07	6.79e-06
PA2G4	3335.41	-0.299502	0.0599905	-4.99248	5.96e-07	7.06e-06
CRTC1	518.246	0.606183	0.12143	4.99202	5.97e-07	7.07e-06
C10orf10	8076.52	-0.457449	0.0916444	-4.99156	5.99e-07	7.09e-06
ASNA1	4580.09	-0.294725	0.0590539	-4.99079	6.01e-07	7.11e-06
PYCR1	2169.64	-0.301802	0.0604738	-4.99063	6.02e-07	7.11e-06
USP11	1941.9	-0.405128	0.0811839	-4.99025	6.03e-07	7.12e-06
ADORA2B	424.819	-0.539974	0.108237	-4.98883	6.07e-07	7.17e-06
PIM2	108.894	-1.03056	0.206655	-4.98686	6.14e-07	7.23e-06
OXA1L	5414.85	0.288245	0.0578447	4.98308	6.26e-07	7.37e-06
B3GNT9	846.165	0.456841	0.0916853	4.9827	6.27e-07	7.38e-06
PKD2	1762.36	0.35229	0.0707211	4.98139	6.31e-07	7.43e-06
ARL14EP	846.153	0.452289	0.090846	4.97864	6.4e-07	7.53e-06
NCOA4	10561.2	0.236314	0.0474676	4.97842	6.41e-07	7.53e-06
SFTA1P	1002.54	0.419868	0.0843808	4.97587	6.5e-07	7.62e-06
KLF11	874.152	0.453653	0.0911765	4.97555	6.51e-07	7.63e-06
GTPBP1	2232.4	-0.300138	0.0603541	-4.97295	6.59e-07	7.73e-06
CDC7	385.18	-0.600974	0.120853	-4.97275	6.6e-07	7.73e-06
ZDHHC9	2220.42	0.33095	0.0665667	4.97171	6.64e-07	7.77e-06
HS3ST1	230.536	-0.701956	0.14131	-4.96749	6.78e-07	7.93e-06
EVI2A	149.754	-0.927116	0.186734	-4.9649	6.87e-07	8.03e-06
FCMR	17.2072	-3.33923	0.672781	-4.96333	6.93e-07	8.09e-06
CDCA7	720.787	-0.498028	0.10035	-4.96291	6.94e-07	8.11e-06
DHX8	3050.61	-0.288337	0.0581301	-4.9602	7.04e-07	8.21e-06
IFT140	968.786	0.434213	0.087553	4.95943	7.07e-07	8.24e-06
SLC20A2	2572.37	0.305287	0.0615823	4.95738	7.15e-07	8.32e-06
RP11-166D19.1	298.914	0.806322	0.162709	4.95562	7.21e-07	8.39e-06
ZNF219	739.665	0.491063	0.0991396	4.95325	7.3e-07	8.49e-06
C8orf4	3391.52	0.885708	0.178846	4.95236	7.33e-07	8.52e-06
FOCAD	1425.47	-0.412913	0.0834099	-4.9504	7.41e-07	8.6e-06
GPR160	254.069	-0.778074	0.157214	-4.94914	7.45e-07	8.65e-06
CDC42EP1	7853.12	0.33051	0.0667961	4.94804	7.5e-07	8.69e-06
BFSP1	330.861	0.643036	0.130021	4.94564	7.59e-07	8.8e-06
IVNS1ABP	2628.1	-0.327226	0.0661663	-4.94551	7.59e-07	8.8e-06
SF3A3	3676.14	-0.269088	0.0544491	-4.94201	7.73e-07	8.95e-06
CANT1	5817.66	-0.275186	0.0557108	-4.93954	7.83e-07	9.06e-06
NSRP1	877.673	0.401789	0.081343	4.93943	7.83e-07	9.06e-06
TONSL	924.383	-0.512192	0.103702	-4.93908	7.85e-07	9.07e-06
OSBPL3	1531.73	-0.375831	0.0761052	-4.93831	7.88e-07	9.09e-06
HACD1	794.616	0.485716	0.0983918	4.93655	7.95e-07	9.17e-06
OSTM1	1529.88	0.354676	0.0718922	4.93344	8.08e-07	9.31e-06
ORC3	867.993	-0.425079	0.0862096	-4.93076	8.19e-07	9.43e-06
CEP57L1	426.912	-0.63125	0.128121	-4.92698	8.35e-07	9.61e-06
PIP5K1C	7439.69	0.311255	0.0631804	4.92645	8.37e-07	9.63e-06
MALAT1	972.166	1.14183	0.231916	4.92346	8.5e-07	9.77e-06
SREBF2	10526.4	-0.268626	0.054571	-4.9225	8.54e-07	9.81e-06
LIN9	310.03	-0.706925	0.143713	-4.91901	8.7e-07	9.98e-06
ANKRD54	946.373	-0.480274	0.0977068	-4.91546	8.86e-07	1.02e-05
NPHP4	446.454	-0.534082	0.108662	-4.91507	8.87e-07	1.02e-05
C4orf3	4071.44	0.321514	0.065423	4.91438	8.91e-07	1.02e-05
MXI1	443.486	0.557228	0.113428	4.91262	8.99e-07	1.03e-05
SLC12A2	4711.68	0.298192	0.0607041	4.91222	9e-07	1.03e-05
NEO1	67.6834	1.39571	0.284165	4.91162	9.03e-07	1.03e-05
TMEM98	4950.67	0.341292	0.0695574	4.90662	9.27e-07	1.06e-05
MYLK	4326.17	0.338674	0.0690388	4.90557	9.32e-07	1.06e-05
IFT43	656.829	0.490298	0.0999831	4.90381	9.4e-07	1.07e-05
BAZ1B	5680.49	-0.253185	0.0516451	-4.9024	9.47e-07	1.08e-05
EXOC6	2533.69	0.301961	0.0616109	4.90109	9.53e-07	1.09e-05
LOXL1	478.042	0.524829	0.107086	4.90101	9.53e-07	1.09e-05
SIAE	2477.44	0.361908	0.0738687	4.89933	9.62e-07	1.09e-05
MB21D2	311.493	0.620886	0.126742	4.89883	9.64e-07	1.1e-05
CLDN5	8997.53	-0.724023	0.147853	-4.89692	9.74e-07	1.11e-05
PITPNM1	1847.25	-0.445866	0.0910973	-4.89439	9.86e-07	1.12e-05
RAMP2-AS1	118.77	0.921052	0.188215	4.89362	9.9e-07	1.12e-05
PC	695.099	-0.566505	0.115767	-4.89348	9.91e-07	1.12e-05
CHURC1	1022.42	0.386484	0.0790027	4.89204	9.98e-07	1.13e-05
MAP1LC3B	5228.29	0.304929	0.0623452	4.89098	1e-06	1.14e-05
INTS3	1328.7	-0.366025	0.0748561	-4.88972	1.01e-06	1.14e-05
SLC27A3	1088.41	-0.431394	0.0882259	-4.88966	1.01e-06	1.14e-05
LRP8	890.803	-0.601003	0.122929	-4.88905	1.01e-06	1.14e-05
CXXC5	817.628	0.506012	0.103529	4.88764	1.02e-06	1.15e-05
CDC42EP4	2191.21	-0.365601	0.0748582	-4.88391	1.04e-06	1.17e-05
TMEM44	3095.58	0.379705	0.0777715	4.88231	1.05e-06	1.18e-05
PMP22	5544.37	0.285444	0.0584665	4.88218	1.05e-06	1.18e-05
HIF1A-AS2	30.2264	2.04504	0.418975	4.88106	1.06e-06	1.19e-05
PM20D2	282.801	-0.65356	0.13391	-4.88059	1.06e-06	1.19e-05
NUAK1	5281.35	0.294099	0.0602631	4.88025	1.06e-06	1.19e-05
KRT15	119.014	-1.25902	0.257988	-4.88016	1.06e-06	1.19e-05
RAB29	1991.46	0.303102	0.0621156	4.87964	1.06e-06	1.19e-05
DCK	981.191	-0.420145	0.0861611	-4.87627	1.08e-06	1.21e-05
AKR1A1	4314.13	-0.264426	0.0542319	-4.87584	1.08e-06	1.21e-05
COX7B	2965.77	-0.329303	0.0675431	-4.87545	1.09e-06	1.22e-05
EEF1B2	13328.5	-0.29548	0.0606097	-4.87512	1.09e-06	1.22e-05
PLPPR2	1393.21	0.413699	0.0848735	4.87431	1.09e-06	1.22e-05
PCDH18	219.267	-0.762157	0.156373	-4.87396	1.09e-06	1.22e-05
LDB1	3032.23	0.294137	0.0603564	4.87334	1.1e-06	1.23e-05
EIF4A3	4244.5	-0.342073	0.0702039	-4.87257	1.1e-06	1.23e-05
RABGAP1	2964	0.329084	0.0675549	4.87136	1.11e-06	1.24e-05
PDPR	1297.31	0.400533	0.0822331	4.87071	1.11e-06	1.24e-05
SDC3	1075	-0.541555	0.111261	-4.86742	1.13e-06	1.26e-05
ARHGEF17	6628.53	-0.369303	0.0758957	-4.86593	1.14e-06	1.27e-05
COPS3	2858.09	-0.301914	0.0620553	-4.86524	1.14e-06	1.27e-05
SLC20A1	5241.2	-0.251003	0.0516028	-4.86413	1.15e-06	1.28e-05
RAB30	812.588	0.436975	0.0898412	4.86386	1.15e-06	1.28e-05
DSEL	445.209	0.552945	0.11369	4.86363	1.15e-06	1.28e-05
EXT2	7901.19	-0.261477	0.0538061	-4.85963	1.18e-06	1.31e-05
ALDH4A1	545.764	-0.481297	0.0990484	-4.85921	1.18e-06	1.31e-05
LAG3	68.2415	-1.386	0.285266	-4.85861	1.18e-06	1.31e-05
SKA2	1596.23	-0.446278	0.0918847	-4.85693	1.19e-06	1.32e-05
SLC26A2	2581.99	0.333988	0.0687714	4.8565	1.19e-06	1.32e-05
PPP1R14B	5883.37	-0.338172	0.0696796	-4.85325	1.21e-06	1.34e-05
MEGF9	2034.76	0.393894	0.0812046	4.85064	1.23e-06	1.36e-05
DCUN1D3	1079.55	0.400282	0.082535	4.84985	1.24e-06	1.37e-05
GLCE	5547.46	0.308042	0.0635213	4.84944	1.24e-06	1.37e-05
PACSIN2	4860.42	-0.304928	0.0628937	-4.84831	1.25e-06	1.37e-05
MTHFD1	2554.18	-0.314095	0.0647875	-4.84809	1.25e-06	1.37e-05
KDSR	1913.78	0.327373	0.067577	4.84444	1.27e-06	1.4e-05
MFAP2	3897.94	0.384365	0.0793644	4.84304	1.28e-06	1.41e-05
FLT4	3263.21	-0.434039	0.0896474	-4.84162	1.29e-06	1.42e-05
RMND1	826.732	0.418257	0.0863916	4.84141	1.29e-06	1.42e-05
CLIC1	21643.6	-0.313065	0.0646733	-4.84071	1.29e-06	1.42e-05
TMEM217	220.101	0.737597	0.152402	4.83981	1.3e-06	1.43e-05
GPR107	4943.44	0.278628	0.0575731	4.83955	1.3e-06	1.43e-05
SNHG10	94.8932	-1.12786	0.233057	-4.83942	1.3e-06	1.43e-05
PLEC	18726	-0.34865	0.0720676	-4.83782	1.31e-06	1.44e-05
MYO7A	20.1953	-2.60797	0.539159	-4.8371	1.32e-06	1.44e-05
HSPA5	45768.8	0.28137	0.0581746	4.83664	1.32e-06	1.45e-05
EXOC3L1	276.352	-0.944134	0.195215	-4.83638	1.32e-06	1.45e-05
CEP131	813.908	-0.504478	0.104319	-4.83592	1.33e-06	1.45e-05
TSPEAR-AS2	58.2742	1.46064	0.302182	4.83366	1.34e-06	1.46e-05
PYGL	426.372	-0.664399	0.137474	-4.83292	1.35e-06	1.47e-05
EXOC7	3827.87	0.317902	0.0657856	4.8324	1.35e-06	1.47e-05
PSPC1	1684.84	-0.377647	0.0781587	-4.8318	1.35e-06	1.48e-05
SMYD2	1847.8	-0.411886	0.0852779	-4.82992	1.37e-06	1.49e-05
NRGN	1715.42	-0.434742	0.090024	-4.82918	1.37e-06	1.49e-05
PTGFRN	9797.86	0.265872	0.0550569	4.82905	1.37e-06	1.49e-05
CLN6	1006	-0.388078	0.0803991	-4.8269	1.39e-06	1.51e-05
NSMCE4A	1381.78	-0.486904	0.101027	-4.81954	1.44e-06	1.56e-05
CCT8	10402.4	-0.2313	0.0479988	-4.81888	1.44e-06	1.57e-05
SASS6	156.405	-0.811081	0.168469	-4.81443	1.48e-06	1.6e-05
BAP1	6102.63	-0.237459	0.0493307	-4.81362	1.48e-06	1.61e-05
IPO11	2419.52	-0.296775	0.0616837	-4.81123	1.5e-06	1.63e-05
RGS14	419.986	-0.631608	0.13134	-4.80894	1.52e-06	1.64e-05
ZFP36L1	9577.52	0.341154	0.0709675	4.80719	1.53e-06	1.66e-05
CLDN7	782.177	-0.577173	0.120108	-4.80544	1.54e-06	1.67e-05
FKBP10	12194.6	-0.257381	0.0535827	-4.80343	1.56e-06	1.69e-05
BNIP3L	4234.07	0.267113	0.0556285	4.80174	1.57e-06	1.7e-05
DAB2	9754.24	0.255184	0.0531475	4.80143	1.58e-06	1.7e-05
PLCD4	346.838	0.668671	0.13932	4.79955	1.59e-06	1.72e-05
SFXN5	686.046	-0.470205	0.0980606	-4.79504	1.63e-06	1.75e-05
MAFK	1629.13	0.437178	0.091182	4.79457	1.63e-06	1.76e-05
CDK4	5374.68	-0.238804	0.049813	-4.794	1.63e-06	1.76e-05
MOV10L1	354.557	0.654581	0.136545	4.79387	1.64e-06	1.76e-05
LAYN	94.9896	-1.21425	0.253323	-4.79329	1.64e-06	1.76e-05
GPIHBP1	739.556	-0.686275	0.143224	-4.79161	1.65e-06	1.78e-05
NIF3L1	563.414	-0.569339	0.118826	-4.79137	1.66e-06	1.78e-05
MBOAT7	9969.93	0.246623	0.0514891	4.7898	1.67e-06	1.79e-05
C11orf96	120.552	-0.937725	0.195874	-4.78739	1.69e-06	1.81e-05
HMBS	838.93	-0.403205	0.0842338	-4.78673	1.7e-06	1.82e-05
NUP62	3583.45	-0.269981	0.0564309	-4.78428	1.72e-06	1.84e-05
ZNF33B	533.698	0.548912	0.114733	4.78427	1.72e-06	1.84e-05
ANGPT2	2912.11	-0.805694	0.168417	-4.78392	1.72e-06	1.84e-05
HMGB1P5	187.255	-0.875173	0.183177	-4.77776	1.77e-06	1.9e-05
STRIP2	259.528	-0.883992	0.185076	-4.77637	1.78e-06	1.91e-05
HLA-B	29806.7	0.286181	0.0599365	4.77474	1.8e-06	1.92e-05
RASGRP3	2238	-0.423076	0.0886788	-4.77088	1.83e-06	1.96e-05
PDP1	3853.7	0.277268	0.0581186	4.77073	1.84e-06	1.96e-05
MED24	4124.11	-0.268071	0.0561973	-4.77019	1.84e-06	1.96e-05
CASC4	2777.13	0.337343	0.0707381	4.7689	1.85e-06	1.97e-05
HSD17B14	26.3825	2.46549	0.517	4.76883	1.85e-06	1.97e-05
C2CD2	1611.2	0.440579	0.0923918	4.76859	1.86e-06	1.97e-05
SEMA4F	229.319	-0.69513	0.14586	-4.76572	1.88e-06	2e-05
RP11-303E16.2	66.6994	-1.43121	0.300316	-4.76568	1.88e-06	2e-05
EEPD1	72.6573	-1.18479	0.248653	-4.76484	1.89e-06	2.01e-05
SELENBP1	121.638	0.947733	0.198906	4.76474	1.89e-06	2.01e-05
RFC4	592.251	-0.560352	0.117653	-4.76274	1.91e-06	2.03e-05
HSPA14	807.463	-0.414573	0.0871394	-4.75758	1.96e-06	2.08e-05
ZNF512B	2788.98	0.3198	0.0672358	4.7564	1.97e-06	2.09e-05
GOLGA2	3012.9	0.320882	0.0675088	4.75319	2e-06	2.12e-05
PPIB	8166.59	-0.242461	0.0510165	-4.7526	2.01e-06	2.12e-05
WTIP	1109.13	0.420925	0.0885827	4.75178	2.02e-06	2.13e-05
MAP3K7CL	265.622	-0.745108	0.15681	-4.75167	2.02e-06	2.13e-05
IL32	4116.98	0.451634	0.0950983	4.74913	2.04e-06	2.16e-05
FHL3	1653.85	0.367157	0.0773794	4.7449	2.09e-06	2.2e-05
SNRPC	3866.41	-0.287487	0.0606329	-4.74143	2.12e-06	2.24e-05
SIK1	331.528	0.576852	0.121684	4.74056	2.13e-06	2.25e-05
PRKCE	1624.11	0.34053	0.0718678	4.73829	2.16e-06	2.27e-05
TIMM10	896.382	-0.495539	0.104589	-4.73794	2.16e-06	2.27e-05
E2F2	173.675	-0.960494	0.202733	-4.73774	2.16e-06	2.27e-05
MYBL1	189.97	-0.898275	0.189614	-4.73738	2.16e-06	2.28e-05
ZNF703	1525.14	0.402676	0.0851206	4.73065	2.24e-06	2.35e-05
HEG1	7109.77	0.345689	0.0731015	4.72889	2.26e-06	2.37e-05
PPP1R13L	2577.36	0.412153	0.0871576	4.72883	2.26e-06	2.37e-05
QSOX2	1377.18	-0.364179	0.0770175	-4.72852	2.26e-06	2.37e-05
CD276	4707.53	-0.355329	0.0751924	-4.7256	2.29e-06	2.4e-05
COL5A1	15607.5	0.624654	0.132238	4.72372	2.32e-06	2.42e-05
CLIP4	1306.32	0.466528	0.0988213	4.72093	2.35e-06	2.46e-05
LSM7	1996.03	-0.416847	0.0883746	-4.71682	2.4e-06	2.51e-05
HPSE	1182.77	-0.439465	0.0931778	-4.71641	2.4e-06	2.51e-05
PAM	11480.9	0.264492	0.0560793	4.7164	2.4e-06	2.51e-05
DDOST	15086.2	-0.215844	0.0457658	-4.71627	2.4e-06	2.51e-05
SEMA6C	2838.98	0.380155	0.080623	4.71522	2.41e-06	2.52e-05
PRR29	2510.82	0.381407	0.0810405	4.70637	2.52e-06	2.63e-05
GMPR	1730.97	0.357964	0.0760776	4.70525	2.54e-06	2.64e-05
EPSTI1	440.431	0.685601	0.145736	4.70441	2.55e-06	2.65e-05
ZMPSTE24	2437.2	0.311338	0.0661864	4.70396	2.55e-06	2.65e-05
XRCC6	15440.5	-0.292758	0.0623163	-4.69794	2.63e-06	2.73e-05
PRDX3	6137.51	-0.257753	0.0548792	-4.69674	2.64e-06	2.75e-05
PHLDA1	3609.24	0.354709	0.0755401	4.69564	2.66e-06	2.76e-05
C1orf21	1188.13	-0.337242	0.071868	-4.69251	2.7e-06	2.8e-05
TMEM64	1091.79	0.407448	0.0868354	4.69219	2.7e-06	2.8e-05
THBD	927.933	-0.577387	0.123061	-4.69189	2.71e-06	2.8e-05
CDH2	3309.98	0.273844	0.0583661	4.69183	2.71e-06	2.8e-05
PTCHD4	990.121	0.43416	0.0925369	4.69175	2.71e-06	2.8e-05
MNS1	38.2933	-1.71899	0.366436	-4.69111	2.72e-06	2.81e-05
PSEN1	2854.48	0.262343	0.055935	4.69015	2.73e-06	2.82e-05
POGLUT1	1055.47	0.343222	0.0732174	4.68772	2.76e-06	2.85e-05
PGP	1704.18	-0.872967	0.186248	-4.68711	2.77e-06	2.86e-05
MICAL1	1681.61	-0.38413	0.0819711	-4.68616	2.78e-06	2.87e-05
RAB33B	751.448	0.419106	0.0894498	4.68537	2.79e-06	2.88e-05
AKR1C2	358.059	0.750687	0.16022	4.68536	2.79e-06	2.88e-05
APPBP2	1726.36	0.3199	0.0683519	4.6802	2.87e-06	2.95e-05
EPS8	1908.46	-0.328069	0.0701201	-4.67867	2.89e-06	2.97e-05
FERMT3	1898.18	-0.453601	0.0969538	-4.67853	2.89e-06	2.97e-05
RP11-798M19.6	214.154	-0.773113	0.16526	-4.67816	2.89e-06	2.98e-05
CTB-25B13.12	80.328	1.22022	0.260881	4.67731	2.91e-06	2.99e-05
SMC3	3343.13	-0.316936	0.067783	-4.67575	2.93e-06	3.01e-05
KLHL24	1974.48	0.332392	0.0711263	4.67326	2.96e-06	3.04e-05
ILF3-AS1	258.088	-0.650423	0.139199	-4.67261	2.97e-06	3.05e-05
CACFD1	907.003	0.45318	0.096988	4.67254	2.97e-06	3.05e-05
SMARCB1	4218.59	-0.304403	0.0651896	-4.66951	3.02e-06	3.09e-05
PLXNA4	1652.65	0.417939	0.0895857	4.66524	3.08e-06	3.16e-05
PRDM8	678.745	-0.576719	0.123732	-4.66102	3.15e-06	3.22e-05
ZW10	1335.81	-0.350489	0.0752323	-4.65876	3.18e-06	3.25e-05
PEG10	80.4949	-1.16877	0.250944	-4.65748	3.2e-06	3.27e-05
LRP5	7224.47	0.365654	0.0785233	4.65662	3.21e-06	3.28e-05
TMEM167B	1119.9	0.355663	0.0763998	4.65529	3.24e-06	3.3e-05
CRYL1	2147.7	0.372218	0.0799706	4.65443	3.25e-06	3.31e-05
NEGR1	874.285	0.538252	0.115667	4.65347	3.26e-06	3.33e-05
CLMP	1044	-0.405747	0.0872132	-4.65236	3.28e-06	3.34e-05
ICAM1	1919.63	0.814331	0.175232	4.64715	3.37e-06	3.43e-05
IPO5	8215.08	-0.230849	0.0496763	-4.64706	3.37e-06	3.43e-05
PPARA	570.948	0.49707	0.106966	4.64698	3.37e-06	3.43e-05
RCBTB2	1331.42	0.346903	0.0746707	4.64577	3.39e-06	3.44e-05
MAP4K4	22726.3	-0.216046	0.0465222	-4.64393	3.42e-06	3.47e-05
SRSF9	4825.24	-0.388641	0.0836884	-4.64391	3.42e-06	3.47e-05
SLC39A7	7187.97	0.242465	0.0522227	4.64291	3.44e-06	3.48e-05
CASP8	924.742	-0.4166	0.0897624	-4.64114	3.46e-06	3.51e-05
USP39	2975.1	-0.272691	0.0588348	-4.63485	3.57e-06	3.62e-05
IDH1	6529.07	-0.259392	0.055984	-4.63333	3.6e-06	3.64e-05
COG6	1087.62	0.348717	0.0753309	4.62914	3.67e-06	3.72e-05
FAM111B	614.089	-0.551928	0.119269	-4.62759	3.7e-06	3.74e-05
TMEM192	1140.85	0.383078	0.0828114	4.62591	3.73e-06	3.77e-05
SF3B3	7427.79	-0.246879	0.0533701	-4.6258	3.73e-06	3.77e-05
FAM89A	651.434	0.707574	0.153238	4.6175	3.88e-06	3.92e-05
EIF3E	14498	0.268015	0.058065	4.61577	3.92e-06	3.95e-05
WDR18	2338.76	-0.301532	0.0653538	-4.61384	3.95e-06	3.99e-05
PFKL	13100.4	-0.261978	0.0567904	-4.61308	3.97e-06	4e-05
MCMBP	4233.24	-0.230902	0.0500595	-4.61254	3.98e-06	4e-05
SEL1L	5574.23	0.292108	0.0633293	4.61253	3.98e-06	4e-05
ZHX2	560.132	0.445408	0.0966038	4.61067	4.01e-06	4.04e-05
ZNF354A	441.029	0.48388	0.105019	4.60755	4.07e-06	4.1e-05
MORF4L2	9051.78	-0.261657	0.056792	-4.60729	4.08e-06	4.1e-05
CENPP	156.967	-0.877065	0.190436	-4.60557	4.11e-06	4.13e-05
MYL5	206.606	0.7875	0.171005	4.60513	4.12e-06	4.14e-05
SRSF2	3742.63	-0.282278	0.0613487	-4.6012	4.2e-06	4.21e-05
TM9SF4	3725.86	0.265252	0.0576593	4.60033	4.22e-06	4.23e-05
GGA2	3276.99	0.278281	0.0605066	4.59919	4.24e-06	4.25e-05
NETO2	841.08	-0.403817	0.0878315	-4.59764	4.27e-06	4.28e-05
GAA	3468.45	0.370218	0.0805241	4.5976	4.27e-06	4.28e-05
PAF1	3149.88	-0.260107	0.0565956	-4.59588	4.31e-06	4.31e-05
PRPF3	1478.78	-0.361743	0.078778	-4.59194	4.39e-06	4.39e-05
SUPT16H	7360	-0.244801	0.053315	-4.5916	4.4e-06	4.39e-05
PARD3B	920.616	0.438874	0.0955871	4.59135	4.4e-06	4.39e-05
HLA-DPB1	165.207	-0.762093	0.166024	-4.59026	4.43e-06	4.41e-05
UNG	2444.31	0.271071	0.0590948	4.58705	4.5e-06	4.48e-05
IGFBP4	41534.7	-0.39551	0.0863086	-4.5825	4.59e-06	4.58e-05
HES2	795.842	-0.528459	0.115335	-4.58195	4.61e-06	4.59e-05
PASK	533.786	-0.500205	0.109218	-4.57986	4.65e-06	4.63e-05
ACO1	6827.18	0.270599	0.0590944	4.57909	4.67e-06	4.64e-05
LINC01296	229.664	0.727152	0.158837	4.57796	4.7e-06	4.67e-05
SIDT2	1272.37	0.368577	0.0805945	4.57323	4.8e-06	4.77e-05
SDCBP	14745.9	0.267908	0.0585888	4.57268	4.82e-06	4.78e-05
ERG	11741.1	0.222819	0.0487381	4.57176	4.84e-06	4.8e-05
PKD1	3424.88	-0.323353	0.0707306	-4.57161	4.84e-06	4.8e-05
ACYP1	323.261	-0.603232	0.131969	-4.57102	4.85e-06	4.81e-05
GMPPB	1610.78	-0.387237	0.0847592	-4.56867	4.91e-06	4.86e-05
BIRC2	2107.01	0.366778	0.0802887	4.56824	4.92e-06	4.87e-05
NUP35	422.268	-0.570952	0.124984	-4.56819	4.92e-06	4.87e-05
BNIP3	2331.62	0.290741	0.0636592	4.56716	4.94e-06	4.89e-05
PGAM1	8368.18	-0.320675	0.0702143	-4.56709	4.95e-06	4.89e-05
MGP	3032.75	-0.317528	0.069534	-4.56652	4.96e-06	4.9e-05
FDXR	1237.53	0.382523	0.0837842	4.56558	4.98e-06	4.91e-05
CCDC15	194.629	-0.745907	0.163392	-4.56513	4.99e-06	4.92e-05
TPRKB	805.111	-0.455553	0.0998471	-4.56251	5.05e-06	4.98e-05
COX17	714.613	-0.476678	0.104481	-4.56236	5.06e-06	4.98e-05
ARHGAP24	2532.2	-0.340359	0.0746074	-4.562	5.07e-06	4.99e-05
HLX	281.304	-0.921401	0.201989	-4.56164	5.08e-06	4.99e-05
GVINP1	702.479	-0.429056	0.09407	-4.56103	5.09e-06	5e-05
DPF3	388.877	0.794932	0.174295	4.56084	5.09e-06	5e-05
CDC42BPA	5169.34	0.282553	0.0619519	4.56083	5.1e-06	5e-05
CTNND1	22570.1	0.262655	0.0576047	4.55961	5.12e-06	5.03e-05
TRIM7	840.104	-0.420799	0.0922926	-4.5594	5.13e-06	5.03e-05
NME3	1599.59	0.329008	0.0722221	4.5555	5.23e-06	5.12e-05
GOLM1	5779.24	-0.22294	0.0489769	-4.55195	5.32e-06	5.21e-05
FAM26E	1223.1	0.3361	0.0739278	4.54633	5.46e-06	5.34e-05
HK1	9574.29	-0.217783	0.0479052	-4.54611	5.46e-06	5.35e-05
RARA	1868.3	0.363803	0.0800528	4.54453	5.51e-06	5.38e-05
SLC25A22	937.577	-0.428004	0.0942054	-4.54331	5.54e-06	5.41e-05
ING4	1250.83	0.345492	0.0760928	4.5404	5.61e-06	5.48e-05
EXOSC10	2644.08	-0.296349	0.0652928	-4.53876	5.66e-06	5.52e-05
SERTAD4-AS1	1162.24	0.437627	0.0964328	4.53815	5.67e-06	5.54e-05
CHMP2A	4114.43	0.284167	0.0626193	4.538	5.68e-06	5.54e-05
POC1B	683.986	-0.461206	0.101643	-4.5375	5.69e-06	5.55e-05
ARNTL2	2358.44	-0.274448	0.0604886	-4.53718	5.7e-06	5.55e-05
FABP5	2366.9	-0.728594	0.16061	-4.53642	5.72e-06	5.57e-05
TMEM106B	1900.39	0.374704	0.0825991	4.53641	5.72e-06	5.57e-05
UBB	8435.89	-0.257807	0.0568477	-4.53505	5.76e-06	5.6e-05
CHEK1	1548.76	-0.363789	0.0802354	-4.53401	5.79e-06	5.62e-05
TAX1BP1	4359.38	0.279395	0.0616894	4.52906	5.92e-06	5.75e-05
POFUT2	2017.59	0.309027	0.0682752	4.5262	6.01e-06	5.83e-05
CNTNAP1	4316.09	0.691803	0.152867	4.52551	6.03e-06	5.84e-05
ANKRD13D	1138.27	-0.381362	0.0842908	-4.52436	6.06e-06	5.87e-05
GPRIN1	746.6	-0.537977	0.118921	-4.52383	6.07e-06	5.88e-05
KCNN3	490.066	-0.59984	0.132613	-4.52322	6.09e-06	5.9e-05
PLD3	9857.46	0.299848	0.0663159	4.52151	6.14e-06	5.94e-05
SMURF2	6302.63	0.302532	0.0669098	4.52149	6.14e-06	5.94e-05
EPB41L4A-AS1	601.906	0.507411	0.112227	4.52131	6.15e-06	5.94e-05
UCP2	336.123	-0.765447	0.169414	-4.5182	6.24e-06	6.02e-05
PPCS	1506.33	0.307989	0.0681783	4.5174	6.26e-06	6.04e-05
TCN2	7919.8	0.273137	0.0604768	4.51638	6.29e-06	6.07e-05
MATN3	186.253	-0.747337	0.165796	-4.50757	6.56e-06	6.32e-05
VSTM2L	46.6297	1.47999	0.328342	4.50746	6.56e-06	6.32e-05
ACOT2	1058.41	0.404816	0.0898475	4.50559	6.62e-06	6.37e-05
PVRL3-AS1	998.647	0.43698	0.0970316	4.50348	6.68e-06	6.43e-05
G0S2	819.831	-0.531268	0.118047	-4.50049	6.78e-06	6.52e-05
LINC00963	1795.08	0.318095	0.070701	4.49916	6.82e-06	6.56e-05
HS6ST1	1163.76	0.352469	0.0783658	4.49774	6.87e-06	6.6e-05
ITPR3	7998.87	-0.391596	0.0870689	-4.49754	6.87e-06	6.6e-05
VASP	9149.68	-0.2819	0.062686	-4.49702	6.89e-06	6.61e-05
SGSH	3371.01	0.356496	0.079314	4.49474	6.97e-06	6.68e-05
CNIH4	2839.55	-0.317455	0.0706289	-4.49468	6.97e-06	6.68e-05
PGK1	17838.7	-0.283427	0.0630733	-4.49361	7e-06	6.71e-05
DNMBP	4176.7	0.265652	0.0591288	4.49276	7.03e-06	6.73e-05
ATAD5	194.345	-0.974957	0.217047	-4.49191	7.06e-06	6.76e-05
CRELD2	3181.04	-0.37263	0.082981	-4.49055	7.1e-06	6.79e-05
B3GALT4	624.252	0.453887	0.101095	4.48972	7.13e-06	6.82e-05
ZNF252P	611.478	0.479184	0.106767	4.48813	7.19e-06	6.86e-05
MAN1A2	2247.53	0.317575	0.0707824	4.48664	7.24e-06	6.91e-05
KAT7	1470.07	0.314868	0.0702149	4.48434	7.31e-06	6.98e-05
ADGRG1	8545.7	-0.284649	0.0634763	-4.48433	7.31e-06	6.98e-05
C6orf48	3931.85	0.309127	0.0689785	4.4815	7.41e-06	7.06e-05
UBASH3B	1023.24	0.510592	0.113947	4.48095	7.43e-06	7.08e-05
RIPK2	1397.63	0.371976	0.0830275	4.48015	7.46e-06	7.1e-05
FLNB	68352.6	0.284925	0.0635998	4.47997	7.47e-06	7.1e-05
TUBA4A	1344.31	-1.08373	0.241908	-4.47994	7.47e-06	7.1e-05
SLC1A4	445.452	-0.562153	0.125543	-4.47776	7.54e-06	7.17e-05
STX2	1649.58	-0.306937	0.068588	-4.47509	7.64e-06	7.26e-05
PIK3C3	1914.68	0.286589	0.0640729	4.47286	7.72e-06	7.33e-05
WWC3	4750.54	0.280456	0.0627226	4.47137	7.77e-06	7.37e-05
COL5A2	10222.1	0.251548	0.0562724	4.47018	7.82e-06	7.41e-05
COL4A5	4019.34	0.304817	0.0681896	4.47014	7.82e-06	7.41e-05
HNRNPR	9659.28	-0.236994	0.0530408	-4.46814	7.89e-06	7.47e-05
CPPED1	4366.52	0.305528	0.0683845	4.46779	7.9e-06	7.48e-05
PDHA1	2208.62	-0.284343	0.0636656	-4.46619	7.96e-06	7.53e-05
BSDC1	3304	0.271766	0.0609498	4.45885	8.24e-06	7.79e-05
TSPYL1	1742.38	0.281782	0.0632834	4.45269	8.48e-06	8.01e-05
DTD1	2235.35	-0.30274	0.0679938	-4.45246	8.49e-06	8.02e-05
DDIAS	476.786	-0.542384	0.121846	-4.4514	8.53e-06	8.05e-05
COL14A1	39.5631	1.54688	0.347878	4.44663	8.72e-06	8.23e-05
ANAPC15	261.65	-0.711056	0.159934	-4.44592	8.75e-06	8.25e-05
MAP4K2	2144.74	-0.310516	0.0698934	-4.44271	8.88e-06	8.37e-05
VMP1	3592.25	0.294535	0.0663548	4.43879	9.05e-06	8.52e-05
SERINC3	7851.79	0.262148	0.0590679	4.43808	9.08e-06	8.54e-05
ANAPC1	1689.91	-0.307691	0.0693601	-4.43614	9.16e-06	8.62e-05
KIF21B	610.156	-0.506821	0.114294	-4.43438	9.23e-06	8.68e-05
CDKN1A	6937.94	0.326987	0.0738131	4.42993	9.43e-06	8.86e-05
IRS1	322.663	0.606104	0.136893	4.42758	9.53e-06	8.95e-05
CD36	579.315	-0.459199	0.103784	-4.42456	9.66e-06	9.07e-05
TMEM109	11134.8	-0.209779	0.047413	-4.4245	9.67e-06	9.07e-05
TPGS2	5395.73	-0.296057	0.0669681	-4.42086	9.83e-06	9.22e-05
RP11-67L2.2	227.541	0.640228	0.144833	4.42044	9.85e-06	9.23e-05
AC093616.4	253.524	0.618744	0.139996	4.41972	9.88e-06	9.26e-05
SLC35C1	1567.95	-0.290934	0.0658553	-4.41778	9.97e-06	9.33e-05
SNRPE	2768.13	-0.32614	0.0738547	-4.41597	1.01e-05	9.41e-05
RMI2	290.955	-0.646947	0.146581	-4.41359	1.02e-05	9.5e-05
CCT6A	12376.8	-0.201035	0.0455512	-4.41339	1.02e-05	9.51e-05
FAM72A	38.8242	-1.78968	0.405539	-4.41309	1.02e-05	9.52e-05
METTL3	1405.59	-0.357215	0.0809688	-4.41176	1.03e-05	9.57e-05
TNFRSF10B	9696.57	0.267864	0.0607363	4.41028	1.03e-05	9.63e-05
BARD1	522.534	-0.542828	0.123098	-4.40973	1.04e-05	9.65e-05
RPSA	49834.1	-0.289891	0.0657655	-4.40795	1.04e-05	9.72e-05
ABCB8	1461.24	-0.333602	0.0757239	-4.40551	1.06e-05	9.83e-05
RNMT	1679.17	0.311722	0.0707767	4.4043	1.06e-05	9.88e-05
TOR2A	715.609	-0.44371	0.100757	-4.40378	1.06e-05	9.9e-05
CEP164	1868.52	-0.3218	0.0730789	-4.40346	1.07e-05	9.9e-05
TMEM155	31.7121	2.03711	0.462821	4.4015	1.08e-05	9.99e-05
ZSWIM4	1670.4	0.517305	0.117615	4.39829	1.09e-05	0.000101319
FOXD2-AS1	103.437	-0.929733	0.211435	-4.39725	1.1e-05	0.000101749
PLIN3	5502.78	-0.28832	0.0655845	-4.39617	1.1e-05	0.0001022
CCL2	1992.3	1.3069	0.29743	4.39396	1.11e-05	0.000103187
CHAC2	200.228	-0.727638	0.165717	-4.39085	1.13e-05	0.000104612
DCAF16	862.486	0.453562	0.103318	4.38994	1.13e-05	0.000104995
C9orf142	715.467	-0.430197	0.0980959	-4.38548	1.16e-05	0.000107055
SNRPF	1716.46	-0.378842	0.0863858	-4.38547	1.16e-05	0.000107055
ARPC5L	2703.58	-0.247908	0.0565512	-4.38377	1.17e-05	0.000107833
PKIB	404.375	0.556632	0.127035	4.38171	1.18e-05	0.000108797
DMRTA1	145.5	0.845408	0.192978	4.38085	1.18e-05	0.000109167
TARBP2	1470.95	-0.344177	0.0786158	-4.37796	1.2e-05	0.000110561
LRRC32	4648.13	-0.263298	0.0601783	-4.3753	1.21e-05	0.000111855
LPCAT3	421.51	-0.516085	0.118052	-4.37169	1.23e-05	0.000113658
DNAJB9	858.182	0.531647	0.121639	4.37068	1.24e-05	0.000114123
CCPG1	761.919	0.403414	0.0923041	4.37049	1.24e-05	0.000114159
RP11-423H2.1	533.682	-0.466476	0.106754	-4.36963	1.24e-05	0.000114545
SRRT	4660.46	-0.22539	0.0515904	-4.36882	1.25e-05	0.000114906
MZT2A	2992.1	-0.315596	0.0722859	-4.36595	1.27e-05	0.000116364
GIT1	6153.96	-0.245671	0.0563039	-4.36331	1.28e-05	0.000117713
INAFM2	446.849	0.593743	0.136161	4.36058	1.3e-05	0.000119124
RAB1A	7050.87	0.20364	0.046704	4.36022	1.3e-05	0.000119255
RP11-490M8.1	258.87	0.655193	0.150306	4.35906	1.31e-05	0.000119821
PROSER3	312.922	-0.700488	0.160778	-4.35686	1.32e-05	0.000120963
CLEC14A	31435.7	-0.251199	0.0576601	-4.35654	1.32e-05	0.000121074
PITHD1	1381.06	-0.32417	0.0744255	-4.35564	1.33e-05	0.000121509
DONSON	750.368	-0.413169	0.0949248	-4.35259	1.35e-05	0.000123142
CCDC86	1394.78	0.307356	0.0706877	4.34809	1.37e-05	0.000125624
RALA	17114.2	0.240951	0.0554192	4.3478	1.38e-05	0.000125722
MAPK14	3397.63	-0.256932	0.0591425	-4.34429	1.4e-05	0.000127681
DAG1	9516.4	-0.257999	0.0594654	-4.33865	1.43e-05	0.000130929
GTPBP6	3573.44	-0.275532	0.0635246	-4.33741	1.44e-05	0.000131594
CARD6	1856.24	0.310974	0.0717236	4.33572	1.45e-05	0.000132535
LINC00528	33.6239	-1.64209	0.378761	-4.33542	1.45e-05	0.000132645
ARHGAP27	2387.1	-0.395799	0.0913019	-4.33506	1.46e-05	0.000132792
RP11-381E24.1	16.1415	-2.80559	0.647556	-4.33259	1.47e-05	0.000134216
LENG9	228.887	0.620447	0.143253	4.33112	1.48e-05	0.000135039
BOLA3	628.917	-0.479011	0.110626	-4.33	1.49e-05	0.000135652
SNRPD2	6660.63	-0.300758	0.0694717	-4.32922	1.5e-05	0.000136064
PRSS3	549.778	-0.571513	0.13204	-4.32835	1.5e-05	0.000136526
CREBRF	759.915	0.388249	0.0897103	4.3278	1.51e-05	0.000136789
SPIDR	1638.72	0.305928	0.0706982	4.32724	1.51e-05	0.000137061
MCTP1	262.123	-0.733582	0.169571	-4.32611	1.52e-05	0.000137693
GPCPD1	664.516	0.441182	0.102002	4.32522	1.52e-05	0.000138159
ATP6V0E1	7209.48	0.301355	0.0696755	4.32512	1.52e-05	0.000138159
RABL2A	122.478	0.847067	0.196027	4.32117	1.55e-05	0.000140581
VWA8	539.278	-0.461583	0.106822	-4.32105	1.55e-05	0.000140584
ZNF185	3816.88	0.411153	0.0951802	4.31973	1.56e-05	0.000141345
AC133644.2	203.974	0.756784	0.175248	4.31836	1.57e-05	0.000142152
PDXDC1	4190.18	0.236991	0.0548893	4.31761	1.58e-05	0.000142554
SH2D2A	26.8587	-2.14078	0.495962	-4.31642	1.59e-05	0.00014325
ERLIN1	4321.26	-0.248996	0.0576894	-4.31616	1.59e-05	0.000143341
ORC1	389.852	-0.715339	0.165896	-4.31199	1.62e-05	0.000145993
PPIA	69429.6	-0.231331	0.0536614	-4.31094	1.63e-05	0.000146556
RP11-524D16__A.3	132.493	0.899584	0.208677	4.3109	1.63e-05	0.000146556
RCE1	834.859	-0.369766	0.0857974	-4.30976	1.63e-05	0.000147163
EIF5	8584.69	-0.217055	0.0503638	-4.30974	1.63e-05	0.000147163
WARS2	506.609	0.447341	0.103836	4.30815	1.65e-05	0.000148149
CTBS	790.627	0.372778	0.0865497	4.3071	1.65e-05	0.000148768
TNFAIP3	659.305	0.66016	0.153336	4.30531	1.67e-05	0.000149828
IKBIP	2938.21	-0.303226	0.070431	-4.30529	1.67e-05	0.000149828
PRIM1	329.41	-0.564258	0.131127	-4.30313	1.68e-05	0.000151212
STIP1	8770.85	-0.240713	0.055945	-4.30267	1.69e-05	0.000151449
TRAP1	1568.21	-0.339276	0.0788733	-4.30153	1.7e-05	0.000152144
MGME1	1092.16	-0.326709	0.0759808	-4.29989	1.71e-05	0.000153196
CUEDC1	2300.12	0.305446	0.0710434	4.29942	1.71e-05	0.000153434
CCL5	41.2718	-1.41806	0.329968	-4.29755	1.73e-05	0.000154651
AOX1	477.493	-0.707965	0.164798	-4.29597	1.74e-05	0.000155674
YEATS4	558.846	-0.43638	0.101583	-4.29581	1.74e-05	0.000155688
VARS	4739.8	-0.2617	0.0609211	-4.29571	1.74e-05	0.000155688
VDAC3	5665.97	-0.28398	0.0661231	-4.29473	1.75e-05	0.000156297
ACER3	1218.52	-0.385457	0.0898009	-4.29236	1.77e-05	0.00015789
PER3	211.929	-0.800819	0.186616	-4.29126	1.78e-05	0.000158585
QSOX1	29535.5	-0.197627	0.0460603	-4.29062	1.78e-05	0.00015896
MAP7D3	1382.86	0.318919	0.0744045	4.28629	1.82e-05	0.000161996
SH3YL1	234.899	0.824739	0.192458	4.28528	1.83e-05	0.000162646
GCLC	1042.25	0.370657	0.0865275	4.28369	1.84e-05	0.000163726
HERPUD1	3181.02	0.257732	0.0601761	4.28295	1.84e-05	0.000164183
PLIN2	6045.17	0.340438	0.0794892	4.28282	1.85e-05	0.000164191
PCDHGA12	508.207	-0.454474	0.106163	-4.28091	1.86e-05	0.000165522
PDIA3	24218.8	-0.212908	0.0497536	-4.27925	1.88e-05	0.000166671
VPS39	3676.81	0.24896	0.058182	4.27899	1.88e-05	0.000166776
RELL1	614.998	0.388706	0.0908575	4.2782	1.88e-05	0.000167281
TAP2	800.171	-0.40696	0.0951512	-4.27698	1.89e-05	0.000168109
FCN3	28.9772	-1.82065	0.42574	-4.27644	1.9e-05	0.000168424
DOCK2	96.188	-0.985964	0.230602	-4.27561	1.91e-05	0.000168966
VAT1L	1932.09	0.336919	0.0788615	4.27228	1.93e-05	0.000171415
TMEM154	519.934	-0.440327	0.103079	-4.27173	1.94e-05	0.000171735
MBOAT1	104.513	-0.912384	0.213592	-4.27163	1.94e-05	0.000171735
KIAA1551	8124.95	0.323807	0.0758301	4.27017	1.95e-05	0.000172773
NMRK1	1208.07	0.328602	0.077007	4.26717	1.98e-05	0.000175015
ZNF521	5621.59	0.303727	0.0711803	4.26701	1.98e-05	0.000175046
CHCHD3	2589.8	-0.245822	0.057613	-4.26678	1.98e-05	0.000175138
EED	643.735	-0.379455	0.088939	-4.26646	1.99e-05	0.000175292
LTBR	5228.7	0.230922	0.0541308	4.26601	1.99e-05	0.000175558
LIMA1	5677.74	0.321514	0.0753785	4.26533	2e-05	0.000175999
AHCYL2	947.7	0.422203	0.0990501	4.26252	2.02e-05	0.000178129
THEM4	758.359	-0.486913	0.114248	-4.26191	2.03e-05	0.000178522
SNX19	3164.77	0.271632	0.0637611	4.26015	2.04e-05	0.000179838
TKT	34694.8	0.29599	0.0694953	4.25913	2.05e-05	0.000180514
ADPRM	386.232	0.507052	0.119053	4.25904	2.05e-05	0.000180514
GLRX5	2097.3	-0.293172	0.0688367	-4.25896	2.05e-05	0.000180514
FRAS1	102.329	0.901643	0.211729	4.25848	2.06e-05	0.000180806
ATG12	1656.51	0.324379	0.0761975	4.25709	2.07e-05	0.000181837
CLEC11A	1964.87	-0.343204	0.0806654	-4.25466	2.09e-05	0.000183695
RP11-443B20.1	29.8484	-1.82718	0.429461	-4.25457	2.09e-05	0.000183695
VPS26B	2694.82	0.26745	0.0628653	4.25434	2.1e-05	0.000183791
ROBO3	729.476	0.492094	0.115682	4.25385	2.1e-05	0.000184095
STEAP1	1158.72	-0.456751	0.107381	-4.25353	2.1e-05	0.000184259
STT3B	10037	0.222489	0.0523219	4.25231	2.12e-05	0.000185151
EHD2	17780.3	0.309301	0.0727388	4.25222	2.12e-05	0.000185151
GAB3	382.093	0.583873	0.137343	4.25119	2.13e-05	0.000185904
IFT122	968.817	-0.364082	0.0857132	-4.24768	2.16e-05	0.000188736
TRUB2	2072.78	0.298288	0.0702256	4.24757	2.16e-05	0.000188736
UBA1	15244.9	-0.196431	0.0462468	-4.24745	2.16e-05	0.000188736
CDV3	9690.04	0.233481	0.0550079	4.2445	2.19e-05	0.000191132
HOXB6	736.495	-0.373232	0.0879748	-4.24249	2.21e-05	0.000192754
PSMD3	7232.92	-0.233153	0.0549721	-4.2413	2.22e-05	0.000193677
GPRC5B	3721.4	0.315121	0.0743421	4.2388	2.25e-05	0.000195747
DCPS	487.203	-0.529	0.124822	-4.23804	2.25e-05	0.000196304
TOLLIP	3666.07	0.236089	0.0557237	4.23677	2.27e-05	0.000197309
PLXNA3	1042.64	0.447523	0.105676	4.23486	2.29e-05	0.000198896
CASP4	3777.32	0.234096	0.0552824	4.23454	2.29e-05	0.00019907
MDM2	1580.69	0.358749	0.0847442	4.23331	2.3e-05	0.000200056
ARHGEF37	771.202	0.374	0.0883536	4.23299	2.31e-05	0.00020024
DNAJB6	6888.6	0.219943	0.0519766	4.23158	2.32e-05	0.000201302
CYB561	669.105	-0.43378	0.102511	-4.23156	2.32e-05	0.000201302
SNX33	2410.15	0.279849	0.066147	4.23072	2.33e-05	0.000201958
MEGF8	10992.4	0.253798	0.0600052	4.2296	2.34e-05	0.000202858
RP3-510D11.2	66.3248	1.20707	0.285415	4.22916	2.35e-05	0.000203148
PRKAR1B	550.25	0.512026	0.121087	4.22859	2.35e-05	0.000203556
TRANK1	1273.06	0.483193	0.114285	4.22797	2.36e-05	0.00020401
BTN3A2	2744.18	-0.240194	0.0568712	-4.22347	2.41e-05	0.000208024
BCL10	1842.56	0.341722	0.0809425	4.22179	2.42e-05	0.000209466
CTD-2033D15.2	263.687	0.601479	0.142487	4.2213	2.43e-05	0.000209819
CTTNBP2NL	4543.8	0.278694	0.0660802	4.21751	2.47e-05	0.000213257
LAMP3	299.707	-0.804775	0.190869	-4.21638	2.48e-05	0.000214216
YIF1B	2550.18	-0.322612	0.0765284	-4.21559	2.49e-05	0.000214861
NLRC3	66.746	-1.36856	0.324652	-4.21547	2.49e-05	0.000214864
SUSD6	1683.39	0.292291	0.0693698	4.21351	2.51e-05	0.000216622
RP11-428J1.4	65.658	1.38371	0.328499	4.21223	2.53e-05	0.000217739
HCFC1	5576.98	-0.268351	0.0637331	-4.21054	2.55e-05	0.000219231
MYL6B	3073.54	0.247716	0.0588335	4.21046	2.55e-05	0.000219231
ASB9	366.748	-0.589322	0.140032	-4.20848	2.57e-05	0.000221038
CDCP1	76.9044	-1.115	0.265086	-4.2062	2.6e-05	0.000223167
GPAA1	3763.63	-0.239691	0.0569921	-4.20568	2.6e-05	0.000223568
LRRC75A	143.813	0.759467	0.180589	4.20549	2.61e-05	0.000223641
TUBB2A	1848.66	-0.478282	0.113787	-4.20333	2.63e-05	0.000225665
POLD3	1026.79	-0.351616	0.0836686	-4.20249	2.64e-05	0.000226391
ALDH1A1	736.603	0.510621	0.12154	4.20126	2.65e-05	0.000227501
SAT1	1636.81	-0.358193	0.0852748	-4.20045	2.66e-05	0.000228198
TMTC4	2891.04	0.25568	0.0608921	4.19891	2.68e-05	0.000229642
COX7A2L	3964.88	0.247961	0.0590639	4.19818	2.69e-05	0.000230264
SHISA4	1235.48	0.311986	0.0743309	4.19726	2.7e-05	0.00023108
HNRNPUL2	2134.29	-0.285157	0.06795	-4.19657	2.71e-05	0.000231663
MEF2D	4479.21	0.294269	0.0701399	4.19545	2.72e-05	0.000232558
SLC27A4	2798.59	-0.239263	0.0570296	-4.19541	2.72e-05	0.000232558
TRIOBP	8904.69	0.262191	0.0624957	4.19535	2.72e-05	0.000232558
NEU1	3574.36	0.240609	0.0573627	4.19452	2.73e-05	0.000233292
TBCB	4080.89	-0.305947	0.0729797	-4.19222	2.76e-05	0.000235543
EPM2AIP1	898.479	0.354603	0.0846538	4.18886	2.8e-05	0.000238934
NR5A2	196.744	-0.646377	0.154328	-4.18834	2.81e-05	0.00023936
ADGRF5	24219.9	0.256636	0.0613068	4.18609	2.84e-05	0.000241622
MGEA5	4517.18	0.279884	0.0668986	4.18371	2.87e-05	0.000244043
S1PR1	13987.2	0.191653	0.0458221	4.18256	2.88e-05	0.000245159
SNRNP200	11576.9	-0.246672	0.0589803	-4.18228	2.89e-05	0.00024533
UGGT1	6616.56	-0.238017	0.0569155	-4.18194	2.89e-05	0.000245573
SUMF1	2948.89	0.243902	0.0583275	4.18159	2.89e-05	0.000245822
NYNRIN	6973.9	0.277475	0.0663645	4.18108	2.9e-05	0.000246252
ELMO3	180.829	-0.703996	0.168419	-4.18002	2.91e-05	0.000247273
SPG20	4553.96	0.237362	0.0567883	4.17977	2.92e-05	0.000247418
ARL8B	3921.38	0.237449	0.0568518	4.17662	2.96e-05	0.000250739
DDX41	2815.33	-0.259994	0.0622775	-4.17476	2.98e-05	0.000252666
FAM124B	3383.64	-0.268192	0.0642529	-4.174	2.99e-05	0.000253386
CARD19	2097.26	-0.362937	0.0870227	-4.1706	3.04e-05	0.000257061
TTYH3	19961.1	0.258784	0.062068	4.16936	3.05e-05	0.000258339
PLCB1	663.755	-0.396609	0.0952269	-4.16489	3.12e-05	0.000263321
ADK	1131.98	-0.392126	0.0942254	-4.16158	3.16e-05	0.00026703
RNF145	4130.56	0.212369	0.0510366	4.1611	3.17e-05	0.000267376
EDA2R	414.633	0.542576	0.130394	4.16105	3.17e-05	0.000267376
ZNF136	210.601	0.627148	0.150734	4.16062	3.17e-05	0.000267743
ARHGEF10	4122.9	0.246371	0.0592334	4.15932	3.19e-05	0.000269137
MGAT4A	3427.05	0.26295	0.0633004	4.15401	3.27e-05	0.000275325
DAPK3	7779.51	0.263492	0.0635254	4.14782	3.36e-05	0.000282723
ABI3	2298.34	-0.344798	0.0831447	-4.14696	3.37e-05	0.000283648
SUSD1	1641.64	-0.356835	0.086067	-4.14601	3.38e-05	0.000284674
DRP2	792.82	-0.42266	0.102	-4.14373	3.42e-05	0.000287378
MAPK1IP1L	3368.47	0.250132	0.0603813	4.14254	3.43e-05	0.000288734
HSD17B11	1147.97	-0.375886	0.09075	-4.14199	3.44e-05	0.000289276
SYF2	2734.19	0.284911	0.0688236	4.13974	3.48e-05	0.000291984
HES6	109.474	-1.02088	0.246762	-4.13709	3.52e-05	0.000295224
TMEM50B	1508.28	0.291645	0.0705064	4.13643	3.53e-05	0.000295916
CCT4	9488.05	-0.238561	0.0577204	-4.13305	3.58e-05	0.000300154
NEDD9	6396.61	0.281558	0.0681536	4.13122	3.61e-05	0.000302405
SLC39A13	3569.9	0.244789	0.0592713	4.12997	3.63e-05	0.000303898
PNRC2	3964.86	-0.236045	0.0571719	-4.12869	3.65e-05	0.000305441
POLH	839.388	-0.391009	0.0947168	-4.12819	3.66e-05	0.000305954
C14orf1	2053.92	-0.29897	0.0724323	-4.12758	3.67e-05	0.000306615
SCN3B	34.9055	1.76878	0.428594	4.12695	3.68e-05	0.0003073
SERINC2	1053.62	-0.345116	0.0836383	-4.12629	3.69e-05	0.000308028
C2orf27A	338.589	0.646892	0.15682	4.12507	3.71e-05	0.000309507
PFKFB4	107.422	-1.01977	0.247367	-4.1225	3.75e-05	0.000312827
MRPL11	2472.18	-0.301421	0.0731278	-4.12184	3.76e-05	0.00031356
CDR2L	2540.39	-0.351283	0.0852594	-4.12017	3.79e-05	0.000315686
PYGB	11094.4	0.302284	0.0733795	4.11946	3.8e-05	0.000316502
MTL5	147.196	-0.752366	0.18278	-4.11623	3.85e-05	0.000320764
ERO1B	192.106	0.669404	0.162629	4.11614	3.85e-05	0.000320764
GANAB	27740.2	-0.212269	0.0515787	-4.11544	3.86e-05	0.000321577
NES	27102.3	-0.274777	0.0667721	-4.11514	3.87e-05	0.000321837
FAM13B	819.358	0.376194	0.0914238	4.11483	3.87e-05	0.000322104
MACROD1	574.81	0.415947	0.101095	4.11444	3.88e-05	0.000322497
USP5	6035.6	-0.244867	0.0595162	-4.11429	3.88e-05	0.000322537
TBL1XR1	3129.44	-0.240109	0.0583879	-4.11231	3.92e-05	0.000325154
[truncated: 2,225 more rows]
