# Supplementary material for: Topical application of TAK1 inhibitor encapsulated by gelatin particle alleviates corneal neovascularization
Source: Theranostics. 2022 Jan 1;12(2):657–74. doi: 10.7150/thno.65098 (PMC8692906; doi:10.7150/thno.65098)
Supplement: Supplementary file 4 — Supplementary databases 3. [file thnov12p0657s4.xlsx]

## Sheet: gsea_report_for_Ctrl_1618196687
Supplementary databases 3. GESA results of negatively enriched genesets in 0.2µm Oxo-treated cells compared to control cells
NAME	GS<br> follow link to MSigDB	GS DETAILS	SIZE	ES	NES	NOM p-val	FDR q-val	FWER p-val	RANK AT MAX	LEADING EDGE
REACTOME_RESOLUTION_OF_SISTER_CHROMATID_COHESION	REACTOME_RESOLUTION_OF_SISTER_CHROMATID_COHESION	Details ...	122	-0.731349	-2.89888	0	0	0	2189	tags=58%, list=11%, signal=65%
REACTOME_MITOTIC_SPINDLE_CHECKPOINT	REACTOME_MITOTIC_SPINDLE_CHECKPOINT	Details ...	110	-0.737021	-2.89272	0	0	0	2418	tags=57%, list=12%, signal=65%
WP_RETINOBLASTOMA_GENE_IN_CANCER	WP_RETINOBLASTOMA_GENE_IN_CANCER	Details ...	87	-0.735822	-2.83451	0	0	0	2187	tags=60%, list=11%, signal=67%
REACTOME_MITOTIC_PROMETAPHASE	REACTOME_MITOTIC_PROMETAPHASE	Details ...	199	-0.685536	-2.83018	0	0	0	2238	tags=52%, list=11%, signal=58%
REACTOME_RHO_GTPASES_ACTIVATE_FORMINS	REACTOME_RHO_GTPASES_ACTIVATE_FORMINS	Details ...	136	-0.700596	-2.82813	0	0	0	2418	tags=51%, list=12%, signal=57%
PID_PLK1_PATHWAY	PID_PLK1_PATHWAY	Details ...	46	-0.806477	-2.74778	0	0	0	425	tags=50%, list=2%, signal=51%
PID_AURORA_B_PATHWAY	PID_AURORA_B_PATHWAY	Details ...	39	-0.789045	-2.65195	0	0	0	963	tags=51%, list=5%, signal=54%
REACTOME_CELL_CYCLE_CHECKPOINTS	REACTOME_CELL_CYCLE_CHECKPOINTS	Details ...	282	-0.621782	-2.62963	0	0	0	3811	tags=51%, list=19%, signal=63%
REACTOME_MITOTIC_METAPHASE_AND_ANAPHASE	REACTOME_MITOTIC_METAPHASE_AND_ANAPHASE	Details ...	230	-0.626351	-2.62019	0	0	0	2706	tags=44%, list=14%, signal=51%
REACTOME_SEPARATION_OF_SISTER_CHROMATIDS	REACTOME_SEPARATION_OF_SISTER_CHROMATIDS	Details ...	185	-0.634828	-2.61082	0	0	0	3811	tags=53%, list=19%, signal=65%
REACTOME_M_PHASE	REACTOME_M_PHASE	Details ...	398	-0.597387	-2.56209	0	0	0	3816	tags=48%, list=20%, signal=59%
WP_GASTRIC_CANCER_NETWORK_1	WP_GASTRIC_CANCER_NETWORK_1	Details ...	26	-0.807642	-2.55302	0	0	0	1065	tags=58%, list=5%, signal=61%
WP_DNA_REPLICATION	WP_DNA_REPLICATION	Details ...	42	-0.745325	-2.55118	0	0	0	4077	tags=83%, list=21%, signal=105%
REACTOME_DNA_STRAND_ELONGATION	REACTOME_DNA_STRAND_ELONGATION	Details ...	32	-0.776105	-2.51359	0	0	0	4077	tags=94%, list=21%, signal=118%
REACTOME_CHROMOSOME_MAINTENANCE	REACTOME_CHROMOSOME_MAINTENANCE	Details ...	130	-0.625544	-2.50422	0	0	0	4203	tags=55%, list=21%, signal=70%
REACTOME_ACTIVATION_OF_THE_PRE_REPLICATIVE_COMPLEX	REACTOME_ACTIVATION_OF_THE_PRE_REPLICATIVE_COMPLEX	Details ...	33	-0.759046	-2.46693	0	0	0	2451	tags=73%, list=13%, signal=83%
REACTOME_DEPOSITION_OF_NEW_CENPA_CONTAINING_NUCLEOSOMES_AT_THE_CENTROMERE	REACTOME_DEPOSITION_OF_NEW_CENPA_CONTAINING_NUCLEOSOMES_AT_THE_CENTROMERE	Details ...	64	-0.671222	-2.46518	0	0	0	1484	tags=42%, list=8%, signal=46%
REACTOME_ACTIVATION_OF_ATR_IN_RESPONSE_TO_REPLICATION_STRESS	REACTOME_ACTIVATION_OF_ATR_IN_RESPONSE_TO_REPLICATION_STRESS	Details ...	37	-0.726514	-2.46367	0	0	0	3512	tags=78%, list=18%, signal=95%
KEGG_DNA_REPLICATION	KEGG_DNA_REPLICATION	Details ...	36	-0.738902	-2.4381	0	0	0	4077	tags=81%, list=21%, signal=102%
REACTOME_HDR_THROUGH_HOMOLOGOUS_RECOMBINATION_HRR	REACTOME_HDR_THROUGH_HOMOLOGOUS_RECOMBINATION_HRR	Details ...	67	-0.651718	-2.42127	0	0	0	2777	tags=55%, list=14%, signal=64%
REACTOME_DNA_REPLICATION	REACTOME_DNA_REPLICATION	Details ...	126	-0.605422	-2.42081	0	0	0	4084	tags=54%, list=21%, signal=68%
REACTOME_HOMOLOGY_DIRECTED_REPAIR	REACTOME_HOMOLOGY_DIRECTED_REPAIR	Details ...	131	-0.600608	-2.41963	0	0	0	4199	tags=54%, list=21%, signal=69%
REACTOME_KINESINS	REACTOME_KINESINS	Details ...	54	-0.679678	-2.40748	0	0	0	2101	tags=46%, list=11%, signal=52%
REACTOME_G1_S_SPECIFIC_TRANSCRIPTION	REACTOME_G1_S_SPECIFIC_TRANSCRIPTION	Details ...	29	-0.756516	-2.39742	0	0	0	3277	tags=72%, list=17%, signal=87%
REACTOME_AURKA_ACTIVATION_BY_TPX2	REACTOME_AURKA_ACTIVATION_BY_TPX2	Details ...	72	-0.648984	-2.38825	0	0	0	2238	tags=49%, list=11%, signal=55%
REACTOME_S_PHASE	REACTOME_S_PHASE	Details ...	160	-0.585798	-2.38687	0	0	0	4218	tags=54%, list=22%, signal=68%
REACTOME_EXTENSION_OF_TELOMERES	REACTOME_EXTENSION_OF_TELOMERES	Details ...	51	-0.680646	-2.3812	0	0	0	4330	tags=71%, list=22%, signal=90%
PID_FOXM1_PATHWAY	PID_FOXM1_PATHWAY	Details ...	38	-0.717679	-2.38028	0	0	0	419	tags=42%, list=2%, signal=43%
REACTOME_DNA_DOUBLE_STRAND_BREAK_REPAIR	REACTOME_DNA_DOUBLE_STRAND_BREAK_REPAIR	Details ...	157	-0.584322	-2.37782	0	0	0	4199	tags=53%, list=21%, signal=67%
REACTOME_MITOTIC_G2_G2_M_PHASES	REACTOME_MITOTIC_G2_G2_M_PHASES	Details ...	195	-0.57411	-2.37191	0	0	0	3811	tags=47%, list=19%, signal=57%
REACTOME_MITOTIC_G1_PHASE_AND_G1_S_TRANSITION	REACTOME_MITOTIC_G1_PHASE_AND_G1_S_TRANSITION	Details ...	149	-0.582188	-2.36315	0	0	0	4084	tags=49%, list=21%, signal=61%
REACTOME_ANCHORING_OF_THE_BASAL_BODY_TO_THE_PLASMA_MEMBRANE	REACTOME_ANCHORING_OF_THE_BASAL_BODY_TO_THE_PLASMA_MEMBRANE	Details ...	97	-0.616838	-2.36162	0	0	0	3132	tags=51%, list=16%, signal=60%
REACTOME_RECRUITMENT_OF_NUMA_TO_MITOTIC_CENTROSOMES	REACTOME_RECRUITMENT_OF_NUMA_TO_MITOTIC_CENTROSOMES	Details ...	92	-0.613137	-2.3615	0	0	0	3787	tags=55%, list=19%, signal=68%
REACTOME_RHO_GTPASE_EFFECTORS	REACTOME_RHO_GTPASE_EFFECTORS	Details ...	298	-0.558213	-2.36102	0	0	0	2189	tags=32%, list=11%, signal=35%
WP_DNA_IRDAMAGE_AND_CELLULAR_RESPONSE_VIA_ATR	WP_DNA_IRDAMAGE_AND_CELLULAR_RESPONSE_VIA_ATR	Details ...	80	-0.6315	-2.35871	0	0	0	3547	tags=58%, list=18%, signal=70%
KEGG_CELL_CYCLE	KEGG_CELL_CYCLE	Details ...	123	-0.592528	-2.35113	0	0	0	3816	tags=50%, list=20%, signal=62%
REACTOME_RESOLUTION_OF_D_LOOP_STRUCTURES	REACTOME_RESOLUTION_OF_D_LOOP_STRUCTURES	Details ...	34	-0.716815	-2.34982	0	0	0	2581	tags=62%, list=13%, signal=71%
REACTOME_CYCLIN_A_B1_B2_ASSOCIATED_EVENTS_DURING_G2_M_TRANSITION	REACTOME_CYCLIN_A_B1_B2_ASSOCIATED_EVENTS_DURING_G2_M_TRANSITION	Details ...	25	-0.776079	-2.34617	0	0	0	1118	tags=52%, list=6%, signal=55%
WP_REGULATION_OF_SISTER_CHROMATID_SEPARATION_AT_THE_METAPHASEANAPHASE_TRANSITION	WP_REGULATION_OF_SISTER_CHROMATID_SEPARATION_AT_THE_METAPHASEANAPHASE_TRANSITION	Details ...	15	-0.862337	-2.32567	0	0	0	1664	tags=73%, list=9%, signal=80%
REACTOME_RECRUITMENT_OF_MITOTIC_CENTROSOME_PROTEINS_AND_COMPLEXES	REACTOME_RECRUITMENT_OF_MITOTIC_CENTROSOME_PROTEINS_AND_COMPLEXES	Details ...	81	-0.615488	-2.32552	0	0	0	3787	tags=56%, list=19%, signal=69%
REACTOME_POLO_LIKE_KINASE_MEDIATED_EVENTS	REACTOME_POLO_LIKE_KINASE_MEDIATED_EVENTS	Details ...	16	-0.847994	-2.32446	0	0	0	1495	tags=75%, list=8%, signal=81%
REACTOME_LAGGING_STRAND_SYNTHESIS	REACTOME_LAGGING_STRAND_SYNTHESIS	Details ...	20	-0.790646	-2.31424	0	0	0	4077	tags=95%, list=21%, signal=120%
REACTOME_REGULATION_OF_PLK1_ACTIVITY_AT_G2_M_TRANSITION	REACTOME_REGULATION_OF_PLK1_ACTIVITY_AT_G2_M_TRANSITION	Details ...	87	-0.612326	-2.30523	0	0	0	3787	tags=53%, list=19%, signal=65%
PID_ATR_PATHWAY	PID_ATR_PATHWAY	Details ...	38	-0.696015	-2.30086	0	0	0	2212	tags=58%, list=11%, signal=65%
REACTOME_TELOMERE_C_STRAND_LAGGING_STRAND_SYNTHESIS	REACTOME_TELOMERE_C_STRAND_LAGGING_STRAND_SYNTHESIS	Details ...	34	-0.697985	-2.29541	0	0	0	2025	tags=56%, list=10%, signal=62%
BIOCARTA_G2_PATHWAY	BIOCARTA_G2_PATHWAY	Details ...	23	-0.768739	-2.29313	0	0	0	1601	tags=57%, list=8%, signal=61%
WP_CELL_CYCLE	WP_CELL_CYCLE	Details ...	119	-0.590173	-2.28611	0	0	0	3816	tags=50%, list=20%, signal=62%
WP_DNA_REPAIR_PATHWAYS_FULL_NETWORK	WP_DNA_REPAIR_PATHWAYS_FULL_NETWORK	Details ...	119	-0.578189	-2.285	0	0	0	4597	tags=54%, list=23%, signal=70%
REACTOME_HOMOLOGOUS_DNA_PAIRING_AND_STRAND_EXCHANGE	REACTOME_HOMOLOGOUS_DNA_PAIRING_AND_STRAND_EXCHANGE	Details ...	42	-0.668105	-2.26084	0	0	0	3114	tags=64%, list=16%, signal=76%
WP_G1_TO_S_CELL_CYCLE_CONTROL	WP_G1_TO_S_CELL_CYCLE_CONTROL	Details ...	62	-0.622259	-2.25477	0	0	0	4277	tags=60%, list=22%, signal=76%
REACTOME_TELOMERE_MAINTENANCE	REACTOME_TELOMERE_MAINTENANCE	Details ...	104	-0.574633	-2.247	0	0	0	4330	tags=50%, list=22%, signal=64%
REACTOME_G2_M_CHECKPOINTS	REACTOME_G2_M_CHECKPOINTS	Details ...	159	-0.551119	-2.24328	0	0	0	4199	tags=48%, list=21%, signal=61%
REACTOME_SUMOYLATION_OF_DNA_REPLICATION_PROTEINS	REACTOME_SUMOYLATION_OF_DNA_REPLICATION_PROTEINS	Details ...	46	-0.659083	-2.24013	0	0	0	2783	tags=57%, list=14%, signal=66%
REACTOME_NUCLEAR_ENVELOPE_BREAKDOWN	REACTOME_NUCLEAR_ENVELOPE_BREAKDOWN	Details ...	53	-0.636453	-2.23955	0	0	0	2783	tags=53%, list=14%, signal=61%
KEGG_HOMOLOGOUS_RECOMBINATION	KEGG_HOMOLOGOUS_RECOMBINATION	Details ...	28	-0.707844	-2.23063	0	0	0	2479	tags=61%, list=13%, signal=69%
REACTOME_NUCLEAR_PORE_COMPLEX_NPC_DISASSEMBLY	REACTOME_NUCLEAR_PORE_COMPLEX_NPC_DISASSEMBLY	Details ...	36	-0.677626	-2.22856	0	0	0	2783	tags=61%, list=14%, signal=71%
REACTOME_RESOLUTION_OF_AP_SITES_VIA_THE_MULTIPLE_NUCLEOTIDE_PATCH_REPLACEMENT_PATHWAY	REACTOME_RESOLUTION_OF_AP_SITES_VIA_THE_MULTIPLE_NUCLEOTIDE_PATCH_REPLACEMENT_PATHWAY	Details ...	25	-0.720013	-2.22524	0	0	0	4077	tags=72%, list=21%, signal=91%
REACTOME_RESOLUTION_OF_D_LOOP_STRUCTURES_THROUGH_SYNTHESIS_DEPENDENT_STRAND_ANNEALING_SDSA	REACTOME_RESOLUTION_OF_D_LOOP_STRUCTURES_THROUGH_SYNTHESIS_DEPENDENT_STRAND_ANNEALING_SDSA	Details ...	26	-0.718684	-2.21211	0	0	0	2581	tags=65%, list=13%, signal=75%
WP_DNA_MISMATCH_REPAIR	WP_DNA_MISMATCH_REPAIR	Details ...	23	-0.74195	-2.20398	0	0	0	4077	tags=83%, list=21%, signal=104%
REACTOME_APC_C_MEDIATED_DEGRADATION_OF_CELL_CYCLE_PROTEINS	REACTOME_APC_C_MEDIATED_DEGRADATION_OF_CELL_CYCLE_PROTEINS	Details ...	86	-0.573871	-2.20284	0	0	0	3816	tags=42%, list=20%, signal=52%
PID_FANCONI_PATHWAY	PID_FANCONI_PATHWAY	Details ...	47	-0.633076	-2.19697	0	1.64238e-05	0.001	3114	tags=57%, list=16%, signal=68%
REACTOME_NUCLEAR_ENVELOPE_NE_REASSEMBLY	REACTOME_NUCLEAR_ENVELOPE_NE_REASSEMBLY	Details ...	73	-0.588815	-2.19269	0	1.61589e-05	0.001	3787	tags=52%, list=19%, signal=64%
REACTOME_INTERACTIONS_OF_VPR_WITH_HOST_CELLULAR_PROTEINS	REACTOME_INTERACTIONS_OF_VPR_WITH_HOST_CELLULAR_PROTEINS	Details ...	37	-0.665171	-2.19085	0	1.59024e-05	0.001	3660	tags=68%, list=19%, signal=83%
REACTOME_COPI_DEPENDENT_GOLGI_TO_ER_RETROGRADE_TRAFFIC	REACTOME_COPI_DEPENDENT_GOLGI_TO_ER_RETROGRADE_TRAFFIC	Details ...	93	-0.570732	-2.17646	0	3.13563e-05	0.002	2101	tags=29%, list=11%, signal=32%
REACTOME_G0_AND_EARLY_G1	REACTOME_G0_AND_EARLY_G1	Details ...	27	-0.699127	-2.17627	0	3.08739e-05	0.002	3277	tags=59%, list=17%, signal=71%
REACTOME_RESOLUTION_OF_ABASIC_SITES_AP_SITES	REACTOME_RESOLUTION_OF_ABASIC_SITES_AP_SITES	Details ...	38	-0.643965	-2.17514	0	3.04061e-05	0.002	4454	tags=58%, list=23%, signal=75%
REACTOME_NUCLEAR_IMPORT_OF_REV_PROTEIN	REACTOME_NUCLEAR_IMPORT_OF_REV_PROTEIN	Details ...	34	-0.665577	-2.17436	0	2.99523e-05	0.002	2783	tags=65%, list=14%, signal=75%
REACTOME_MITOTIC_PROPHASE	REACTOME_MITOTIC_PROPHASE	Details ...	130	-0.541702	-2.16429	0	2.95118e-05	0.002	2850	tags=37%, list=15%, signal=43%
REACTOME_PROCESSIVE_SYNTHESIS_ON_THE_LAGGING_STRAND	REACTOME_PROCESSIVE_SYNTHESIS_ON_THE_LAGGING_STRAND	Details ...	15	-0.812792	-2.16264	0	2.90841e-05	0.002	2025	tags=80%, list=10%, signal=89%
REACTOME_POSTMITOTIC_NUCLEAR_PORE_COMPLEX_NPC_REFORMATION	REACTOME_POSTMITOTIC_NUCLEAR_PORE_COMPLEX_NPC_REFORMATION	Details ...	27	-0.684897	-2.1591	0	2.86686e-05	0.002	3660	tags=70%, list=19%, signal=86%
REACTOME_INTERACTIONS_OF_REV_WITH_HOST_CELLULAR_PROTEINS	REACTOME_INTERACTIONS_OF_REV_WITH_HOST_CELLULAR_PROTEINS	Details ...	37	-0.651645	-2.15204	0	2.82649e-05	0.002	3792	tags=70%, list=19%, signal=87%
WP_DNA_IRDOUBLE_STRAND_BREAKS_DSBS_AND_CELLULAR_RESPONSE_VIA_ATM	WP_DNA_IRDOUBLE_STRAND_BREAKS_DSBS_AND_CELLULAR_RESPONSE_VIA_ATM	Details ...	55	-0.59866	-2.14867	0	2.78723e-05	0.002	3461	tags=47%, list=18%, signal=57%
REACTOME_DNA_REPLICATION_PRE_INITIATION	REACTOME_DNA_REPLICATION_PRE_INITIATION	Details ...	83	-0.571992	-2.1439	0	4.13083e-05	0.003	4077	tags=51%, list=21%, signal=64%
REACTOME_PCNA_DEPENDENT_LONG_PATCH_BASE_EXCISION_REPAIR	REACTOME_PCNA_DEPENDENT_LONG_PATCH_BASE_EXCISION_REPAIR	Details ...	21	-0.734636	-2.1397	0	4.07501e-05	0.003	4077	tags=76%, list=21%, signal=96%
PID_AURORA_A_PATHWAY	PID_AURORA_A_PATHWAY	Details ...	30	-0.669896	-2.13559	0	4.02068e-05	0.003	963	tags=37%, list=5%, signal=39%
REACTOME_PROCESSING_OF_DNA_DOUBLE_STRAND_BREAK_ENDS	REACTOME_PROCESSING_OF_DNA_DOUBLE_STRAND_BREAK_ENDS	Details ...	91	-0.560058	-2.13521	0	3.96777e-05	0.003	4459	tags=51%, list=23%, signal=65%
REACTOME_FANCONI_ANEMIA_PATHWAY	REACTOME_FANCONI_ANEMIA_PATHWAY	Details ...	38	-0.627086	-2.13233	0	3.91624e-05	0.003	3114	tags=47%, list=16%, signal=56%
REACTOME_DNA_REPAIR	REACTOME_DNA_REPAIR	Details ...	318	-0.496225	-2.12409	0	3.86603e-05	0.003	3349	tags=36%, list=17%, signal=43%
REACTOME_SUMOYLATION_OF_DNA_DAMAGE_RESPONSE_AND_REPAIR_PROTEINS	REACTOME_SUMOYLATION_OF_DNA_DAMAGE_RESPONSE_AND_REPAIR_PROTEINS	Details ...	77	-0.566277	-2.12268	0	3.8171e-05	0.003	2967	tags=48%, list=15%, signal=56%
KEGG_OOCYTE_MEIOSIS	KEGG_OOCYTE_MEIOSIS	Details ...	100	-0.547047	-2.12253	0	3.76938e-05	0.003	3037	tags=35%, list=16%, signal=41%
REACTOME_HDR_THROUGH_SINGLE_STRAND_ANNEALING_SSA	REACTOME_HDR_THROUGH_SINGLE_STRAND_ANNEALING_SSA	Details ...	37	-0.633256	-2.10988	0	6.21735e-05	0.005	4459	tags=68%, list=23%, signal=87%
REACTOME_G2_M_DNA_DAMAGE_CHECKPOINT	REACTOME_G2_M_DNA_DAMAGE_CHECKPOINT	Details ...	88	-0.552617	-2.10693	0	6.14153e-05	0.005	4459	tags=51%, list=23%, signal=66%
REACTOME_GAP_FILLING_DNA_REPAIR_SYNTHESIS_AND_LIGATION_IN_GG_NER	REACTOME_GAP_FILLING_DNA_REPAIR_SYNTHESIS_AND_LIGATION_IN_GG_NER	Details ...	25	-0.685492	-2.10596	0	6.06754e-05	0.005	4081	tags=68%, list=21%, signal=86%
REACTOME_REGULATION_OF_GLUCOKINASE_BY_GLUCOKINASE_REGULATORY_PROTEIN	REACTOME_REGULATION_OF_GLUCOKINASE_BY_GLUCOKINASE_REGULATORY_PROTEIN	Details ...	31	-0.664696	-2.1043	0	7.20064e-05	0.006	2821	tags=65%, list=14%, signal=75%
REACTOME_E2F_MEDIATED_REGULATION_OF_DNA_REPLICATION	REACTOME_E2F_MEDIATED_REGULATION_OF_DNA_REPLICATION	Details ...	22	-0.699751	-2.09948	0	8.27949e-05	0.007	4284	tags=73%, list=22%, signal=93%
REACTOME_GLYCOLYSIS	REACTOME_GLYCOLYSIS	Details ...	66	-0.574446	-2.09646	0	0.000116997	0.01	4284	tags=58%, list=22%, signal=73%
REACTOME_REGULATION_OF_TP53_ACTIVITY_THROUGH_PHOSPHORYLATION	REACTOME_REGULATION_OF_TP53_ACTIVITY_THROUGH_PHOSPHORYLATION	Details ...	91	-0.545117	-2.09027	0	0.000150407	0.013	4623	tags=49%, list=24%, signal=64%
WP_GASTRIC_CANCER_NETWORK_2	WP_GASTRIC_CANCER_NETWORK_2	Details ...	30	-0.665798	-2.09007	0	0.000148698	0.013	2061	tags=47%, list=11%, signal=52%
REACTOME_RECOGNITION_OF_DNA_DAMAGE_BY_PCNA_CONTAINING_REPLICATION_COMPLEX	REACTOME_RECOGNITION_OF_DNA_DAMAGE_BY_PCNA_CONTAINING_REPLICATION_COMPLEX	Details ...	30	-0.657741	-2.08787	0	0.000147027	0.013	4077	tags=60%, list=21%, signal=76%
WP_INTEGRATED_CANCER_PATHWAY	WP_INTEGRATED_CANCER_PATHWAY	Details ...	44	-0.605752	-2.08635	0	0.000145394	0.013	4459	tags=57%, list=23%, signal=73%
PID_E2F_PATHWAY	PID_E2F_PATHWAY	Details ...	70	-0.562239	-2.07855	0	0.000176657	0.016	4084	tags=47%, list=21%, signal=59%
REACTOME_TRANSPORT_OF_THE_SLBP_DEPENDANT_MATURE_MRNA	REACTOME_TRANSPORT_OF_THE_SLBP_DEPENDANT_MATURE_MRNA	Details ...	36	-0.62829	-2.07787	0	0.000174736	0.016	3717	tags=64%, list=19%, signal=79%
BIOCARTA_CELLCYCLE_PATHWAY	BIOCARTA_CELLCYCLE_PATHWAY	Details ...	23	-0.69877	-2.07308	0	0.000183571	0.017	3177	tags=57%, list=16%, signal=67%
REACTOME_BASE_EXCISION_REPAIR	REACTOME_BASE_EXCISION_REPAIR	Details ...	82	-0.543182	-2.06853	0	0.000192355	0.018	4163	tags=44%, list=21%, signal=56%
REACTOME_EXPORT_OF_VIRAL_RIBONUCLEOPROTEINS_FROM_NUCLEUS	REACTOME_EXPORT_OF_VIRAL_RIBONUCLEOPROTEINS_FROM_NUCLEUS	Details ...	33	-0.642104	-2.06751	0	0.00019033	0.018	2783	tags=61%, list=14%, signal=71%
KEGG_PROGESTERONE_MEDIATED_OOCYTE_MATURATION	KEGG_PROGESTERONE_MEDIATED_OOCYTE_MATURATION	Details ...	78	-0.554444	-2.06575	0	0.000188348	0.018	2907	tags=36%, list=15%, signal=42%
REACTOME_GLUCOSE_METABOLISM	REACTOME_GLUCOSE_METABOLISM	Details ...	82	-0.547701	-2.06386	0	0.000197009	0.019	4577	tags=54%, list=23%, signal=70%
REACTOME_MEIOTIC_RECOMBINATION	REACTOME_MEIOTIC_RECOMBINATION	Details ...	72	-0.561388	-2.05451	0	0.000267217	0.026	1702	tags=35%, list=9%, signal=38%
REACTOME_MEIOSIS	REACTOME_MEIOSIS	Details ...	101	-0.52793	-2.04657	0	0.000305104	0.03	1702	tags=33%, list=9%, signal=36%
REACTOME_CONDENSATION_OF_PROPHASE_CHROMOSOMES	REACTOME_CONDENSATION_OF_PROPHASE_CHROMOSOMES	Details ...	61	-0.569304	-2.04437	0	0.000312071	0.031	4163	tags=46%, list=21%, signal=58%
KEGG_MISMATCH_REPAIR	KEGG_MISMATCH_REPAIR	Details ...	23	-0.689015	-2.04069	0	0.000328957	0.033	4077	tags=74%, list=21%, signal=93%
REACTOME_HCMV_EARLY_EVENTS	REACTOME_HCMV_EARLY_EVENTS	Details ...	120	-0.517333	-2.03575	0	0.000424776	0.043	4254	tags=48%, list=22%, signal=61%
REACTOME_POLYMERASE_SWITCHING_ON_THE_C_STRAND_OF_THE_TELOMERE	REACTOME_POLYMERASE_SWITCHING_ON_THE_C_STRAND_OF_THE_TELOMERE	Details ...	26	-0.66848	-2.03317	0	0.000430457	0.043	4203	tags=65%, list=21%, signal=83%
REACTOME_DISEASES_OF_PROGRAMMED_CELL_DEATH	REACTOME_DISEASES_OF_PROGRAMMED_CELL_DEATH	Details ...	90	-0.529855	-2.0286	0	0.000474643	0.048	2850	tags=34%, list=15%, signal=40%
WP_ATM_SIGNALING_PATHWAY	WP_ATM_SIGNALING_PATHWAY	Details ...	40	-0.600785	-2.02622	0	0.000489587	0.05	1379	tags=33%, list=7%, signal=35%
REACTOME_CILIUM_ASSEMBLY	REACTOME_CILIUM_ASSEMBLY	Details ...	197	-0.488111	-2.02337	0	0.000560942	0.058	3799	tags=40%, list=19%, signal=49%
REACTOME_SUMOYLATION_OF_SUMOYLATION_PROTEINS	REACTOME_SUMOYLATION_OF_SUMOYLATION_PROTEINS	Details ...	35	-0.608519	-2.02025	0	0.000584088	0.061	2783	tags=54%, list=14%, signal=63%
KEGG_BASE_EXCISION_REPAIR	KEGG_BASE_EXCISION_REPAIR	Details ...	34	-0.621019	-2.01635	0	0.000634709	0.066	4454	tags=50%, list=23%, signal=65%
REACTOME_SUMOYLATION	REACTOME_SUMOYLATION	Details ...	179	-0.484114	-2.01402	0	0.000638203	0.067	4546	tags=44%, list=23%, signal=56%
REACTOME_REPRODUCTION	REACTOME_REPRODUCTION	Details ...	118	-0.507062	-2.01353	0	0.000632402	0.067	4163	tags=42%, list=21%, signal=54%
WP_NUCLEOTIDE_METABOLISM	WP_NUCLEOTIDE_METABOLISM	Details ...	19	-0.703304	-2.01208	0	0.00063582	0.068	3419	tags=68%, list=17%, signal=83%
REACTOME_APC_CDC20_MEDIATED_DEGRADATION_OF_NEK2A	REACTOME_APC_CDC20_MEDIATED_DEGRADATION_OF_NEK2A	Details ...	26	-0.646975	-2.00526	0	0.000692614	0.075	2243	tags=35%, list=11%, signal=39%
WP_BASE_EXCISION_REPAIR	WP_BASE_EXCISION_REPAIR	Details ...	31	-0.625906	-1.9973	0	0.000810925	0.088	4454	tags=52%, list=23%, signal=67%
REACTOME_INITIATION_OF_NUCLEAR_ENVELOPE_NE_REFORMATION	REACTOME_INITIATION_OF_NUCLEAR_ENVELOPE_NE_REFORMATION	Details ...	19	-0.703443	-1.99039	0.00126422	0.000900877	0.099	1515	tags=47%, list=8%, signal=51%
REACTOME_TRANSCRIPTIONAL_REGULATION_BY_SMALL_RNAS	REACTOME_TRANSCRIPTIONAL_REGULATION_BY_SMALL_RNAS	Details ...	95	-0.515935	-1.9891	0	0.000927988	0.103	3722	tags=43%, list=19%, signal=53%
REACTOME_VIRAL_MESSENGER_RNA_SYNTHESIS	REACTOME_VIRAL_MESSENGER_RNA_SYNTHESIS	Details ...	44	-0.582938	-1.98714	0	0.000963527	0.107	3660	tags=52%, list=19%, signal=64%
REACTOME_NS1_MEDIATED_EFFECTS_ON_HOST_PATHWAYS	REACTOME_NS1_MEDIATED_EFFECTS_ON_HOST_PATHWAYS	Details ...	40	-0.593033	-1.98193	0	0.00104107	0.116	2783	tags=55%, list=14%, signal=64%
REACTOME_TRANSCRIPTION_OF_E2F_TARGETS_UNDER_NEGATIVE_CONTROL_BY_DREAM_COMPLEX	REACTOME_TRANSCRIPTION_OF_E2F_TARGETS_UNDER_NEGATIVE_CONTROL_BY_DREAM_COMPLEX	Details ...	19	-0.680761	-1.9764	0.00125945	0.00113492	0.126	3277	tags=58%, list=17%, signal=69%
REACTOME_TP53_REGULATES_TRANSCRIPTION_OF_CELL_CYCLE_GENES	REACTOME_TP53_REGULATES_TRANSCRIPTION_OF_CELL_CYCLE_GENES	Details ...	49	-0.573545	-1.97446	0	0.0011675	0.131	4314	tags=47%, list=22%, signal=60%
REACTOME_FACTORS_INVOLVED_IN_MEGAKARYOCYTE_DEVELOPMENT_AND_PLATELET_PRODUCTION	REACTOME_FACTORS_INVOLVED_IN_MEGAKARYOCYTE_DEVELOPMENT_AND_PLATELET_PRODUCTION	Details ...	138	-0.496347	-1.96664	0	0.00126652	0.142	2961	tags=33%, list=15%, signal=38%
REACTOME_DUAL_INCISION_IN_GG_NER	REACTOME_DUAL_INCISION_IN_GG_NER	Details ...	41	-0.580241	-1.9634	0	0.00129752	0.146	4077	tags=49%, list=21%, signal=61%
REACTOME_TRANSPORT_OF_MATURE_MRNAS_DERIVED_FROM_INTRONLESS_TRANSCRIPTS	REACTOME_TRANSPORT_OF_MATURE_MRNAS_DERIVED_FROM_INTRONLESS_TRANSCRIPTS	Details ...	43	-0.568017	-1.96047	0	0.00138659	0.155	4559	tags=60%, list=23%, signal=79%
WP_NUCLEOTIDE_EXCISION_REPAIR	WP_NUCLEOTIDE_EXCISION_REPAIR	Details ...	44	-0.567159	-1.94907	0	0.00161247	0.178	4597	tags=52%, list=23%, signal=68%
REACTOME_DNA_DAMAGE_BYPASS	REACTOME_DNA_DAMAGE_BYPASS	Details ...	47	-0.564954	-1.94701	0	0.00168042	0.187	2000	tags=38%, list=10%, signal=43%
REACTOME_INHIBITION_OF_THE_PROTEOLYTIC_ACTIVITY_OF_APC_C_REQUIRED_FOR_THE_ONSET_OF_ANAPHASE_BY_MITOTIC_SPINDLE_CHECKPOINT_COMPONENTS	REACTOME_INHIBITION_OF_THE_PROTEOLYTIC_ACTIVITY_OF_APC_C_REQUIRED_FOR_THE_ONSET_OF_ANAPHASE_BY_MITOTIC_SPINDLE_CHECKPOINT_COMPONENTS	Details ...	21	-0.648609	-1.94493	0	0.00171528	0.191	2243	tags=38%, list=11%, signal=43%
REACTOME_GOLGI_TO_ER_RETROGRADE_TRANSPORT	REACTOME_GOLGI_TO_ER_RETROGRADE_TRANSPORT	Details ...	126	-0.493427	-1.94484	0	0.00170166	0.191	3581	tags=31%, list=18%, signal=38%
WP_DNA_DAMAGE_RESPONSE	WP_DNA_DAMAGE_RESPONSE	Details ...	68	-0.529623	-1.94192	0	0.00178373	0.2	4459	tags=47%, list=23%, signal=61%
REACTOME_TRANSCRIPTION_OF_E2F_TARGETS_UNDER_NEGATIVE_CONTROL_BY_P107_RBL1_AND_P130_RBL2_IN_COMPLEX_WITH_HDAC1	REACTOME_TRANSCRIPTION_OF_E2F_TARGETS_UNDER_NEGATIVE_CONTROL_BY_P107_RBL1_AND_P130_RBL2_IN_COMPLEX_WITH_HDAC1	Details ...	16	-0.704367	-1.94088	0	0.00180133	0.203	3277	tags=63%, list=17%, signal=75%
REACTOME_PROCESSIVE_SYNTHESIS_ON_THE_C_STRAND_OF_THE_TELOMERE	REACTOME_PROCESSIVE_SYNTHESIS_ON_THE_C_STRAND_OF_THE_TELOMERE	Details ...	19	-0.67599	-1.93552	0	0.00196619	0.223	1690	tags=47%, list=9%, signal=52%
KEGG_NUCLEOTIDE_EXCISION_REPAIR	KEGG_NUCLEOTIDE_EXCISION_REPAIR	Details ...	44	-0.559135	-1.93385	0	0.00198196	0.227	4597	tags=50%, list=23%, signal=65%
REACTOME_SNRNP_ASSEMBLY	REACTOME_SNRNP_ASSEMBLY	Details ...	54	-0.536005	-1.92963	0	0.00210501	0.239	6232	tags=67%, list=32%, signal=98%
REACTOME_SENESCENCE_ASSOCIATED_SECRETORY_PHENOTYPE_SASP	REACTOME_SENESCENCE_ASSOCIATED_SECRETORY_PHENOTYPE_SASP	Details ...	99	-0.501436	-1.92314	0	0.00226463	0.258	2850	tags=29%, list=15%, signal=34%
REACTOME_SUMOYLATION_OF_CHROMATIN_ORGANIZATION_PROTEINS	REACTOME_SUMOYLATION_OF_CHROMATIN_ORGANIZATION_PROTEINS	Details ...	68	-0.519899	-1.92278	0	0.00227025	0.261	2967	tags=40%, list=15%, signal=47%
REACTOME_MISMATCH_REPAIR	REACTOME_MISMATCH_REPAIR	Details ...	15	-0.711875	-1.92235	0	0.00227555	0.264	4077	tags=80%, list=21%, signal=101%
BIOCARTA_MCM_PATHWAY	BIOCARTA_MCM_PATHWAY	Details ...	18	-0.688006	-1.91914	0	0.00234858	0.269	3511	tags=72%, list=18%, signal=88%
REACTOME_SUMOYLATION_OF_UBIQUITINYLATION_PROTEINS	REACTOME_SUMOYLATION_OF_UBIQUITINYLATION_PROTEINS	Details ...	39	-0.576178	-1.91685	0	0.00236846	0.273	2967	tags=51%, list=15%, signal=60%
REACTOME_DEPOLYMERISATION_OF_THE_NUCLEAR_LAMINA	REACTOME_DEPOLYMERISATION_OF_THE_NUCLEAR_LAMINA	Details ...	15	-0.689064	-1.90915	0	0.00265137	0.305	1515	tags=40%, list=8%, signal=43%
REACTOME_CELLULAR_SENESCENCE	REACTOME_CELLULAR_SENESCENCE	Details ...	180	-0.463576	-1.90522	0	0.00277779	0.319	4275	tags=37%, list=22%, signal=47%
REACTOME_PHOSPHORYLATION_OF_THE_APC_C	REACTOME_PHOSPHORYLATION_OF_THE_APC_C	Details ...	20	-0.654174	-1.9014	0.00376412	0.00294596	0.335	131	tags=25%, list=1%, signal=25%
PID_ATM_PATHWAY	PID_ATM_PATHWAY	Details ...	34	-0.584607	-1.89769	0	0.00311877	0.354	923	tags=32%, list=5%, signal=34%
REACTOME_SUMOYLATION_OF_RNA_BINDING_PROTEINS	REACTOME_SUMOYLATION_OF_RNA_BINDING_PROTEINS	Details ...	47	-0.544412	-1.89445	0.00116822	0.00324605	0.366	2965	tags=47%, list=15%, signal=55%
REACTOME_SWITCHING_OF_ORIGINS_TO_A_POST_REPLICATIVE_STATE	REACTOME_SWITCHING_OF_ORIGINS_TO_A_POST_REPLICATIVE_STATE	Details ...	89	-0.489041	-1.87055	0	0.00478099	0.497	4218	tags=42%, list=22%, signal=53%
REACTOME_REGULATION_OF_TP53_ACTIVITY	REACTOME_REGULATION_OF_TP53_ACTIVITY	Details ...	156	-0.465081	-1.87044	0	0.00475453	0.498	4623	tags=41%, list=24%, signal=53%
REACTOME_APC_C_CDC20_MEDIATED_DEGRADATION_OF_CYCLIN_B	REACTOME_APC_C_CDC20_MEDIATED_DEGRADATION_OF_CYCLIN_B	Details ...	24	-0.61597	-1.87019	0.00238949	0.0047354	0.499	131	tags=21%, list=1%, signal=21%
REACTOME_HCMV_INFECTION	REACTOME_HCMV_INFECTION	Details ...	144	-0.460237	-1.86571	0	0.00501501	0.521	4254	tags=41%, list=22%, signal=52%
PID_BARD1_PATHWAY	PID_BARD1_PATHWAY	Details ...	29	-0.587871	-1.86186	0	0.00524911	0.532	4459	tags=59%, list=23%, signal=76%
REACTOME_DNA_DAMAGE_TELOMERE_STRESS_INDUCED_SENESCENCE	REACTOME_DNA_DAMAGE_TELOMERE_STRESS_INDUCED_SENESCENCE	Details ...	70	-0.510158	-1.86144	0	0.00524087	0.534	4163	tags=41%, list=21%, signal=52%
REACTOME_TERMINATION_OF_TRANSLESION_DNA_SYNTHESIS	REACTOME_TERMINATION_OF_TRANSLESION_DNA_SYNTHESIS	Details ...	31	-0.590253	-1.8613	0	0.00521902	0.536	4077	tags=55%, list=21%, signal=69%
REACTOME_THE_ROLE_OF_GTSE1_IN_G2_M_PROGRESSION_AFTER_G2_CHECKPOINT	REACTOME_THE_ROLE_OF_GTSE1_IN_G2_M_PROGRESSION_AFTER_G2_CHECKPOINT	Details ...	74	-0.502112	-1.84863	0	0.00629986	0.599	3811	tags=38%, list=19%, signal=47%
REACTOME_ORC1_REMOVAL_FROM_CHROMATIN	REACTOME_ORC1_REMOVAL_FROM_CHROMATIN	Details ...	69	-0.491332	-1.84169	0	0.00693537	0.638	4074	tags=42%, list=21%, signal=53%
REACTOME_TELOMERE_EXTENSION_BY_TELOMERASE	REACTOME_TELOMERE_EXTENSION_BY_TELOMERASE	Details ...	23	-0.602803	-1.84009	0	0.00698265	0.644	3085	tags=48%, list=16%, signal=57%
REACTOME_RHOC_GTPASE_CYCLE	REACTOME_RHOC_GTPASE_CYCLE	Details ...	71	-0.499445	-1.83261	0	0.00761872	0.679	2942	tags=30%, list=15%, signal=35%
REACTOME_REGULATION_OF_MECP2_EXPRESSION_AND_ACTIVITY	REACTOME_REGULATION_OF_MECP2_EXPRESSION_AND_ACTIVITY	Details ...	31	-0.566666	-1.82956	0	0.00781247	0.689	7168	tags=81%, list=37%, signal=127%
REACTOME_ACTIVATION_OF_GENE_EXPRESSION_BY_SREBF_SREBP	REACTOME_ACTIVATION_OF_GENE_EXPRESSION_BY_SREBF_SREBP	Details ...	42	-0.53889	-1.82631	0	0.00808814	0.7	6204	tags=67%, list=32%, signal=97%
REACTOME_TRANSLESION_SYNTHESIS_BY_POLH	REACTOME_TRANSLESION_SYNTHESIS_BY_POLH	Details ...	19	-0.6357	-1.82431	0.00252844	0.0082504	0.711	4077	tags=58%, list=21%, signal=73%
REACTOME_ORGANELLE_BIOGENESIS_AND_MAINTENANCE	REACTOME_ORGANELLE_BIOGENESIS_AND_MAINTENANCE	Details ...	289	-0.433017	-1.8237	0	0.00824907	0.714	5977	tags=46%, list=31%, signal=65%
REACTOME_PROCESSING_OF_CAPPED_INTRON_CONTAINING_PRE_MRNA	REACTOME_PROCESSING_OF_CAPPED_INTRON_CONTAINING_PRE_MRNA	Details ...	239	-0.438667	-1.8232	0	0.00825445	0.716	9695	tags=78%, list=50%, signal=153%
WP_MIRNA_REGULATION_OF_DNA_DAMAGE_RESPONSE	WP_MIRNA_REGULATION_OF_DNA_DAMAGE_RESPONSE	Details ...	77	-0.485304	-1.81963	0	0.00863518	0.738	4459	tags=43%, list=23%, signal=55%
WP_MRNA_PROCESSING	WP_MRNA_PROCESSING	Details ...	126	-0.457604	-1.81852	0	0.00872015	0.746	8387	tags=71%, list=43%, signal=124%
REACTOME_MEIOTIC_SYNAPSIS	REACTOME_MEIOTIC_SYNAPSIS	Details ...	67	-0.497317	-1.81706	0.00111982	0.00886668	0.756	4163	tags=42%, list=21%, signal=53%
REACTOME_GENE_SILENCING_BY_RNA	REACTOME_GENE_SILENCING_BY_RNA	Details ...	120	-0.46021	-1.81558	0	0.00901819	0.766	3722	tags=38%, list=19%, signal=47%
PID_P73PATHWAY	PID_P73PATHWAY	Details ...	76	-0.484067	-1.81409	0	0.00912386	0.771	4602	tags=36%, list=24%, signal=46%
REACTOME_DNA_METHYLATION	REACTOME_DNA_METHYLATION	Details ...	52	-0.516781	-1.81018	0	0.00945653	0.79	1702	tags=29%, list=9%, signal=32%
REACTOME_PRC2_METHYLATES_HISTONES_AND_DNA	REACTOME_PRC2_METHYLATES_HISTONES_AND_DNA	Details ...	61	-0.509947	-1.81006	0	0.00942346	0.792	4163	tags=41%, list=21%, signal=52%
REACTOME_TRANSLESION_SYNTHESIS_BY_Y_FAMILY_DNA_POLYMERASES_BYPASSES_LESIONS_ON_DNA_TEMPLATE	REACTOME_TRANSLESION_SYNTHESIS_BY_Y_FAMILY_DNA_POLYMERASES_BYPASSES_LESIONS_ON_DNA_TEMPLATE	Details ...	38	-0.544035	-1.80188	0	0.0103971	0.828	4324	tags=50%, list=22%, signal=64%
BIOCARTA_ATRBRCA_PATHWAY	BIOCARTA_ATRBRCA_PATHWAY	Details ...	21	-0.620755	-1.80147	0.00371287	0.0104073	0.831	3090	tags=52%, list=16%, signal=62%
REACTOME_TRNA_PROCESSING_IN_THE_NUCLEUS	REACTOME_TRNA_PROCESSING_IN_THE_NUCLEUS	Details ...	59	-0.497603	-1.79751	0	0.0108104	0.844	2953	tags=42%, list=15%, signal=50%
REACTOME_TRANSPORT_OF_MATURE_TRANSCRIPT_TO_CYTOPLASM	REACTOME_TRANSPORT_OF_MATURE_TRANSCRIPT_TO_CYTOPLASM	Details ...	81	-0.476484	-1.79563	0	0.0110382	0.85	4559	tags=49%, list=23%, signal=64%
REACTOME_APC_C_CDH1_MEDIATED_DEGRADATION_OF_CDC20_AND_OTHER_APC_C_CDH1_TARGETED_PROTEINS_IN_LATE_MITOSIS_EARLY_G1	REACTOME_APC_C_CDH1_MEDIATED_DEGRADATION_OF_CDC20_AND_OTHER_APC_C_CDH1_TARGETED_PROTEINS_IN_LATE_MITOSIS_EARLY_G1	Details ...	72	-0.487159	-1.79078	0	0.0116338	0.871	4218	tags=38%, list=22%, signal=48%
REACTOME_RHO_GTPASES_ACTIVATE_CIT	REACTOME_RHO_GTPASES_ACTIVATE_CIT	Details ...	18	-0.629645	-1.78945	0.00631313	0.011761	0.874	1767	tags=33%, list=9%, signal=37%
REACTOME_REGULATION_OF_CHOLESTEROL_BIOSYNTHESIS_BY_SREBP_SREBF	REACTOME_REGULATION_OF_CHOLESTEROL_BIOSYNTHESIS_BY_SREBP_SREBF	Details ...	55	-0.497589	-1.78642	0.00112613	0.0121106	0.88	6204	tags=60%, list=32%, signal=88%
REACTOME_TP53_REGULATES_TRANSCRIPTION_OF_GENES_INVOLVED_IN_G2_CELL_CYCLE_ARREST	REACTOME_TP53_REGULATES_TRANSCRIPTION_OF_GENES_INVOLVED_IN_G2_CELL_CYCLE_ARREST	Details ...	18	-0.627529	-1.78583	0.00387597	0.0121401	0.882	4314	tags=56%, list=22%, signal=71%
KEGG_P53_SIGNALING_PATHWAY	KEGG_P53_SIGNALING_PATHWAY	Details ...	68	-0.477242	-1.78424	0	0.0122731	0.884	5239	tags=41%, list=27%, signal=56%
PID_MYC_ACTIV_PATHWAY	PID_MYC_ACTIV_PATHWAY	Details ...	78	-0.472128	-1.78342	0	0.0123181	0.887	6246	tags=50%, list=32%, signal=73%
REACTOME_OXIDATIVE_STRESS_INDUCED_SENESCENCE	REACTOME_OXIDATIVE_STRESS_INDUCED_SENESCENCE	Details ...	111	-0.452807	-1.7834	0	0.0122477	0.887	3722	tags=34%, list=19%, signal=42%
REACTOME_TRANSCRIPTIONAL_REGULATION_BY_E2F6	REACTOME_TRANSCRIPTIONAL_REGULATION_BY_E2F6	Details ...	34	-0.548532	-1.77903	0.00237812	0.012864	0.899	4582	tags=47%, list=23%, signal=61%
REACTOME_TRANSLESION_SYNTHESIS_BY_POLK	REACTOME_TRANSLESION_SYNTHESIS_BY_POLK	Details ...	17	-0.62881	-1.77248	0.00131752	0.01382	0.919	4324	tags=65%, list=22%, signal=83%
WP_ATM_SIGNALING_NETWORK_IN_DEVELOPMENT_AND_DISEASE	WP_ATM_SIGNALING_NETWORK_IN_DEVELOPMENT_AND_DISEASE	Details ...	45	-0.511738	-1.77245	0.0023175	0.0137424	0.919	4470	tags=53%, list=23%, signal=69%
REACTOME_CARBOXYTERMINAL_POST_TRANSLATIONAL_MODIFICATIONS_OF_TUBULIN	REACTOME_CARBOXYTERMINAL_POST_TRANSLATIONAL_MODIFICATIONS_OF_TUBULIN	Details ...	37	-0.540715	-1.77144	0.00120627	0.0138064	0.923	4209	tags=51%, list=22%, signal=65%
REACTOME_HOST_INTERACTIONS_OF_HIV_FACTORS	REACTOME_HOST_INTERACTIONS_OF_HIV_FACTORS	Details ...	126	-0.445209	-1.75976	0	0.0159587	0.952	8348	tags=64%, list=43%, signal=111%
WP_FLUOROPYRIMIDINE_ACTIVITY	WP_FLUOROPYRIMIDINE_ACTIVITY	Details ...	30	-0.548039	-1.75758	0	0.0162822	0.953	1187	tags=27%, list=6%, signal=28%
REACTOME_MRNA_SPLICING	REACTOME_MRNA_SPLICING	Details ...	188	-0.426066	-1.75255	0	0.0172818	0.957	10073	tags=79%, list=51%, signal=161%
WP_TRANSSULFURATION_AND_ONE_CARBON_METABOLISM	WP_TRANSSULFURATION_AND_ONE_CARBON_METABOLISM	Details ...	28	-0.563224	-1.74822	0.0059453	0.0181269	0.965	4195	tags=50%, list=21%, signal=64%
REACTOME_RHOB_GTPASE_CYCLE	REACTOME_RHOB_GTPASE_CYCLE	Details ...	68	-0.474378	-1.7441	0	0.0188264	0.969	2942	tags=29%, list=15%, signal=34%
REACTOME_ASSEMBLY_OF_THE_PRE_REPLICATIVE_COMPLEX	REACTOME_ASSEMBLY_OF_THE_PRE_REPLICATIVE_COMPLEX	Details ...	66	-0.478171	-1.73639	0.00216685	0.0207041	0.976	4074	tags=42%, list=21%, signal=53%
PID_PRL_SIGNALING_EVENTS_PATHWAY	PID_PRL_SIGNALING_EVENTS_PATHWAY	Details ...	22	-0.581898	-1.73607	0.00245399	0.0206903	0.976	1781	tags=27%, list=9%, signal=30%
REACTOME_HCMV_LATE_EVENTS	REACTOME_HCMV_LATE_EVENTS	Details ...	101	-0.449107	-1.73509	0.00105932	0.0207787	0.976	2850	tags=32%, list=15%, signal=37%
REACTOME_TRANSCRIPTIONAL_REGULATION_BY_TP53	REACTOME_TRANSCRIPTIONAL_REGULATION_BY_TP53	Details ...	359	-0.405275	-1.73483	0	0.0207377	0.976	8577	tags=58%, list=44%, signal=101%
REACTOME_PLATELET_SENSITIZATION_BY_LDL	REACTOME_PLATELET_SENSITIZATION_BY_LDL	Details ...	17	-0.616879	-1.7333	0.00255102	0.0209792	0.976	4444	tags=53%, list=23%, signal=68%
REACTOME_CYCLIN_D_ASSOCIATED_EVENTS_IN_G1	REACTOME_CYCLIN_D_ASSOCIATED_EVENTS_IN_G1	Details ...	47	-0.499688	-1.73298	0.00109769	0.0209536	0.977	4284	tags=40%, list=22%, signal=52%
PID_DELTA_NP63_PATHWAY	PID_DELTA_NP63_PATHWAY	Details ...	43	-0.515159	-1.73205	0.0023068	0.0210392	0.978	2859	tags=37%, list=15%, signal=43%
BIOCARTA_BCELLSURVIVAL_PATHWAY	BIOCARTA_BCELLSURVIVAL_PATHWAY	Details ...	15	-0.645088	-1.73194	0.00402145	0.020982	0.978	4452	tags=60%, list=23%, signal=78%
WP_STEROL_REGULATORY_ELEMENTBINDING_PROTEINS_SREBP_SIGNALLING	WP_STEROL_REGULATORY_ELEMENTBINDING_PROTEINS_SREBP_SIGNALLING	Details ...	65	-0.468887	-1.72952	0	0.0215208	0.98	6204	tags=55%, list=32%, signal=81%
REACTOME_RHOF_GTPASE_CYCLE	REACTOME_RHOF_GTPASE_CYCLE	Details ...	42	-0.50463	-1.72868	0.00231214	0.0215964	0.981	3449	tags=38%, list=18%, signal=46%
REACTOME_ONCOGENE_INDUCED_SENESCENCE	REACTOME_ONCOGENE_INDUCED_SENESCENCE	Details ...	33	-0.526555	-1.72462	0.00121065	0.0224601	0.985	5531	tags=48%, list=28%, signal=67%
REACTOME_REGULATION_OF_HSF1_MEDIATED_HEAT_SHOCK_RESPONSE	REACTOME_REGULATION_OF_HSF1_MEDIATED_HEAT_SHOCK_RESPONSE	Details ...	80	-0.453509	-1.71899	0.00107066	0.0238965	0.988	8072	tags=70%, list=41%, signal=119%
WP_INTEGRATED_BREAST_CANCER_PATHWAY	WP_INTEGRATED_BREAST_CANCER_PATHWAY	Details ...	147	-0.425392	-1.71881	0	0.023857	0.988	7391	tags=54%, list=38%, signal=87%
REACTOME_ASSEMBLY_AND_CELL_SURFACE_PRESENTATION_OF_NMDA_RECEPTORS	REACTOME_ASSEMBLY_AND_CELL_SURFACE_PRESENTATION_OF_NMDA_RECEPTORS	Details ...	40	-0.513564	-1.71825	0	0.0238789	0.988	3787	tags=48%, list=19%, signal=59%
REACTOME_GLOBAL_GENOME_NUCLEOTIDE_EXCISION_REPAIR_GG_NER	REACTOME_GLOBAL_GENOME_NUCLEOTIDE_EXCISION_REPAIR_GG_NER	Details ...	84	-0.458461	-1.71023	0.00109051	0.0261599	0.991	8577	tags=67%, list=44%, signal=118%
WP_PYRIMIDINE_METABOLISM_AND_RELATED_DISEASES	WP_PYRIMIDINE_METABOLISM_AND_RELATED_DISEASES	Details ...	15	-0.630258	-1.70546	0.0165816	0.0273829	0.992	562	tags=27%, list=3%, signal=27%
REACTOME_TRANSPORT_OF_CONNEXONS_TO_THE_PLASMA_MEMBRANE	REACTOME_TRANSPORT_OF_CONNEXONS_TO_THE_PLASMA_MEMBRANE	Details ...	17	-0.61259	-1.70307	0.00906736	0.028013	0.992	1919	tags=47%, list=10%, signal=52%
REACTOME_MHC_CLASS_II_ANTIGEN_PRESENTATION	REACTOME_MHC_CLASS_II_ANTIGEN_PRESENTATION	Details ...	110	-0.43638	-1.70226	0	0.028123	0.993	2393	tags=24%, list=12%, signal=27%
KEGG_SPLICEOSOME	KEGG_SPLICEOSOME	Details ...	126	-0.427235	-1.69922	0	0.0290108	0.993	10045	tags=82%, list=51%, signal=167%
REACTOME_RHOD_GTPASE_CYCLE	REACTOME_RHOD_GTPASE_CYCLE	Details ...	50	-0.480049	-1.69603	0.00114416	0.0298945	0.995	3498	tags=34%, list=18%, signal=41%
BIOCARTA_MPR_PATHWAY	BIOCARTA_MPR_PATHWAY	Details ...	18	-0.594137	-1.69023	0.00659631	0.0318639	0.997	3822	tags=50%, list=20%, signal=62%
PID_TELOMERASE_PATHWAY	PID_TELOMERASE_PATHWAY	Details ...	64	-0.459028	-1.68904	0	0.0320557	0.997	8036	tags=64%, list=41%, signal=108%
WP_RETT_SYNDROME_CAUSING_GENES	WP_RETT_SYNDROME_CAUSING_GENES	Details ...	44	-0.49542	-1.68874	0.00792752	0.0320171	0.997	7260	tags=66%, list=37%, signal=105%
REACTOME_CONVERSION_FROM_APC_C_CDC20_TO_APC_C_CDH1_IN_LATE_ANAPHASE	REACTOME_CONVERSION_FROM_APC_C_CDC20_TO_APC_C_CDH1_IN_LATE_ANAPHASE	Details ...	20	-0.587265	-1.68852	0.00512164	0.0319258	0.997	2243	tags=35%, list=11%, signal=39%
REACTOME_TRNA_PROCESSING	REACTOME_TRNA_PROCESSING	Details ...	110	-0.429743	-1.68766	0.0010627	0.0320761	0.997	8131	tags=59%, list=42%, signal=101%
WP_PYRIMIDINE_METABOLISM	WP_PYRIMIDINE_METABOLISM	Details ...	82	-0.449179	-1.68543	0	0.0327709	0.997	4395	tags=33%, list=22%, signal=42%
REACTOME_CELLULAR_RESPONSE_TO_HEAT_STRESS	REACTOME_CELLULAR_RESPONSE_TO_HEAT_STRESS	Details ...	98	-0.436968	-1.68264	0.00106045	0.0336311	0.999	8072	tags=68%, list=41%, signal=116%
REACTOME_CHOLESTEROL_BIOSYNTHESIS	REACTOME_CHOLESTEROL_BIOSYNTHESIS	Details ...	25	-0.543751	-1.67708	0.00598802	0.0355036	1	6565	tags=68%, list=34%, signal=102%
REACTOME_TRANSCRIPTION_COUPLED_NUCLEOTIDE_EXCISION_REPAIR_TC_NER	REACTOME_TRANSCRIPTION_COUPLED_NUCLEOTIDE_EXCISION_REPAIR_TC_NER	Details ...	78	-0.444527	-1.67531	0.00109409	0.0360313	1	8577	tags=63%, list=44%, signal=111%
REACTOME_HIV_LIFE_CYCLE	REACTOME_HIV_LIFE_CYCLE	Details ...	148	-0.414928	-1.66839	0.00103734	0.0387168	1	8596	tags=63%, list=44%, signal=111%
WP_GLYCEROPHOSPHOLIPID_BIOSYNTHETIC_PATHWAY	WP_GLYCEROPHOSPHOLIPID_BIOSYNTHETIC_PATHWAY	Details ...	28	-0.532172	-1.6677	0.00495663	0.038832	1	7931	tags=64%, list=41%, signal=108%
REACTOME_NONHOMOLOGOUS_END_JOINING_NHEJ	REACTOME_NONHOMOLOGOUS_END_JOINING_NHEJ	Details ...	62	-0.464903	-1.66737	0.00224215	0.0388015	1	4459	tags=42%, list=23%, signal=54%
REACTOME_CHROMATIN_MODIFYING_ENZYMES	REACTOME_CHROMATIN_MODIFYING_ENZYMES	Details ...	253	-0.398543	-1.66482	0	0.0396881	1	8409	tags=64%, list=43%, signal=111%
WP_CILIOPATHIES	WP_CILIOPATHIES	Details ...	172	-0.408502	-1.66451	0	0.039626	1	5977	tags=43%, list=31%, signal=61%
REACTOME_FORMATION_OF_TUBULIN_FOLDING_INTERMEDIATES_BY_CCT_TRIC	REACTOME_FORMATION_OF_TUBULIN_FOLDING_INTERMEDIATES_BY_CCT_TRIC	Details ...	24	-0.543381	-1.66069	0.0075188	0.0410214	1	3799	tags=54%, list=19%, signal=67%
REACTOME_HIV_INFECTION	REACTOME_HIV_INFECTION	Details ...	225	-0.398224	-1.66001	0	0.0411232	1	8348	tags=58%, list=43%, signal=100%
REACTOME_FORMATION_OF_SENESCENCE_ASSOCIATED_HETEROCHROMATIN_FOCI_SAHF	REACTOME_FORMATION_OF_SENESCENCE_ASSOCIATED_HETEROCHROMATIN_FOCI_SAHF	Details ...	16	-0.610791	-1.65756	0.00668449	0.0419397	1	4109	tags=56%, list=21%, signal=71%
BIOCARTA_STATHMIN_PATHWAY	BIOCARTA_STATHMIN_PATHWAY	Details ...	15	-0.610665	-1.65636	0.012837	0.042299	1	2658	tags=33%, list=14%, signal=39%
REACTOME_NUCLEOTIDE_EXCISION_REPAIR	REACTOME_NUCLEOTIDE_EXCISION_REPAIR	Details ...	110	-0.423855	-1.65522	0.00107066	0.0425926	1	8577	tags=61%, list=44%, signal=108%
REACTOME_DUAL_INCISION_IN_TC_NER	REACTOME_DUAL_INCISION_IN_TC_NER	Details ...	65	-0.447711	-1.65435	0.00110865	0.0428643	1	5929	tags=45%, list=30%, signal=64%
REACTOME_CYCLIN_A_CDK2_ASSOCIATED_EVENTS_AT_S_PHASE_ENTRY	REACTOME_CYCLIN_A_CDK2_ASSOCIATED_EVENTS_AT_S_PHASE_ENTRY	Details ...	85	-0.43037	-1.64862	0.00110497	0.0455337	1	4084	tags=36%, list=21%, signal=46%
BIOCARTA_EFP_PATHWAY	BIOCARTA_EFP_PATHWAY	Details ...	16	-0.602029	-1.64536	0.0100376	0.0468563	1	3243	tags=38%, list=17%, signal=45%
REACTOME_ACTIVATED_PKN1_STIMULATES_TRANSCRIPTION_OF_AR_ANDROGEN_RECEPTOR_REGULATED_GENES_KLK2_AND_KLK3	REACTOME_ACTIVATED_PKN1_STIMULATES_TRANSCRIPTION_OF_AR_ANDROGEN_RECEPTOR_REGULATED_GENES_KLK2_AND_KLK3	Details ...	53	-0.466541	-1.64308	0	0.0477986	1	4163	tags=36%, list=21%, signal=45%
REACTOME_HDACS_DEACETYLATE_HISTONES	REACTOME_HDACS_DEACETYLATE_HISTONES	Details ...	79	-0.438783	-1.64274	0.00109409	0.0477212	1	4254	tags=38%, list=22%, signal=48%
REACTOME_DISEASES_OF_MITOTIC_CELL_CYCLE	REACTOME_DISEASES_OF_MITOTIC_CELL_CYCLE	Details ...	38	-0.496208	-1.63924	0.00834327	0.0492043	1	4218	tags=39%, list=22%, signal=50%
REACTOME_SIRT1_NEGATIVELY_REGULATES_RRNA_EXPRESSION	REACTOME_SIRT1_NEGATIVELY_REGULATES_RRNA_EXPRESSION	Details ...	56	-0.457031	-1.63337	0.00455063	0.0521411	1	4163	tags=36%, list=21%, signal=45%
REACTOME_ANTIVIRAL_MECHANISM_BY_IFN_STIMULATED_GENES	REACTOME_ANTIVIRAL_MECHANISM_BY_IFN_STIMULATED_GENES	Details ...	81	-0.428548	-1.62862	0.00327511	0.0544746	1	3216	tags=35%, list=16%, signal=41%
WP_ONE_CARBON_METABOLISM	WP_ONE_CARBON_METABOLISM	Details ...	25	-0.528839	-1.62709	0.0170316	0.0551458	1	3308	tags=44%, list=17%, signal=53%
WP_THE_EFFECT_OF_PROGERIN_ON_THE_INVOLVED_GENES_IN_HUTCHINSONGILFORD_PROGERIA_SYNDROME	WP_THE_EFFECT_OF_PROGERIN_ON_THE_INVOLVED_GENES_IN_HUTCHINSONGILFORD_PROGERIA_SYNDROME	Details ...	33	-0.497522	-1.62653	0.00946746	0.0552544	1	4582	tags=45%, list=23%, signal=59%
PID_HDAC_CLASSII_PATHWAY	PID_HDAC_CLASSII_PATHWAY	Details ...	33	-0.50402	-1.6261	0.00847458	0.0552716	1	4524	tags=48%, list=23%, signal=63%
BIOCARTA_G1_PATHWAY	BIOCARTA_G1_PATHWAY	Details ...	28	-0.511263	-1.62509	0.0123153	0.0556018	1	3816	tags=43%, list=20%, signal=53%
BIOCARTA_TNFR1_PATHWAY	BIOCARTA_TNFR1_PATHWAY	Details ...	28	-0.515282	-1.62289	0.00988875	0.0565853	1	7376	tags=68%, list=38%, signal=109%
REACTOME_GLYOXYLATE_METABOLISM_AND_GLYCINE_DEGRADATION	REACTOME_GLYOXYLATE_METABOLISM_AND_GLYCINE_DEGRADATION	Details ...	26	-0.528914	-1.62042	0.0120919	0.0576792	1	6698	tags=73%, list=34%, signal=111%
REACTOME_NR1H2_AND_NR1H3_MEDIATED_SIGNALING	REACTOME_NR1H2_AND_NR1H3_MEDIATED_SIGNALING	Details ...	42	-0.479189	-1.62035	0.00570776	0.0574833	1	6164	tags=60%, list=32%, signal=87%
REACTOME_COOPERATION_OF_PREFOLDIN_AND_TRIC_CCT_IN_ACTIN_AND_TUBULIN_FOLDING	REACTOME_COOPERATION_OF_PREFOLDIN_AND_TRIC_CCT_IN_ACTIN_AND_TUBULIN_FOLDING	Details ...	31	-0.50008	-1.61638	0.007034	0.0597266	1	3799	tags=45%, list=19%, signal=56%
PID_HES_HEY_PATHWAY	PID_HES_HEY_PATHWAY	Details ...	43	-0.474719	-1.61568	0.0079636	0.0598803	1	4566	tags=44%, list=23%, signal=58%
REACTOME_FORMATION_OF_THE_BETA_CATENIN_TCF_TRANSACTIVATING_COMPLEX	REACTOME_FORMATION_OF_THE_BETA_CATENIN_TCF_TRANSACTIVATING_COMPLEX	Details ...	78	-0.431958	-1.61464	0.00328228	0.0602582	1	4163	tags=36%, list=21%, signal=45%
REACTOME_RHO_GTPASES_ACTIVATE_PKNS	REACTOME_RHO_GTPASES_ACTIVATE_PKNS	Details ...	79	-0.426442	-1.61408	0.00434783	0.0603789	1	1767	tags=22%, list=9%, signal=24%
REACTOME_RHO_GTPASES_ACTIVATE_IQGAPS	REACTOME_RHO_GTPASES_ACTIVATE_IQGAPS	Details ...	29	-0.514572	-1.61387	0.00705882	0.0602545	1	1919	tags=28%, list=10%, signal=31%
REACTOME_RUNX1_REGULATES_GENES_INVOLVED_IN_MEGAKARYOCYTE_DIFFERENTIATION_AND_PLATELET_FUNCTION	REACTOME_RUNX1_REGULATES_GENES_INVOLVED_IN_MEGAKARYOCYTE_DIFFERENTIATION_AND_PLATELET_FUNCTION	Details ...	84	-0.424942	-1.61291	0.00325733	0.0605493	1	4163	tags=38%, list=21%, signal=48%
REACTOME_RHOA_GTPASE_CYCLE	REACTOME_RHOA_GTPASE_CYCLE	Details ...	143	-0.408132	-1.61191	0	0.0609257	1	2942	tags=24%, list=15%, signal=29%
KEGG_ONE_CARBON_POOL_BY_FOLATE	KEGG_ONE_CARBON_POOL_BY_FOLATE	Details ...	15	-0.591035	-1.61011	0.015544	0.0618156	1	5953	tags=67%, list=30%, signal=96%
REACTOME_METABOLISM_OF_COFACTORS	REACTOME_METABOLISM_OF_COFACTORS	Details ...	18	-0.57215	-1.60991	0.0138191	0.0616713	1	4452	tags=56%, list=23%, signal=72%
REACTOME_RMTS_METHYLATE_HISTONE_ARGININES	REACTOME_RMTS_METHYLATE_HISTONE_ARGININES	Details ...	66	-0.443325	-1.60824	0.0032967	0.0623603	1	5946	tags=48%, list=30%, signal=69%
REACTOME_ACYL_CHAIN_REMODELLING_OF_PS	REACTOME_ACYL_CHAIN_REMODELLING_OF_PS	Details ...	18	-0.568987	-1.60784	0.0156863	0.0623931	1	5051	tags=50%, list=26%, signal=67%
WP_GENOTOXICITY_PATHWAY	WP_GENOTOXICITY_PATHWAY	Details ...	56	-0.446435	-1.60639	0.00672646	0.0630737	1	4421	tags=39%, list=23%, signal=51%
REACTOME_DEREGULATED_CDK5_TRIGGERS_MULTIPLE_NEURODEGENERATIVE_PATHWAYS_IN_ALZHEIMER_S_DISEASE_MODELS	REACTOME_DEREGULATED_CDK5_TRIGGERS_MULTIPLE_NEURODEGENERATIVE_PATHWAYS_IN_ALZHEIMER_S_DISEASE_MODELS	Details ...	22	-0.537197	-1.60634	0.0187032	0.0628345	1	2326	tags=27%, list=12%, signal=31%
WP_GENES_RELATED_TO_PRIMARY_CILIUM_DEVELOPMENT_BASED_ON_CRISPR	WP_GENES_RELATED_TO_PRIMARY_CILIUM_DEVELOPMENT_BASED_ON_CRISPR	Details ...	103	-0.416609	-1.60604	0.00315457	0.0628005	1	6213	tags=50%, list=32%, signal=72%
KEGG_STEROID_BIOSYNTHESIS	KEGG_STEROID_BIOSYNTHESIS	Details ...	17	-0.573462	-1.60587	0.0107962	0.0626756	1	5343	tags=65%, list=27%, signal=89%
WP_SREBF_AND_MIR33_IN_CHOLESTEROL_AND_LIPID_HOMEOSTASIS	WP_SREBF_AND_MIR33_IN_CHOLESTEROL_AND_LIPID_HOMEOSTASIS	Details ...	16	-0.59354	-1.605	0.0171278	0.0628965	1	5596	tags=63%, list=29%, signal=87%
REACTOME_HATS_ACETYLATE_HISTONES	REACTOME_HATS_ACETYLATE_HISTONES	Details ...	126	-0.404699	-1.60438	0	0.0630052	1	7908	tags=58%, list=40%, signal=97%
BIOCARTA_VDR_PATHWAY	BIOCARTA_VDR_PATHWAY	Details ...	24	-0.520727	-1.60079	0.0185185	0.0651131	1	7444	tags=71%, list=38%, signal=114%
REACTOME_ACTIVATION_OF_ANTERIOR_HOX_GENES_IN_HINDBRAIN_DEVELOPMENT_DURING_EARLY_EMBRYOGENESIS	REACTOME_ACTIVATION_OF_ANTERIOR_HOX_GENES_IN_HINDBRAIN_DEVELOPMENT_DURING_EARLY_EMBRYOGENESIS	Details ...	109	-0.408352	-1.60039	0.00104822	0.0651375	1	3764	tags=32%, list=19%, signal=40%
REACTOME_CTLA4_INHIBITORY_SIGNALING	REACTOME_CTLA4_INHIBITORY_SIGNALING	Details ...	19	-0.559189	-1.59967	0.0128041	0.0653182	1	4656	tags=58%, list=24%, signal=76%
REACTOME_NEGATIVE_EPIGENETIC_REGULATION_OF_RRNA_EXPRESSION	REACTOME_NEGATIVE_EPIGENETIC_REGULATION_OF_RRNA_EXPRESSION	Details ...	97	-0.417345	-1.59608	0.00106496	0.0673804	1	4163	tags=32%, list=21%, signal=40%
KEGG_RNA_DEGRADATION	KEGG_RNA_DEGRADATION	Details ...	56	-0.449153	-1.59433	0.00340522	0.0683943	1	8707	tags=75%, list=45%, signal=135%
REACTOME_DNA_DOUBLE_STRAND_BREAK_RESPONSE	REACTOME_DNA_DOUBLE_STRAND_BREAK_RESPONSE	Details ...	68	-0.436586	-1.59136	0.00665188	0.0701901	1	5890	tags=46%, list=30%, signal=65%
REACTOME_PKMTS_METHYLATE_HISTONE_LYSINES	REACTOME_PKMTS_METHYLATE_HISTONE_LYSINES	Details ...	63	-0.43454	-1.59101	0.00893855	0.07021	1	7886	tags=62%, list=40%, signal=103%
REACTOME_RECOGNITION_AND_ASSOCIATION_OF_DNA_GLYCOSYLASE_WITH_SITE_CONTAINING_AN_AFFECTED_PURINE	REACTOME_RECOGNITION_AND_ASSOCIATION_OF_DNA_GLYCOSYLASE_WITH_SITE_CONTAINING_AN_AFFECTED_PURINE	Details ...	47	-0.458697	-1.59016	0.00914286	0.0705239	1	1484	tags=21%, list=8%, signal=23%
PID_P53_REGULATION_PATHWAY	PID_P53_REGULATION_PATHWAY	Details ...	59	-0.435609	-1.58596	0.0113507	0.0731452	1	8918	tags=69%, list=46%, signal=127%
REACTOME_ABERRANT_REGULATION_OF_MITOTIC_EXIT_IN_CANCER_DUE_TO_RB1_DEFECTS	REACTOME_ABERRANT_REGULATION_OF_MITOTIC_EXIT_IN_CANCER_DUE_TO_RB1_DEFECTS	Details ...	20	-0.540203	-1.58495	0.0225	0.0736366	1	4218	tags=45%, list=22%, signal=57%
REACTOME_RNA_POLYMERASE_II_TRANSCRIPTION_TERMINATION	REACTOME_RNA_POLYMERASE_II_TRANSCRIPTION_TERMINATION	Details ...	65	-0.432024	-1.58278	0.00890869	0.0749865	1	9802	tags=83%, list=50%, signal=166%
WP_LEPTIN_INSULIN_OVERLAP	WP_LEPTIN_INSULIN_OVERLAP	Details ...	15	-0.589271	-1.58235	0.0200267	0.0749844	1	5340	tags=60%, list=27%, signal=82%
PID_CIRCADIAN_PATHWAY	PID_CIRCADIAN_PATHWAY	Details ...	15	-0.588424	-1.57874	0.0185185	0.0773324	1	2883	tags=47%, list=15%, signal=55%
WP_AMPACTIVATED_PROTEIN_KINASE_AMPK_SIGNALING	WP_AMPACTIVATED_PROTEIN_KINASE_AMPK_SIGNALING	Details ...	61	-0.436206	-1.57619	0.00452489	0.078863	1	6111	tags=49%, list=31%, signal=71%
REACTOME_METABOLISM_OF_CARBOHYDRATES	REACTOME_METABOLISM_OF_CARBOHYDRATES	Details ...	262	-0.375345	-1.57414	0	0.0800954	1	4577	tags=34%, list=23%, signal=44%
REACTOME_DEADENYLATION_DEPENDENT_MRNA_DECAY	REACTOME_DEADENYLATION_DEPENDENT_MRNA_DECAY	Details ...	56	-0.440318	-1.57038	0.00667408	0.0826783	1	8707	tags=73%, list=45%, signal=132%
REACTOME_REGULATION_OF_RUNX1_EXPRESSION_AND_ACTIVITY	REACTOME_REGULATION_OF_RUNX1_EXPRESSION_AND_ACTIVITY	Details ...	17	-0.558363	-1.56825	0.0247718	0.0839754	1	5531	tags=59%, list=28%, signal=82%
WP_FBXL10_ENHANCEMENT_OF_MAPERK_SIGNALING_IN_DIFFUSE_LARGE_BCELL_LYMPHOMA	WP_FBXL10_ENHANCEMENT_OF_MAPERK_SIGNALING_IN_DIFFUSE_LARGE_BCELL_LYMPHOMA	Details ...	30	-0.500388	-1.56762	0.0132371	0.0841438	1	4536	tags=47%, list=23%, signal=61%
REACTOME_G1_S_DNA_DAMAGE_CHECKPOINTS	REACTOME_G1_S_DNA_DAMAGE_CHECKPOINTS	Details ...	66	-0.425907	-1.56688	0.00769231	0.0844344	1	7710	tags=55%, list=39%, signal=90%
REACTOME_REGULATION_OF_TP53_EXPRESSION_AND_DEGRADATION	REACTOME_REGULATION_OF_TP53_EXPRESSION_AND_DEGRADATION	Details ...	36	-0.477108	-1.5661	0.0169082	0.0847716	1	4452	tags=36%, list=23%, signal=47%
BIOCARTA_ATM_PATHWAY	BIOCARTA_ATM_PATHWAY	Details ...	20	-0.539844	-1.56487	0.028169	0.0854829	1	7804	tags=65%, list=40%, signal=108%
REACTOME_GAP_JUNCTION_ASSEMBLY	REACTOME_GAP_JUNCTION_ASSEMBLY	Details ...	26	-0.502016	-1.55994	0.0157576	0.089287	1	1919	tags=38%, list=10%, signal=43%
PID_IL2_PI3K_PATHWAY	PID_IL2_PI3K_PATHWAY	Details ...	32	-0.485293	-1.55295	0.0206561	0.0949768	1	4452	tags=50%, list=23%, signal=65%
REACTOME_BETA_CATENIN_PHOSPHORYLATION_CASCADE	REACTOME_BETA_CATENIN_PHOSPHORYLATION_CASCADE	Details ...	17	-0.557103	-1.54983	0.0206186	0.0973626	1	4444	tags=53%, list=23%, signal=68%
REACTOME_POST_CHAPERONIN_TUBULIN_FOLDING_PATHWAY	REACTOME_POST_CHAPERONIN_TUBULIN_FOLDING_PATHWAY	Details ...	21	-0.518157	-1.54858	0.026087	0.0982006	1	4178	tags=48%, list=21%, signal=60%
WP_SIGNALING_OF_HEPATOCYTE_GROWTH_FACTOR_RECEPTOR	WP_SIGNALING_OF_HEPATOCYTE_GROWTH_FACTOR_RECEPTOR	Details ...	33	-0.471307	-1.54737	0.0175234	0.0990038	1	8974	tags=79%, list=46%, signal=145%
KEGG_SMALL_CELL_LUNG_CANCER	KEGG_SMALL_CELL_LUNG_CANCER	Details ...	81	-0.40804	-1.54471	0.00657895	0.101211	1	5689	tags=41%, list=29%, signal=57%
REACTOME_UCH_PROTEINASES	REACTOME_UCH_PROTEINASES	Details ...	95	-0.400867	-1.54295	0.00539374	0.102573	1	8568	tags=60%, list=44%, signal=106%
REACTOME_TRANSCRIPTIONAL_REGULATION_OF_GRANULOPOIESIS	REACTOME_TRANSCRIPTIONAL_REGULATION_OF_GRANULOPOIESIS	Details ...	77	-0.410709	-1.5428	0.00965665	0.102304	1	4420	tags=35%, list=23%, signal=45%
KEGG_PYRUVATE_METABOLISM	KEGG_PYRUVATE_METABOLISM	Details ...	36	-0.47535	-1.54218	0.0190703	0.102594	1	7553	tags=67%, list=39%, signal=108%
REACTOME_PROCESSING_OF_CAPPED_INTRONLESS_PRE_MRNA	REACTOME_PROCESSING_OF_CAPPED_INTRONLESS_PRE_MRNA	Details ...	28	-0.492246	-1.54204	0.0248756	0.10233	1	8467	tags=79%, list=43%, signal=138%
REACTOME_NR1H3_NR1H2_REGULATE_GENE_EXPRESSION_LINKED_TO_CHOLESTEROL_TRANSPORT_AND_EFFLUX	REACTOME_NR1H3_NR1H2_REGULATE_GENE_EXPRESSION_LINKED_TO_CHOLESTEROL_TRANSPORT_AND_EFFLUX	Details ...	34	-0.474399	-1.53967	0.0229469	0.104017	1	6164	tags=59%, list=32%, signal=86%
REACTOME_LAMININ_INTERACTIONS	REACTOME_LAMININ_INTERACTIONS	Details ...	30	-0.486698	-1.53926	0.0250298	0.104013	1	2663	tags=30%, list=14%, signal=35%
REACTOME_EPIGENETIC_REGULATION_OF_GENE_EXPRESSION	REACTOME_EPIGENETIC_REGULATION_OF_GENE_EXPRESSION	Details ...	135	-0.386445	-1.53777	0.00411523	0.105045	1	4597	tags=33%, list=23%, signal=42%
REACTOME_METALLOPROTEASE_DUBS	REACTOME_METALLOPROTEASE_DUBS	Details ...	32	-0.475524	-1.53721	0.0276775	0.105217	1	4624	tags=38%, list=24%, signal=49%
REACTOME_INTRA_GOLGI_AND_RETROGRADE_GOLGI_TO_ER_TRAFFIC	REACTOME_INTRA_GOLGI_AND_RETROGRADE_GOLGI_TO_ER_TRAFFIC	Details ...	194	-0.373093	-1.53561	0	0.106378	1	3581	tags=23%, list=18%, signal=27%
WP_CHOLESTEROL_BIOSYNTHESIS_PATHWAY	WP_CHOLESTEROL_BIOSYNTHESIS_PATHWAY	Details ...	15	-0.56765	-1.5355	0.0279627	0.10611	1	6565	tags=80%, list=34%, signal=120%
REACTOME_AGGREPHAGY	REACTOME_AGGREPHAGY	Details ...	39	-0.452766	-1.53351	0.0191847	0.107737	1	2661	tags=31%, list=14%, signal=36%
REACTOME_DEADENYLATION_OF_MRNA	REACTOME_DEADENYLATION_OF_MRNA	Details ...	25	-0.50163	-1.53276	0.0165394	0.108086	1	7733	tags=72%, list=40%, signal=119%
BIOCARTA_CREB_PATHWAY	BIOCARTA_CREB_PATHWAY	Details ...	21	-0.519466	-1.53154	0.0246753	0.108933	1	7938	tags=76%, list=41%, signal=128%
REACTOME_DEUBIQUITINATION	REACTOME_DEUBIQUITINATION	Details ...	260	-0.362024	-1.53089	0	0.109215	1	9070	tags=59%, list=46%, signal=109%
WP_GENES_INVOLVED_IN_MALE_INFERTILITY	WP_GENES_INVOLVED_IN_MALE_INFERTILITY	Details ...	110	-0.385615	-1.53004	0.00528541	0.109606	1	6695	tags=50%, list=34%, signal=76%
KEGG_NITROGEN_METABOLISM	KEGG_NITROGEN_METABOLISM	Details ...	19	-0.534419	-1.52883	0.0282413	0.110502	1	1522	tags=32%, list=8%, signal=34%
REACTOME_RUNX1_REGULATES_TRANSCRIPTION_OF_GENES_INVOLVED_IN_DIFFERENTIATION_OF_HSCS	REACTOME_RUNX1_REGULATES_TRANSCRIPTION_OF_GENES_INVOLVED_IN_DIFFERENTIATION_OF_HSCS	Details ...	114	-0.387916	-1.52772	0.00634921	0.111296	1	7779	tags=54%, list=40%, signal=88%
REACTOME_REGULATION_OF_MRNA_STABILITY_BY_PROTEINS_THAT_BIND_AU_RICH_ELEMENTS	REACTOME_REGULATION_OF_MRNA_STABILITY_BY_PROTEINS_THAT_BIND_AU_RICH_ELEMENTS	Details ...	85	-0.399826	-1.52556	0.0107181	0.113045	1	8322	tags=62%, list=43%, signal=108%
REACTOME_HEDGEHOG_OFF_STATE	REACTOME_HEDGEHOG_OFF_STATE	Details ...	108	-0.392777	-1.52372	0.00638978	0.114484	1	8155	tags=57%, list=42%, signal=98%
BIOCARTA_PDGF_PATHWAY	BIOCARTA_PDGF_PATHWAY	Details ...	28	-0.484354	-1.52328	0.0263789	0.114572	1	9058	tags=82%, list=46%, signal=153%
BIOCARTA_IL7_PATHWAY	BIOCARTA_IL7_PATHWAY	Details ...	16	-0.549626	-1.5231	0.0422721	0.114326	1	3645	tags=50%, list=19%, signal=61%
WP_CHOLESTEROL_METABOLISM_INCLUDES_BOTH_BLOCH_AND_KANDUTSCHRUSSELL_PATHWAYS	WP_CHOLESTEROL_METABOLISM_INCLUDES_BOTH_BLOCH_AND_KANDUTSCHRUSSELL_PATHWAYS	Details ...	44	-0.446553	-1.5222	0.0268692	0.114822	1	6853	tags=61%, list=35%, signal=94%
REACTOME_BASE_EXCISION_REPAIR_AP_SITE_FORMATION	REACTOME_BASE_EXCISION_REPAIR_AP_SITE_FORMATION	Details ...	54	-0.42908	-1.52191	0.0284091	0.114709	1	1484	tags=19%, list=8%, signal=20%
BIOCARTA_HER2_PATHWAY	BIOCARTA_HER2_PATHWAY	Details ...	23	-0.500504	-1.52136	0.0387016	0.114877	1	8838	tags=83%, list=45%, signal=151%
WP_TCA_CYCLE_AND_DEFICIENCY_OF_PYRUVATE_DEHYDROGENASE_COMPLEX_PDHC	WP_TCA_CYCLE_AND_DEFICIENCY_OF_PYRUVATE_DEHYDROGENASE_COMPLEX_PDHC	Details ...	15	-0.557286	-1.52064	0.0300654	0.115211	1	5359	tags=67%, list=27%, signal=92%
REACTOME_HYALURONAN_METABOLISM	REACTOME_HYALURONAN_METABOLISM	Details ...	17	-0.547352	-1.52013	0.0339869	0.115304	1	2164	tags=29%, list=11%, signal=33%
REACTOME_CASPASE_ACTIVATION_VIA_EXTRINSIC_APOPTOTIC_SIGNALLING_PATHWAY	REACTOME_CASPASE_ACTIVATION_VIA_EXTRINSIC_APOPTOTIC_SIGNALLING_PATHWAY	Details ...	24	-0.503692	-1.51918	0.0377359	0.115943	1	3094	tags=29%, list=16%, signal=35%
REACTOME_RHOQ_GTPASE_CYCLE	REACTOME_RHOQ_GTPASE_CYCLE	Details ...	58	-0.428661	-1.51809	0.011274	0.116795	1	3056	tags=28%, list=16%, signal=33%
REACTOME_CDC42_GTPASE_CYCLE	REACTOME_CDC42_GTPASE_CYCLE	Details ...	154	-0.372859	-1.51235	0.00102564	0.122717	1	6269	tags=39%, list=32%, signal=57%
WP_GLYCOLYSIS_AND_GLUCONEOGENESIS	WP_GLYCOLYSIS_AND_GLUCONEOGENESIS	Details ...	35	-0.462269	-1.51155	0.0284024	0.123123	1	7605	tags=66%, list=39%, signal=107%
REACTOME_ERCC6_CSB_AND_EHMT2_G9A_POSITIVELY_REGULATE_RRNA_EXPRESSION	REACTOME_ERCC6_CSB_AND_EHMT2_G9A_POSITIVELY_REGULATE_RRNA_EXPRESSION	Details ...	64	-0.41148	-1.50925	0.0143488	0.125359	1	4798	tags=34%, list=25%, signal=45%
WP_TRANSLATION_INHIBITORS_IN_CHRONICALLY_ACTIVATED_PDGFRA_CELLS	WP_TRANSLATION_INHIBITORS_IN_CHRONICALLY_ACTIVATED_PDGFRA_CELLS	Details ...	46	-0.437033	-1.50825	0.0330673	0.126174	1	8372	tags=67%, list=43%, signal=118%
REACTOME_TP53_REGULATES_TRANSCRIPTION_OF_DNA_REPAIR_GENES	REACTOME_TP53_REGULATES_TRANSCRIPTION_OF_DNA_REPAIR_GENES	Details ...	62	-0.415293	-1.50746	0.0199336	0.126713	1	5859	tags=42%, list=30%, signal=60%
REACTOME_SLC_TRANSPORTER_DISORDERS	REACTOME_SLC_TRANSPORTER_DISORDERS	Details ...	74	-0.400027	-1.50716	0.0173724	0.126659	1	3660	tags=41%, list=19%, signal=50%
WP_METABOLIC_REPROGRAMMING_IN_COLON_CANCER	WP_METABOLIC_REPROGRAMMING_IN_COLON_CANCER	Details ...	41	-0.444547	-1.50483	0.027907	0.128824	1	6177	tags=46%, list=32%, signal=68%
REACTOME_TRANSCRIPTIONAL_REGULATION_BY_MECP2	REACTOME_TRANSCRIPTIONAL_REGULATION_BY_MECP2	Details ...	56	-0.429908	-1.50322	0.025	0.130269	1	5531	tags=55%, list=28%, signal=77%
REACTOME_PROCESSING_OF_INTRONLESS_PRE_MRNAS	REACTOME_PROCESSING_OF_INTRONLESS_PRE_MRNAS	Details ...	19	-0.519188	-1.50318	0.0439698	0.129899	1	8467	tags=79%, list=43%, signal=139%
BIOCARTA_HDAC_PATHWAY	BIOCARTA_HDAC_PATHWAY	Details ...	23	-0.504799	-1.50279	0.0441362	0.129961	1	4868	tags=48%, list=25%, signal=64%
REACTOME_TRANSCRIPTIONAL_REGULATION_BY_RUNX2	REACTOME_TRANSCRIPTIONAL_REGULATION_BY_RUNX2	Details ...	112	-0.382133	-1.50231	0.00746269	0.130093	1	9643	tags=68%, list=49%, signal=133%
REACTOME_DEGRADATION_OF_GLI1_BY_THE_PROTEASOME	REACTOME_DEGRADATION_OF_GLI1_BY_THE_PROTEASOME	Details ...	57	-0.414992	-1.50039	0.0156775	0.131826	1	8549	tags=63%, list=44%, signal=112%
WP_16P112_PROXIMAL_DELETION_SYNDROME	WP_16P112_PROXIMAL_DELETION_SYNDROME	Details ...	69	-0.408457	-1.49986	0.0108342	0.132006	1	8633	tags=61%, list=44%, signal=109%
BIOCARTA_EGF_PATHWAY	BIOCARTA_EGF_PATHWAY	Details ...	27	-0.475758	-1.49953	0.0409639	0.13195	1	9058	tags=81%, list=46%, signal=152%
PID_MET_PATHWAY	PID_MET_PATHWAY	Details ...	78	-0.399817	-1.49589	0.0165563	0.135698	1	9084	tags=68%, list=46%, signal=126%
BIOCARTA_IL6_PATHWAY	BIOCARTA_IL6_PATHWAY	Details ...	21	-0.517104	-1.49588	0.0401949	0.135288	1	8838	tags=86%, list=45%, signal=156%
REACTOME_ACTIVATION_OF_AMPK_DOWNSTREAM_OF_NMDARS	REACTOME_ACTIVATION_OF_AMPK_DOWNSTREAM_OF_NMDARS	Details ...	25	-0.481965	-1.49269	0.039653	0.138573	1	1919	tags=28%, list=10%, signal=31%
REACTOME_PTEN_REGULATION	REACTOME_PTEN_REGULATION	Details ...	136	-0.372559	-1.49126	0.00625	0.139764	1	8604	tags=57%, list=44%, signal=100%
REACTOME_RHO_GTPASE_CYCLE	REACTOME_RHO_GTPASE_CYCLE	Details ...	424	-0.345723	-1.49012	0	0.140635	1	7639	tags=47%, list=39%, signal=75%
PID_RHOA_PATHWAY	PID_RHOA_PATHWAY	Details ...	45	-0.43269	-1.4896	0.0297483	0.140791	1	6282	tags=53%, list=32%, signal=78%
BIOCARTA_HCMV_PATHWAY	BIOCARTA_HCMV_PATHWAY	Details ...	17	-0.529741	-1.4874	0.0405759	0.143049	1	7144	tags=65%, list=37%, signal=102%
BIOCARTA_EIF4_PATHWAY	BIOCARTA_EIF4_PATHWAY	Details ...	24	-0.489311	-1.48722	0.035309	0.142858	1	8012	tags=71%, list=41%, signal=120%
KEGG_PYRIMIDINE_METABOLISM	KEGG_PYRIMIDINE_METABOLISM	Details ...	95	-0.383411	-1.48612	0.010582	0.14368	1	3334	tags=23%, list=17%, signal=28%
WP_GLYCOGEN_SYNTHESIS_AND_DEGRADATION	WP_GLYCOGEN_SYNTHESIS_AND_DEGRADATION	Details ...	37	-0.44776	-1.48366	0.0266821	0.146305	1	8741	tags=70%, list=45%, signal=127%
REACTOME_SIGNALING_BY_CTNNB1_PHOSPHO_SITE_MUTANTS	REACTOME_SIGNALING_BY_CTNNB1_PHOSPHO_SITE_MUTANTS	Details ...	15	-0.554658	-1.48311	0.0486202	0.146634	1	4444	tags=53%, list=23%, signal=69%
WP_PARKINUBIQUITIN_PROTEASOMAL_SYSTEM_PATHWAY	WP_PARKINUBIQUITIN_PROTEASOMAL_SYSTEM_PATHWAY	Details ...	67	-0.405701	-1.48124	0.019802	0.148636	1	7303	tags=57%, list=37%, signal=90%
BIOCARTA_AKT_PATHWAY	BIOCARTA_AKT_PATHWAY	Details ...	21	-0.5096	-1.48029	0.0408922	0.149401	1	4452	tags=48%, list=23%, signal=62%
REACTOME_SIGNALING_BY_NOTCH4	REACTOME_SIGNALING_BY_NOTCH4	Details ...	81	-0.386177	-1.47864	0.0172414	0.151028	1	8322	tags=60%, list=43%, signal=105%
REACTOME_DISEASES_ASSOCIATED_WITH_O_GLYCOSYLATION_OF_PROTEINS	REACTOME_DISEASES_ASSOCIATED_WITH_O_GLYCOSYLATION_OF_PROTEINS	Details ...	53	-0.414448	-1.47646	0.0260771	0.153239	1	3710	tags=38%, list=19%, signal=46%
REACTOME_SIGNALING_BY_NOTCH3	REACTOME_SIGNALING_BY_NOTCH3	Details ...	44	-0.431467	-1.47467	0.027618	0.154952	1	6243	tags=45%, list=32%, signal=67%
KEGG_PRIMARY_IMMUNODEFICIENCY	KEGG_PRIMARY_IMMUNODEFICIENCY	Details ...	24	-0.491995	-1.47461	0.0378973	0.154554	1	1580	tags=29%, list=8%, signal=32%
REACTOME_HSP90_CHAPERONE_CYCLE_FOR_STEROID_HORMONE_RECEPTORS_SHR	REACTOME_HSP90_CHAPERONE_CYCLE_FOR_STEROID_HORMONE_RECEPTORS_SHR	Details ...	52	-0.421828	-1.47406	0.0257559	0.154829	1	7288	tags=56%, list=37%, signal=89%
REACTOME_ABERRANT_REGULATION_OF_MITOTIC_G1_S_TRANSITION_IN_CANCER_DUE_TO_RB1_DEFECTS	REACTOME_ABERRANT_REGULATION_OF_MITOTIC_G1_S_TRANSITION_IN_CANCER_DUE_TO_RB1_DEFECTS	Details ...	17	-0.524128	-1.47194	0.0543046	0.157087	1	4084	tags=41%, list=21%, signal=52%
WP_IMATINIB_AND_CHRONIC_MYELOID_LEUKEMIA	WP_IMATINIB_AND_CHRONIC_MYELOID_LEUKEMIA	Details ...	20	-0.506325	-1.46874	0.036802	0.16082	1	1629	tags=30%, list=8%, signal=33%
BIOCARTA_IGF1_PATHWAY	BIOCARTA_IGF1_PATHWAY	Details ...	21	-0.49426	-1.46726	0.0541562	0.162226	1	8838	tags=76%, list=45%, signal=139%
REACTOME_SCF_SKP2_MEDIATED_DEGRADATION_OF_P27_P21	REACTOME_SCF_SKP2_MEDIATED_DEGRADATION_OF_P27_P21	Details ...	60	-0.404157	-1.46412	0.0210877	0.166063	1	7710	tags=52%, list=39%, signal=85%
WP_HISTONE_MODIFICATIONS	WP_HISTONE_MODIFICATIONS	Details ...	58	-0.408641	-1.46094	0.0225225	0.169915	1	9988	tags=74%, list=51%, signal=151%
REACTOME_TRANSCRIPTIONAL_REGULATION_BY_RUNX1	REACTOME_TRANSCRIPTIONAL_REGULATION_BY_RUNX1	Details ...	213	-0.355513	-1.45913	0.0020284	0.171845	1	6266	tags=46%, list=32%, signal=66%
REACTOME_B_WICH_COMPLEX_POSITIVELY_REGULATES_RRNA_EXPRESSION	REACTOME_B_WICH_COMPLEX_POSITIVELY_REGULATES_RRNA_EXPRESSION	Details ...	79	-0.384315	-1.45912	0.0197802	0.171353	1	4163	tags=29%, list=21%, signal=37%
PID_RETINOIC_ACID_PATHWAY	PID_RETINOIC_ACID_PATHWAY	Details ...	29	-0.463839	-1.45897	0.0400972	0.17105	1	7831	tags=62%, list=40%, signal=103%
REACTOME_RAP1_SIGNALLING	REACTOME_RAP1_SIGNALLING	Details ...	15	-0.536927	-1.45893	0.0686922	0.170594	1	9009	tags=93%, list=46%, signal=173%
REACTOME_UB_SPECIFIC_PROCESSING_PROTEASES	REACTOME_UB_SPECIFIC_PROCESSING_PROTEASES	Details ...	184	-0.355086	-1.45572	0.00407747	0.174552	1	9023	tags=58%, list=46%, signal=106%
BIOCARTA_AT1R_PATHWAY	BIOCARTA_AT1R_PATHWAY	Details ...	26	-0.463841	-1.45337	0.0471464	0.177232	1	8838	tags=73%, list=45%, signal=133%
KEGG_PURINE_METABOLISM	KEGG_PURINE_METABOLISM	Details ...	146	-0.360456	-1.45183	0.00725389	0.178928	1	4518	tags=33%, list=23%, signal=42%
WP_EGFEGFR_SIGNALING_PATHWAY	WP_EGFEGFR_SIGNALING_PATHWAY	Details ...	158	-0.357554	-1.45124	0.0101833	0.179308	1	9090	tags=63%, list=46%, signal=116%
REACTOME_RECYCLING_PATHWAY_OF_L1	REACTOME_RECYCLING_PATHWAY_OF_L1	Details ...	46	-0.419764	-1.45092	0.0303738	0.179247	1	5497	tags=43%, list=28%, signal=60%
REACTOME_INFLUENZA_INFECTION	REACTOME_INFLUENZA_INFECTION	Details ...	154	-0.361345	-1.45081	0.00718686	0.178912	1	4027	tags=23%, list=21%, signal=28%
REACTOME_RHOJ_GTPASE_CYCLE	REACTOME_RHOJ_GTPASE_CYCLE	Details ...	55	-0.405315	-1.44853	0.0307868	0.181642	1	2776	tags=24%, list=14%, signal=27%
BIOCARTA_GCR_PATHWAY	BIOCARTA_GCR_PATHWAY	Details ...	17	-0.514415	-1.44795	0.0609598	0.181999	1	4452	tags=47%, list=23%, signal=61%
REACTOME_FORMATION_OF_INCISION_COMPLEX_IN_GG_NER	REACTOME_FORMATION_OF_INCISION_COMPLEX_IN_GG_NER	Details ...	43	-0.428073	-1.44748	0.042007	0.182145	1	8577	tags=63%, list=44%, signal=112%
WP_PI3KAKTMTOR_SIGNALING_PATHWAY_AND_THERAPEUTIC_OPPORTUNITIES	WP_PI3KAKTMTOR_SIGNALING_PATHWAY_AND_THERAPEUTIC_OPPORTUNITIES	Details ...	30	-0.458704	-1.44726	0.0493827	0.181931	1	8361	tags=73%, list=43%, signal=128%
REACTOME_ESTROGEN_DEPENDENT_GENE_EXPRESSION	REACTOME_ESTROGEN_DEPENDENT_GENE_EXPRESSION	Details ...	137	-0.359244	-1.44542	0.0153374	0.183979	1	5663	tags=43%, list=29%, signal=60%
BIOCARTA_EICOSANOID_PATHWAY	BIOCARTA_EICOSANOID_PATHWAY	Details ...	20	-0.50243	-1.44198	0.0583016	0.188413	1	3066	tags=35%, list=16%, signal=41%
REACTOME_INTERLEUKIN_20_FAMILY_SIGNALING	REACTOME_INTERLEUKIN_20_FAMILY_SIGNALING	Details ...	16	-0.53342	-1.44082	0.0680628	0.189681	1	4247	tags=50%, list=22%, signal=64%
PID_IL2_1PATHWAY	PID_IL2_1PATHWAY	Details ...	51	-0.412458	-1.43894	0.0393975	0.192096	1	9058	tags=71%, list=46%, signal=131%
BIOCARTA_BIOPEPTIDES_PATHWAY	BIOCARTA_BIOPEPTIDES_PATHWAY	Details ...	25	-0.468514	-1.43863	0.0739348	0.192017	1	9058	tags=80%, list=46%, signal=149%
BIOCARTA_CARM_ER_PATHWAY	BIOCARTA_CARM_ER_PATHWAY	Details ...	23	-0.478928	-1.43775	0.0576923	0.192834	1	7445	tags=65%, list=38%, signal=105%
KEGG_GLYCEROLIPID_METABOLISM	KEGG_GLYCEROLIPID_METABOLISM	Details ...	43	-0.419927	-1.43489	0.0536131	0.196575	1	6911	tags=44%, list=35%, signal=68%
REACTOME_GLUCONEOGENESIS	REACTOME_GLUCONEOGENESIS	Details ...	27	-0.459892	-1.43484	0.0501836	0.196105	1	6096	tags=48%, list=31%, signal=70%
REACTOME_GAP_JUNCTION_TRAFFICKING_AND_REGULATION	REACTOME_GAP_JUNCTION_TRAFFICKING_AND_REGULATION	Details ...	39	-0.426061	-1.43476	0.0569106	0.195684	1	2253	tags=31%, list=12%, signal=35%
KEGG_STARCH_AND_SUCROSE_METABOLISM	KEGG_STARCH_AND_SUCROSE_METABOLISM	Details ...	24	-0.476948	-1.43143	0.0665829	0.200227	1	6021	tags=63%, list=31%, signal=90%
PID_FOXO_PATHWAY	PID_FOXO_PATHWAY	Details ...	48	-0.411132	-1.42998	0.037844	0.201941	1	7280	tags=56%, list=37%, signal=89%
PID_CDC42_REG_PATHWAY	PID_CDC42_REG_PATHWAY	Details ...	29	-0.450583	-1.42991	0.0628079	0.201513	1	6004	tags=45%, list=31%, signal=65%
REACTOME_INTERCONVERSION_OF_NUCLEOTIDE_DI_AND_TRIPHOSPHATES	REACTOME_INTERCONVERSION_OF_NUCLEOTIDE_DI_AND_TRIPHOSPHATES	Details ...	29	-0.450609	-1.42885	0.0593325	0.202637	1	5910	tags=55%, list=30%, signal=79%
WP_ALPHA_6_BETA_4_SIGNALING_PATHWAY	WP_ALPHA_6_BETA_4_SIGNALING_PATHWAY	Details ...	34	-0.445555	-1.42797	0.0472727	0.203488	1	8832	tags=74%, list=45%, signal=134%
BIOCARTA_BAD_PATHWAY	BIOCARTA_BAD_PATHWAY	Details ...	23	-0.473945	-1.42747	0.0578818	0.203797	1	4868	tags=52%, list=25%, signal=69%
WP_PURINE_METABOLISM_AND_RELATED_DISORDERS	WP_PURINE_METABOLISM_AND_RELATED_DISORDERS	Details ...	20	-0.488494	-1.42743	0.0508906	0.20335	1	4615	tags=40%, list=24%, signal=52%
WP_PATHWAYS_IN_CLEAR_CELL_RENAL_CELL_CARCINOMA	WP_PATHWAYS_IN_CLEAR_CELL_RENAL_CELL_CARCINOMA	Details ...	80	-0.378829	-1.42733	0.0236559	0.20298	1	7605	tags=58%, list=39%, signal=94%
KEGG_GNRH_SIGNALING_PATHWAY	KEGG_GNRH_SIGNALING_PATHWAY	Details ...	89	-0.373103	-1.42713	0.0246517	0.202768	1	9135	tags=65%, list=47%, signal=122%
REACTOME_RNA_POLYMERASE_II_TRANSCRIBES_SNRNA_GENES	REACTOME_RNA_POLYMERASE_II_TRANSCRIBES_SNRNA_GENES	Details ...	79	-0.378674	-1.42486	0.0285714	0.205809	1	6960	tags=53%, list=36%, signal=82%
WP_MIRNA_REGULATION_OF_P53_PATHWAY_IN_PROSTATE_CANCER	WP_MIRNA_REGULATION_OF_P53_PATHWAY_IN_PROSTATE_CANCER	Details ...	27	-0.463091	-1.42307	0.0604192	0.208239	1	6695	tags=48%, list=34%, signal=73%
PID_FRA_PATHWAY	PID_FRA_PATHWAY	Details ...	36	-0.430072	-1.4222	0.0538278	0.209152	1	3213	tags=33%, list=16%, signal=40%
REACTOME_MRNA_SPLICING_MINOR_PATHWAY	REACTOME_MRNA_SPLICING_MINOR_PATHWAY	Details ...	52	-0.4001	-1.42134	0.0407701	0.209994	1	8631	tags=60%, list=44%, signal=106%
REACTOME_PRE_NOTCH_EXPRESSION_AND_PROCESSING	REACTOME_PRE_NOTCH_EXPRESSION_AND_PROCESSING	Details ...	98	-0.369156	-1.41883	0.0171674	0.213555	1	6084	tags=41%, list=31%, signal=59%
BIOCARTA_MET_PATHWAY	BIOCARTA_MET_PATHWAY	Details ...	32	-0.441083	-1.41684	0.0733496	0.216193	1	8974	tags=75%, list=46%, signal=138%
REACTOME_MAPK6_MAPK4_SIGNALING	REACTOME_MAPK6_MAPK4_SIGNALING	Details ...	86	-0.375307	-1.41619	0.0302703	0.216652	1	7710	tags=52%, list=39%, signal=86%
WP_EUKARYOTIC_TRANSCRIPTION_INITIATION	WP_EUKARYOTIC_TRANSCRIPTION_INITIATION	Details ...	42	-0.413444	-1.41571	0.0641026	0.216896	1	9628	tags=67%, list=49%, signal=131%
BIOCARTA_PAR1_PATHWAY	BIOCARTA_PAR1_PATHWAY	Details ...	18	-0.49627	-1.41524	0.0676692	0.217124	1	8051	tags=83%, list=41%, signal=141%
REACTOME_RUNX2_REGULATES_BONE_DEVELOPMENT	REACTOME_RUNX2_REGULATES_BONE_DEVELOPMENT	Details ...	29	-0.446408	-1.41472	0.066586	0.217358	1	4451	tags=41%, list=23%, signal=53%
KEGG_SYSTEMIC_LUPUS_ERYTHEMATOSUS	KEGG_SYSTEMIC_LUPUS_ERYTHEMATOSUS	Details ...	92	-0.372035	-1.41389	0.0336957	0.218171	1	5946	tags=41%, list=30%, signal=59%
PID_ERBB1_DOWNSTREAM_PATHWAY	PID_ERBB1_DOWNSTREAM_PATHWAY	Details ...	105	-0.367666	-1.41339	0.0245203	0.218439	1	9058	tags=61%, list=46%, signal=113%
WP_MECP2_AND_ASSOCIATED_RETT_SYNDROME	WP_MECP2_AND_ASSOCIATED_RETT_SYNDROME	Details ...	62	-0.390724	-1.4131	0.0406147	0.218321	1	5893	tags=52%, list=30%, signal=74%
PID_VEGFR1_2_PATHWAY	PID_VEGFR1_2_PATHWAY	Details ...	69	-0.381684	-1.4118	0.0355987	0.219964	1	9084	tags=61%, list=46%, signal=113%
BIOCARTA_PPARA_PATHWAY	BIOCARTA_PPARA_PATHWAY	Details ...	47	-0.412998	-1.41147	0.0483871	0.219904	1	7918	tags=55%, list=40%, signal=93%
WP_JOUBERT_SYNDROME	WP_JOUBERT_SYNDROME	Details ...	74	-0.379221	-1.40971	0.0472528	0.222248	1	7080	tags=53%, list=36%, signal=82%
PID_SMAD2_3PATHWAY	PID_SMAD2_3PATHWAY	Details ...	16	-0.511658	-1.40911	0.0881972	0.222679	1	8072	tags=69%, list=41%, signal=117%
REACTOME_PYRUVATE_METABOLISM_AND_CITRIC_ACID_TCA_CYCLE	REACTOME_PYRUVATE_METABOLISM_AND_CITRIC_ACID_TCA_CYCLE	Details ...	53	-0.395819	-1.40524	0.0498301	0.228656	1	7715	tags=55%, list=39%, signal=90%
REACTOME_SIGNALING_BY_TGF_BETA_RECEPTOR_COMPLEX	REACTOME_SIGNALING_BY_TGF_BETA_RECEPTOR_COMPLEX	Details ...	72	-0.380157	-1.40485	0.0440529	0.228775	1	8823	tags=61%, list=45%, signal=111%
REACTOME_SYNTHESIS_OF_PC	REACTOME_SYNTHESIS_OF_PC	Details ...	27	-0.449895	-1.40352	0.0799508	0.230506	1	2647	tags=22%, list=14%, signal=26%
KEGG_FRUCTOSE_AND_MANNOSE_METABOLISM	KEGG_FRUCTOSE_AND_MANNOSE_METABOLISM	Details ...	32	-0.435303	-1.40301	0.0840237	0.230749	1	3643	tags=31%, list=19%, signal=38%
REACTOME_TRANSCRIPTIONAL_ACTIVATION_OF_MITOCHONDRIAL_BIOGENESIS	REACTOME_TRANSCRIPTIONAL_ACTIVATION_OF_MITOCHONDRIAL_BIOGENESIS	Details ...	54	-0.395828	-1.40275	0.0608108	0.230643	1	8745	tags=65%, list=45%, signal=117%
KEGG_BASAL_TRANSCRIPTION_FACTORS	KEGG_BASAL_TRANSCRIPTION_FACTORS	Details ...	33	-0.429235	-1.40208	0.0760999	0.231211	1	8577	tags=67%, list=44%, signal=119%
WP_HEMATOPOIETIC_STEM_CELL_GENE_REGULATION_BY_GABP_ALPHABETA_COMPLEX	WP_HEMATOPOIETIC_STEM_CELL_GENE_REGULATION_BY_GABP_ALPHABETA_COMPLEX	Details ...	18	-0.488918	-1.39982	0.0994898	0.234429	1	7790	tags=78%, list=40%, signal=129%
REACTOME_SIGNALING_BY_NOTCH1_PEST_DOMAIN_MUTANTS_IN_CANCER	REACTOME_SIGNALING_BY_NOTCH1_PEST_DOMAIN_MUTANTS_IN_CANCER	Details ...	56	-0.394969	-1.39921	0.0420455	0.234887	1	8549	tags=59%, list=44%, signal=104%
REACTOME_SIGNALING_BY_HEDGEHOG	REACTOME_SIGNALING_BY_HEDGEHOG	Details ...	145	-0.347554	-1.39903	0.0176166	0.234615	1	8322	tags=54%, list=43%, signal=93%
REACTOME_O_GLYCOSYLATION_OF_TSR_DOMAIN_CONTAINING_PROTEINS	REACTOME_O_GLYCOSYLATION_OF_TSR_DOMAIN_CONTAINING_PROTEINS	Details ...	31	-0.439932	-1.39841	0.0603448	0.23517	1	3710	tags=39%, list=19%, signal=48%
REACTOME_SEALING_OF_THE_NUCLEAR_ENVELOPE_NE_BY_ESCRT_III	REACTOME_SEALING_OF_THE_NUCLEAR_ENVELOPE_NE_BY_ESCRT_III	Details ...	29	-0.44151	-1.39819	0.0679157	0.235	1	1919	tags=24%, list=10%, signal=27%
NABA_BASEMENT_MEMBRANES	NABA_BASEMENT_MEMBRANES	Details ...	39	-0.420192	-1.39788	0.0624277	0.234996	1	2014	tags=21%, list=10%, signal=23%
REACTOME_RNA_POLYMERASE_I_PROMOTER_ESCAPE	REACTOME_RNA_POLYMERASE_I_PROMOTER_ESCAPE	Details ...	79	-0.372616	-1.39641	0.0417112	0.236999	1	4798	tags=30%, list=25%, signal=40%
REACTOME_GENE_AND_PROTEIN_EXPRESSION_BY_JAK_STAT_SIGNALING_AFTER_INTERLEUKIN_12_STIMULATION	REACTOME_GENE_AND_PROTEIN_EXPRESSION_BY_JAK_STAT_SIGNALING_AFTER_INTERLEUKIN_12_STIMULATION	Details ...	36	-0.426069	-1.39597	0.063981	0.237268	1	7050	tags=44%, list=36%, signal=69%
REACTOME_DEFECTS_IN_VITAMIN_AND_COFACTOR_METABOLISM	REACTOME_DEFECTS_IN_VITAMIN_AND_COFACTOR_METABOLISM	Details ...	22	-0.473656	-1.3953	0.072956	0.237921	1	5683	tags=59%, list=29%, signal=83%
WP_MESODERMAL_COMMITMENT_PATHWAY	WP_MESODERMAL_COMMITMENT_PATHWAY	Details ...	139	-0.345246	-1.39112	0.0238589	0.244652	1	3444	tags=29%, list=18%, signal=36%
PID_PDGFRA_PATHWAY	PID_PDGFRA_PATHWAY	Details ...	20	-0.478207	-1.38917	0.0993548	0.247487	1	5799	tags=55%, list=30%, signal=78%
KEGG_INOSITOL_PHOSPHATE_METABOLISM	KEGG_INOSITOL_PHOSPHATE_METABOLISM	Details ...	52	-0.393515	-1.38891	0.0686164	0.247327	1	8205	tags=58%, list=42%, signal=99%
REACTOME_NEGATIVE_REGULATION_OF_NOTCH4_SIGNALING	REACTOME_NEGATIVE_REGULATION_OF_NOTCH4_SIGNALING	Details ...	54	-0.396042	-1.38811	0.0560641	0.248144	1	8549	tags=59%, list=44%, signal=105%
REACTOME_RHOBTB1_GTPASE_CYCLE	REACTOME_RHOBTB1_GTPASE_CYCLE	Details ...	23	-0.456493	-1.38771	0.0864041	0.248278	1	7937	tags=74%, list=41%, signal=124%
REACTOME_SYNTHESIS_OF_ACTIVE_UBIQUITIN_ROLES_OF_E1_AND_E2_ENZYMES	REACTOME_SYNTHESIS_OF_ACTIVE_UBIQUITIN_ROLES_OF_E1_AND_E2_ENZYMES	Details ...	30	-0.434649	-1.3875	0.0973236	0.248086	1	9662	tags=70%, list=49%, signal=138%
WP_PDGFRBETA_PATHWAY	WP_PDGFRBETA_PATHWAY	Details ...	29	-0.439605	-1.38631	0.090036	0.249564	1	9058	tags=76%, list=46%, signal=141%
WP_TGFBETA_SIGNALING_PATHWAY	WP_TGFBETA_SIGNALING_PATHWAY	Details ...	130	-0.348684	-1.38536	0.0208768	0.250711	1	8838	tags=62%, list=45%, signal=113%
WP_SMALL_CELL_LUNG_CANCER	WP_SMALL_CELL_LUNG_CANCER	Details ...	94	-0.362679	-1.38529	0.0333692	0.250243	1	5935	tags=38%, list=30%, signal=55%
REACTOME_NOTCH3_INTRACELLULAR_DOMAIN_REGULATES_TRANSCRIPTION	REACTOME_NOTCH3_INTRACELLULAR_DOMAIN_REGULATES_TRANSCRIPTION	Details ...	20	-0.477353	-1.38518	0.0885751	0.24984	1	6084	tags=55%, list=31%, signal=80%
REACTOME_MECP2_REGULATES_NEURONAL_RECEPTORS_AND_CHANNELS	REACTOME_MECP2_REGULATES_NEURONAL_RECEPTORS_AND_CHANNELS	Details ...	16	-0.501975	-1.38485	0.087969	0.249863	1	4006	tags=50%, list=20%, signal=63%
REACTOME_SIGNALING_BY_NOTCH	REACTOME_SIGNALING_BY_NOTCH	Details ...	217	-0.331156	-1.38279	0.0121581	0.25304	1	7822	tags=49%, list=40%, signal=81%
WP_MET_IN_TYPE_1_PAPILLARY_RENAL_CELL_CARCINOMA	WP_MET_IN_TYPE_1_PAPILLARY_RENAL_CELL_CARCINOMA	Details ...	54	-0.384531	-1.38167	0.0680045	0.254473	1	9090	tags=63%, list=46%, signal=117%
WP_PATHWAYS_AFFECTED_IN_ADENOID_CYSTIC_CARCINOMA	WP_PATHWAYS_AFFECTED_IN_ADENOID_CYSTIC_CARCINOMA	Details ...	64	-0.380118	-1.37962	0.0584989	0.257791	1	7580	tags=53%, list=39%, signal=86%
REACTOME_DEGRADATION_OF_DVL	REACTOME_DEGRADATION_OF_DVL	Details ...	55	-0.384006	-1.37937	0.0668896	0.257623	1	11511	tags=85%, list=59%, signal=207%
REACTOME_DNA_DAMAGE_RECOGNITION_IN_GG_NER	REACTOME_DNA_DAMAGE_RECOGNITION_IN_GG_NER	Details ...	38	-0.413591	-1.37778	0.0778302	0.260074	1	8568	tags=63%, list=44%, signal=112%
REACTOME_CONSTITUTIVE_SIGNALING_BY_AKT1_E17K_IN_CANCER	REACTOME_CONSTITUTIVE_SIGNALING_BY_AKT1_E17K_IN_CANCER	Details ...	25	-0.44776	-1.3766	0.0943396	0.261744	1	8372	tags=64%, list=43%, signal=112%
WP_DISRUPTION_OF_POSTSYNAPTIC_SIGNALLING_BY_CNV	WP_DISRUPTION_OF_POSTSYNAPTIC_SIGNALLING_BY_CNV	Details ...	30	-0.433056	-1.3764	0.0794781	0.261556	1	7131	tags=60%, list=36%, signal=94%
REACTOME_FLT3_SIGNALING	REACTOME_FLT3_SIGNALING	Details ...	34	-0.414733	-1.37606	0.0651387	0.261531	1	9086	tags=71%, list=46%, signal=132%
KEGG_GLYCEROPHOSPHOLIPID_METABOLISM	KEGG_GLYCEROPHOSPHOLIPID_METABOLISM	Details ...	72	-0.368637	-1.37579	0.0456026	0.261393	1	7341	tags=44%, list=38%, signal=71%
REACTOME_RAC2_GTPASE_CYCLE	REACTOME_RAC2_GTPASE_CYCLE	Details ...	86	-0.361953	-1.3751	0.0442287	0.261995	1	5882	tags=38%, list=30%, signal=55%
REACTOME_REGULATION_OF_RAS_BY_GAPS	REACTOME_REGULATION_OF_RAS_BY_GAPS	Details ...	66	-0.373608	-1.37502	0.0509413	0.261559	1	11511	tags=88%, list=59%, signal=213%
REACTOME_POTENTIAL_THERAPEUTICS_FOR_SARS	REACTOME_POTENTIAL_THERAPEUTICS_FOR_SARS	Details ...	75	-0.370693	-1.37469	0.044711	0.261578	1	7873	tags=55%, list=40%, signal=91%
REACTOME_RAC1_GTPASE_CYCLE	REACTOME_RAC1_GTPASE_CYCLE	Details ...	177	-0.339328	-1.37468	0.0132924	0.260995	1	6269	tags=37%, list=32%, signal=54%
WP_ENDODERM_DIFFERENTIATION	WP_ENDODERM_DIFFERENTIATION	Details ...	126	-0.34569	-1.37323	0.0316122	0.263076	1	5970	tags=47%, list=31%, signal=67%
REACTOME_COPI_INDEPENDENT_GOLGI_TO_ER_RETROGRADE_TRAFFIC	REACTOME_COPI_INDEPENDENT_GOLGI_TO_ER_RETROGRADE_TRAFFIC	Details ...	49	-0.396086	-1.37256	0.0643275	0.263733	1	8796	tags=65%, list=45%, signal=118%
REACTOME_REGULATION_OF_RUNX2_EXPRESSION_AND_ACTIVITY	REACTOME_REGULATION_OF_RUNX2_EXPRESSION_AND_ACTIVITY	Details ...	68	-0.37284	-1.37232	0.0553097	0.263542	1	9393	tags=66%, list=48%, signal=127%
BIOCARTA_MTOR_PATHWAY	BIOCARTA_MTOR_PATHWAY	Details ...	22	-0.46004	-1.37231	0.10184	0.262955	1	8144	tags=73%, list=42%, signal=124%
REACTOME_INTERLEUKIN_17_SIGNALING	REACTOME_INTERLEUKIN_17_SIGNALING	Details ...	67	-0.371166	-1.37143	0.0635268	0.264	1	9783	tags=67%, list=50%, signal=134%
WP_ESTROGEN_SIGNALING_PATHWAY	WP_ESTROGEN_SIGNALING_PATHWAY	Details ...	23	-0.455506	-1.37105	0.0852905	0.264136	1	7144	tags=61%, list=37%, signal=96%
BIOCARTA_TFF_PATHWAY	BIOCARTA_TFF_PATHWAY	Details ...	21	-0.464726	-1.36986	0.100621	0.265735	1	8807	tags=71%, list=45%, signal=130%
REACTOME_RUNX1_INTERACTS_WITH_CO_FACTORS_WHOSE_PRECISE_EFFECT_ON_RUNX1_TARGETS_IS_NOT_KNOWN	REACTOME_RUNX1_INTERACTS_WITH_CO_FACTORS_WHOSE_PRECISE_EFFECT_ON_RUNX1_TARGETS_IS_NOT_KNOWN	Details ...	36	-0.41295	-1.36822	0.0947867	0.268165	1	7645	tags=64%, list=39%, signal=105%
WP_HUMAN_THYROID_STIMULATING_HORMONE_TSH_SIGNALING_PATHWAY	WP_HUMAN_THYROID_STIMULATING_HORMONE_TSH_SIGNALING_PATHWAY	Details ...	62	-0.378656	-1.36779	0.0659955	0.268356	1	9135	tags=65%, list=47%, signal=121%
REACTOME_INHIBITION_OF_DNA_RECOMBINATION_AT_TELOMERE	REACTOME_INHIBITION_OF_DNA_RECOMBINATION_AT_TELOMERE	Details ...	59	-0.378557	-1.3671	0.0442679	0.269006	1	4163	tags=27%, list=21%, signal=34%
WP_AGERAGE_PATHWAY	WP_AGERAGE_PATHWAY	Details ...	63	-0.376763	-1.3669	0.0512821	0.26877	1	9058	tags=60%, list=46%, signal=112%
REACTOME_METABOLISM_OF_STEROIDS	REACTOME_METABOLISM_OF_STEROIDS	Details ...	130	-0.342473	-1.36646	0.0387029	0.268953	1	6597	tags=50%, list=34%, signal=75%
BIOCARTA_RACCYCD_PATHWAY	BIOCARTA_RACCYCD_PATHWAY	Details ...	26	-0.44458	-1.36601	0.0978934	0.269161	1	6882	tags=50%, list=35%, signal=77%
REACTOME_INTERLEUKIN_12_SIGNALING	REACTOME_INTERLEUKIN_12_SIGNALING	Details ...	44	-0.401476	-1.36596	0.078271	0.268671	1	7314	tags=50%, list=37%, signal=80%
WP_PROTEOGLYCAN_BIOSYNTHESIS	WP_PROTEOGLYCAN_BIOSYNTHESIS	Details ...	17	-0.501871	-1.36587	0.110533	0.26825	1	3145	tags=29%, list=16%, signal=35%
REACTOME_DISEASES_ASSOCIATED_WITH_N_GLYCOSYLATION_OF_PROTEINS	REACTOME_DISEASES_ASSOCIATED_WITH_N_GLYCOSYLATION_OF_PROTEINS	Details ...	17	-0.492028	-1.36583	0.0880102	0.267744	1	2970	tags=29%, list=15%, signal=35%
BIOCARTA_PYK2_PATHWAY	BIOCARTA_PYK2_PATHWAY	Details ...	27	-0.438547	-1.36541	0.0974729	0.267955	1	8838	tags=67%, list=45%, signal=121%
REACTOME_TRIGLYCERIDE_METABOLISM	REACTOME_TRIGLYCERIDE_METABOLISM	Details ...	26	-0.443043	-1.3649	0.0900243	0.268301	1	2658	tags=31%, list=14%, signal=36%
REACTOME_MRNA_DECAY_BY_5_TO_3_EXORIBONUCLEASE	REACTOME_MRNA_DECAY_BY_5_TO_3_EXORIBONUCLEASE	Details ...	15	-0.502145	-1.3637	0.109643	0.269995	1	8707	tags=80%, list=45%, signal=144%
PID_P38_MK2_PATHWAY	PID_P38_MK2_PATHWAY	Details ...	20	-0.468992	-1.36363	0.0929648	0.269515	1	9336	tags=80%, list=48%, signal=153%
PID_IGF1_PATHWAY	PID_IGF1_PATHWAY	Details ...	29	-0.436751	-1.36362	0.0818071	0.268937	1	8807	tags=66%, list=45%, signal=119%
PID_LYMPH_ANGIOGENESIS_PATHWAY	PID_LYMPH_ANGIOGENESIS_PATHWAY	Details ...	25	-0.439408	-1.36354	0.116193	0.268494	1	6511	tags=64%, list=33%, signal=96%
KEGG_PROTEASOME	KEGG_PROTEASOME	Details ...	42	-0.406438	-1.36172	0.0750577	0.271446	1	7710	tags=55%, list=39%, signal=90%
WP_EXERCISEINDUCED_CIRCADIAN_REGULATION	WP_EXERCISEINDUCED_CIRCADIAN_REGULATION	Details ...	47	-0.397317	-1.36156	0.0740319	0.271194	1	7048	tags=51%, list=36%, signal=80%
WP_HEPATITIS_C_AND_HEPATOCELLULAR_CARCINOMA	WP_HEPATITIS_C_AND_HEPATOCELLULAR_CARCINOMA	Details ...	48	-0.392867	-1.36108	0.0735294	0.271586	1	3444	tags=27%, list=18%, signal=33%
WP_GLYCOSYLATION_AND_RELATED_CONGENITAL_DEFECTS	WP_GLYCOSYLATION_AND_RELATED_CONGENITAL_DEFECTS	Details ...	25	-0.44382	-1.36083	0.107229	0.271499	1	3519	tags=28%, list=18%, signal=34%
REACTOME_REGULATION_OF_PTEN_STABILITY_AND_ACTIVITY	REACTOME_REGULATION_OF_PTEN_STABILITY_AND_ACTIVITY	Details ...	67	-0.374708	-1.35996	0.0607735	0.272585	1	8758	tags=60%, list=45%, signal=108%
REACTOME_ASSOCIATION_OF_TRIC_CCT_WITH_TARGET_PROTEINS_DURING_BIOSYNTHESIS	REACTOME_ASSOCIATION_OF_TRIC_CCT_WITH_TARGET_PROTEINS_DURING_BIOSYNTHESIS	Details ...	37	-0.406756	-1.35916	0.0866911	0.273518	1	7937	tags=59%, list=41%, signal=100%
REACTOME_CD28_DEPENDENT_PI3K_AKT_SIGNALING	REACTOME_CD28_DEPENDENT_PI3K_AKT_SIGNALING	Details ...	20	-0.469616	-1.35888	0.103133	0.273479	1	4656	tags=50%, list=24%, signal=66%
PID_NFAT_3PATHWAY	PID_NFAT_3PATHWAY	Details ...	53	-0.381962	-1.35756	0.0647727	0.275381	1	7988	tags=57%, list=41%, signal=95%
WP_IL2_SIGNALING_PATHWAY	WP_IL2_SIGNALING_PATHWAY	Details ...	40	-0.397593	-1.35642	0.0947977	0.277038	1	9058	tags=68%, list=46%, signal=125%
REACTOME_RAF_ACTIVATION	REACTOME_RAF_ACTIVATION	Details ...	33	-0.419422	-1.35511	0.0900474	0.278918	1	9009	tags=70%, list=46%, signal=129%
REACTOME_REGULATION_OF_KIT_SIGNALING	REACTOME_REGULATION_OF_KIT_SIGNALING	Details ...	16	-0.490568	-1.35392	0.107235	0.28059	1	8257	tags=75%, list=42%, signal=130%
WP_HEPATITIS_B_INFECTION	WP_HEPATITIS_B_INFECTION	Details ...	136	-0.33986	-1.35077	0.0344108	0.286174	1	8226	tags=53%, list=42%, signal=91%
PID_HIF2PATHWAY	PID_HIF2PATHWAY	Details ...	34	-0.412209	-1.34746	0.0927467	0.292137	1	7913	tags=53%, list=40%, signal=89%
REACTOME_TRNA_AMINOACYLATION	REACTOME_TRNA_AMINOACYLATION	Details ...	41	-0.39974	-1.34616	0.0981735	0.294165	1	8782	tags=68%, list=45%, signal=124%
WP_PREIMPLANTATION_EMBRYO	WP_PREIMPLANTATION_EMBRYO	Details ...	40	-0.399514	-1.3452	0.0720189	0.29545	1	4460	tags=43%, list=23%, signal=55%
REACTOME_MITOCHONDRIAL_BIOGENESIS	REACTOME_MITOCHONDRIAL_BIOGENESIS	Details ...	92	-0.349195	-1.34511	0.0585106	0.294977	1	8887	tags=55%, list=45%, signal=101%
BIOCARTA_IGF1MTOR_PATHWAY	BIOCARTA_IGF1MTOR_PATHWAY	Details ...	19	-0.472493	-1.34468	0.116981	0.295264	1	8680	tags=79%, list=44%, signal=142%
PID_ERA_GENOMIC_PATHWAY	PID_ERA_GENOMIC_PATHWAY	Details ...	58	-0.372465	-1.34427	0.0723164	0.295466	1	7786	tags=55%, list=40%, signal=91%
REACTOME_FGFR1_MUTANT_RECEPTOR_ACTIVATION	REACTOME_FGFR1_MUTANT_RECEPTOR_ACTIVATION	Details ...	26	-0.435627	-1.34386	0.12875	0.295685	1	10374	tags=81%, list=53%, signal=172%
KEGG_GAP_JUNCTION	KEGG_GAP_JUNCTION	Details ...	78	-0.354099	-1.34374	0.0673181	0.295343	1	5643	tags=36%, list=29%, signal=50%
REACTOME_REGULATION_OF_RUNX3_EXPRESSION_AND_ACTIVITY	REACTOME_REGULATION_OF_RUNX3_EXPRESSION_AND_ACTIVITY	Details ...	54	-0.381247	-1.34294	0.0849162	0.296316	1	8549	tags=59%, list=44%, signal=105%
WP_H19_ACTION_RBE2F1_SIGNALING_AND_CDKBETACATENIN_ACTIVITY	WP_H19_ACTION_RBE2F1_SIGNALING_AND_CDKBETACATENIN_ACTIVITY	Details ...	15	-0.493543	-1.3427	0.114434	0.296241	1	3816	tags=47%, list=20%, signal=58%
REACTOME_SIGNALING_BY_FGFR1_IN_DISEASE	REACTOME_SIGNALING_BY_FGFR1_IN_DISEASE	Details ...	33	-0.414407	-1.34227	0.111772	0.296422	1	10403	tags=79%, list=53%, signal=168%
KEGG_PHOSPHATIDYLINOSITOL_SIGNALING_SYSTEM	KEGG_PHOSPHATIDYLINOSITOL_SIGNALING_SYSTEM	Details ...	72	-0.359852	-1.34224	0.0744797	0.295881	1	9403	tags=64%, list=48%, signal=123%
REACTOME_INTRACELLULAR_SIGNALING_BY_SECOND_MESSENGERS	REACTOME_INTRACELLULAR_SIGNALING_BY_SECOND_MESSENGERS	Details ...	285	-0.320562	-1.34152	0.00908174	0.296672	1	8758	tags=56%, list=45%, signal=100%
REACTOME_COPI_MEDIATED_ANTEROGRADE_TRANSPORT	REACTOME_COPI_MEDIATED_ANTEROGRADE_TRANSPORT	Details ...	97	-0.350747	-1.3408	0.0548977	0.297589	1	9553	tags=59%, list=49%, signal=114%
REACTOME_SYNTHESIS_OF_PA	REACTOME_SYNTHESIS_OF_PA	Details ...	34	-0.414543	-1.34074	0.090036	0.297104	1	6410	tags=53%, list=33%, signal=79%
REACTOME_ESR_MEDIATED_SIGNALING	REACTOME_ESR_MEDIATED_SIGNALING	Details ...	206	-0.324139	-1.34052	0.0162107	0.296944	1	5534	tags=39%, list=28%, signal=54%
REACTOME_PROTEIN_UBIQUITINATION	REACTOME_PROTEIN_UBIQUITINATION	Details ...	76	-0.355432	-1.33988	0.0660888	0.297668	1	10111	tags=66%, list=52%, signal=136%
REACTOME_RESPONSE_OF_MTB_TO_PHAGOCYTOSIS	REACTOME_RESPONSE_OF_MTB_TO_PHAGOCYTOSIS	Details ...	22	-0.455113	-1.339	0.107868	0.298847	1	4898	tags=36%, list=25%, signal=48%
REACTOME_POSITIVE_EPIGENETIC_REGULATION_OF_RRNA_EXPRESSION	REACTOME_POSITIVE_EPIGENETIC_REGULATION_OF_RRNA_EXPRESSION	Details ...	94	-0.349836	-1.3359	0.0606717	0.304517	1	4798	tags=30%, list=25%, signal=39%
REACTOME_SIGNALING_BY_TGFB_FAMILY_MEMBERS	REACTOME_SIGNALING_BY_TGFB_FAMILY_MEMBERS	Details ...	98	-0.349364	-1.33588	0.056443	0.303919	1	8823	tags=60%, list=45%, signal=109%
REACTOME_SIGNALING_BY_NUCLEAR_RECEPTORS	REACTOME_SIGNALING_BY_NUCLEAR_RECEPTORS	Details ...	269	-0.316334	-1.33533	0.0191339	0.304438	1	5534	tags=39%, list=28%, signal=53%
REACTOME_NOTCH_HLH_TRANSCRIPTION_PATHWAY	REACTOME_NOTCH_HLH_TRANSCRIPTION_PATHWAY	Details ...	28	-0.420599	-1.33497	0.0955335	0.304486	1	8141	tags=61%, list=42%, signal=104%
PID_BCR_5PATHWAY	PID_BCR_5PATHWAY	Details ...	57	-0.371017	-1.33484	0.0837004	0.304104	1	8838	tags=58%, list=45%, signal=105%
KEGG_ECM_RECEPTOR_INTERACTION	KEGG_ECM_RECEPTOR_INTERACTION	Details ...	74	-0.357689	-1.33284	0.0766739	0.307601	1	2784	tags=27%, list=14%, signal=31%
REACTOME_ANTIGEN_PROCESSING_UBIQUITINATION_PROTEASOME_DEGRADATION	REACTOME_ANTIGEN_PROCESSING_UBIQUITINATION_PROTEASOME_DEGRADATION	Details ...	295	-0.315934	-1.33219	0.00905433	0.308327	1	7999	tags=47%, list=41%, signal=79%
WP_FAS_LIGAND_FASL_PATHWAY_AND_STRESS_INDUCTION_OF_HEAT_SHOCK_PROTEINS_HSP_REGULATION	WP_FAS_LIGAND_FASL_PATHWAY_AND_STRESS_INDUCTION_OF_HEAT_SHOCK_PROTEINS_HSP_REGULATION	Details ...	41	-0.397415	-1.33209	0.101296	0.307894	1	7965	tags=59%, list=41%, signal=99%
PID_RB_1PATHWAY	PID_RB_1PATHWAY	Details ...	61	-0.365833	-1.33165	0.0926339	0.308169	1	1652	tags=20%, list=8%, signal=21%
BIOCARTA_TEL_PATHWAY	BIOCARTA_TEL_PATHWAY	Details ...	17	-0.468947	-1.33094	0.12516	0.309052	1	8739	tags=76%, list=45%, signal=138%
PID_MYC_PATHWAY	PID_MYC_PATHWAY	Details ...	25	-0.43181	-1.3309	0.119901	0.308518	1	9206	tags=64%, list=47%, signal=121%
WP_4HYDROXYTAMOXIFEN_DEXAMETHASONE_AND_RETINOIC_ACIDS_REGULATION_OF_P27_EXPRESSION	WP_4HYDROXYTAMOXIFEN_DEXAMETHASONE_AND_RETINOIC_ACIDS_REGULATION_OF_P27_EXPRESSION	Details ...	18	-0.472977	-1.33013	0.131882	0.309501	1	9061	tags=78%, list=46%, signal=145%
WP_B_CELL_RECEPTOR_SIGNALING_PATHWAY	WP_B_CELL_RECEPTOR_SIGNALING_PATHWAY	Details ...	90	-0.34696	-1.32961	0.0625	0.309967	1	5643	tags=41%, list=29%, signal=58%
REACTOME_INTERLEUKIN_6_FAMILY_SIGNALING	REACTOME_INTERLEUKIN_6_FAMILY_SIGNALING	Details ...	23	-0.443449	-1.32904	0.114213	0.310465	1	8060	tags=70%, list=41%, signal=118%
REACTOME_SIGNALING_BY_CYTOSOLIC_FGFR1_FUSION_MUTANTS	REACTOME_SIGNALING_BY_CYTOSOLIC_FGFR1_FUSION_MUTANTS	Details ...	18	-0.46648	-1.32838	0.123711	0.311227	1	10374	tags=94%, list=53%, signal=201%
REACTOME_DOWNSTREAM_SIGNALING_EVENTS_OF_B_CELL_RECEPTOR_BCR	REACTOME_DOWNSTREAM_SIGNALING_EVENTS_OF_B_CELL_RECEPTOR_BCR	Details ...	79	-0.348474	-1.32731	0.087473	0.312804	1	11511	tags=80%, list=59%, signal=193%
REACTOME_NUCLEOTIDE_SALVAGE	REACTOME_NUCLEOTIDE_SALVAGE	Details ...	22	-0.445166	-1.32658	0.125	0.313677	1	3457	tags=27%, list=18%, signal=33%
REACTOME_RNA_POLYMERASE_I_TRANSCRIPTION	REACTOME_RNA_POLYMERASE_I_TRANSCRIPTION	Details ...	99	-0.341962	-1.32645	0.0671642	0.313339	1	4798	tags=28%, list=25%, signal=37%
WP_NOTCH_SIGNALING_PATHWAY_NETPATH	WP_NOTCH_SIGNALING_PATHWAY_NETPATH	Details ...	59	-0.36573	-1.32432	0.0856821	0.317055	1	8232	tags=54%, list=42%, signal=93%
REACTOME_INOSITOL_PHOSPHATE_METABOLISM	REACTOME_INOSITOL_PHOSPHATE_METABOLISM	Details ...	46	-0.38869	-1.3236	0.0817757	0.317908	1	7931	tags=59%, list=41%, signal=98%
BIOCARTA_GLEEVEC_PATHWAY	BIOCARTA_GLEEVEC_PATHWAY	Details ...	23	-0.443694	-1.32312	0.119701	0.318234	1	9058	tags=70%, list=46%, signal=129%
PID_IL6_7_PATHWAY	PID_IL6_7_PATHWAY	Details ...	46	-0.383839	-1.3223	0.105991	0.319327	1	8060	tags=67%, list=41%, signal=114%
PID_IL8_CXCR2_PATHWAY	PID_IL8_CXCR2_PATHWAY	Details ...	31	-0.409586	-1.32192	0.114046	0.319551	1	5306	tags=45%, list=27%, signal=62%
REACTOME_DAG_AND_IP3_SIGNALING	REACTOME_DAG_AND_IP3_SIGNALING	Details ...	38	-0.389827	-1.32045	0.128916	0.321953	1	9343	tags=76%, list=48%, signal=146%
REACTOME_HIV_TRANSCRIPTION_INITIATION	REACTOME_HIV_TRANSCRIPTION_INITIATION	Details ...	47	-0.380183	-1.32012	0.0988636	0.322033	1	8577	tags=57%, list=44%, signal=102%
REACTOME_STABILIZATION_OF_P53	REACTOME_STABILIZATION_OF_P53	Details ...	55	-0.372516	-1.32003	0.114383	0.321562	1	11511	tags=84%, list=59%, signal=203%
REACTOME_DISORDERS_OF_TRANSMEMBRANE_TRANSPORTERS	REACTOME_DISORDERS_OF_TRANSMEMBRANE_TRANSPORTERS	Details ...	145	-0.327775	-1.3194	0.0443299	0.322314	1	4074	tags=33%, list=21%, signal=42%
BIOCARTA_VEGF_PATHWAY	BIOCARTA_VEGF_PATHWAY	Details ...	27	-0.425624	-1.31908	0.131227	0.322453	1	9056	tags=67%, list=46%, signal=124%
REACTOME_TP53_REGULATES_TRANSCRIPTION_OF_CELL_DEATH_GENES	REACTOME_TP53_REGULATES_TRANSCRIPTION_OF_CELL_DEATH_GENES	Details ...	44	-0.383516	-1.31902	0.105023	0.321961	1	9179	tags=59%, list=47%, signal=111%
REACTOME_FORMATION_OF_TC_NER_PRE_INCISION_COMPLEX	REACTOME_FORMATION_OF_TC_NER_PRE_INCISION_COMPLEX	Details ...	53	-0.374346	-1.31899	0.100331	0.321408	1	10770	tags=72%, list=55%, signal=159%
REACTOME_KSRP_KHSRP_BINDS_AND_DESTABILIZES_MRNA	REACTOME_KSRP_KHSRP_BINDS_AND_DESTABILIZES_MRNA	Details ...	17	-0.465079	-1.31818	0.141058	0.322485	1	8089	tags=76%, list=41%, signal=130%
REACTOME_SUMOYLATION_OF_TRANSCRIPTION_COFACTORS	REACTOME_SUMOYLATION_OF_TRANSCRIPTION_COFACTORS	Details ...	42	-0.387321	-1.318	0.105701	0.322212	1	8478	tags=62%, list=43%, signal=109%
PID_HDAC_CLASSI_PATHWAY	PID_HDAC_CLASSI_PATHWAY	Details ...	63	-0.362069	-1.31741	0.0985604	0.322828	1	7997	tags=52%, list=41%, signal=88%
REACTOME_DEFECTIVE_CFTR_CAUSES_CYSTIC_FIBROSIS	REACTOME_DEFECTIVE_CFTR_CAUSES_CYSTIC_FIBROSIS	Details ...	58	-0.367639	-1.31698	0.106335	0.323104	1	8549	tags=55%, list=44%, signal=98%
REACTOME_EGR2_AND_SOX10_MEDIATED_INITIATION_OF_SCHWANN_CELL_MYELINATION	REACTOME_EGR2_AND_SOX10_MEDIATED_INITIATION_OF_SCHWANN_CELL_MYELINATION	Details ...	26	-0.419565	-1.3169	0.123457	0.322678	1	9248	tags=69%, list=47%, signal=131%
BIOCARTA_IGF1R_PATHWAY	BIOCARTA_IGF1R_PATHWAY	Details ...	22	-0.438269	-1.31662	0.114322	0.322675	1	8838	tags=68%, list=45%, signal=124%
REACTOME_PYRUVATE_METABOLISM	REACTOME_PYRUVATE_METABOLISM	Details ...	29	-0.412895	-1.31652	0.117503	0.322268	1	9495	tags=72%, list=49%, signal=140%
REACTOME_INTRAFLAGELLAR_TRANSPORT	REACTOME_INTRAFLAGELLAR_TRANSPORT	Details ...	53	-0.371474	-1.31608	0.0974771	0.322563	1	5794	tags=43%, list=30%, signal=61%
BIOCARTA_TOLL_PATHWAY	BIOCARTA_TOLL_PATHWAY	Details ...	24	-0.434837	-1.31314	0.123623	0.328178	1	7512	tags=58%, list=38%, signal=95%
WP_CARDIAC_PROGENITOR_DIFFERENTIATION	WP_CARDIAC_PROGENITOR_DIFFERENTIATION	Details ...	43	-0.385104	-1.31092	0.0992908	0.332225	1	2286	tags=26%, list=12%, signal=29%
BIOCARTA_ERK_PATHWAY	BIOCARTA_ERK_PATHWAY	Details ...	26	-0.429426	-1.31091	0.137136	0.331644	1	8838	tags=65%, list=45%, signal=119%
REACTOME_INTEGRIN_SIGNALING	REACTOME_INTEGRIN_SIGNALING	Details ...	25	-0.422985	-1.30985	0.124694	0.333248	1	8974	tags=64%, list=46%, signal=118%
REACTOME_RORA_ACTIVATES_GENE_EXPRESSION	REACTOME_RORA_ACTIVATES_GENE_EXPRESSION	Details ...	18	-0.465542	-1.30808	0.127438	0.336403	1	5929	tags=56%, list=30%, signal=80%
REACTOME_ASYMMETRIC_LOCALIZATION_OF_PCP_PROTEINS	REACTOME_ASYMMETRIC_LOCALIZATION_OF_PCP_PROTEINS	Details ...	61	-0.360491	-1.30798	0.0871003	0.336023	1	10388	tags=69%, list=53%, signal=146%
REACTOME_RHOH_GTPASE_CYCLE	REACTOME_RHOH_GTPASE_CYCLE	Details ...	36	-0.399664	-1.30763	0.105758	0.336092	1	10021	tags=72%, list=51%, signal=148%
WP_ONCOSTATIN_M_SIGNALING_PATHWAY	WP_ONCOSTATIN_M_SIGNALING_PATHWAY	Details ...	64	-0.356201	-1.30739	0.0889878	0.335969	1	8838	tags=63%, list=45%, signal=114%
KEGG_GLYCINE_SERINE_AND_THREONINE_METABOLISM	KEGG_GLYCINE_SERINE_AND_THREONINE_METABOLISM	Details ...	27	-0.419619	-1.30668	0.120627	0.336823	1	4195	tags=44%, list=21%, signal=56%
PID_GLYPICAN_1PATHWAY	PID_GLYPICAN_1PATHWAY	Details ...	26	-0.41967	-1.30604	0.141626	0.337584	1	1907	tags=23%, list=10%, signal=26%
REACTOME_TCR_SIGNALING	REACTOME_TCR_SIGNALING	Details ...	105	-0.330307	-1.30506	0.0647558	0.339078	1	7816	tags=50%, list=40%, signal=84%
KEGG_FC_GAMMA_R_MEDIATED_PHAGOCYTOSIS	KEGG_FC_GAMMA_R_MEDIATED_PHAGOCYTOSIS	Details ...	89	-0.340652	-1.30387	0.0771704	0.341153	1	8984	tags=58%, list=46%, signal=108%
BIOCARTA_RAS_PATHWAY	BIOCARTA_RAS_PATHWAY	Details ...	22	-0.437472	-1.30371	0.147022	0.34085	1	8838	tags=59%, list=45%, signal=108%
KEGG_ALPHA_LINOLENIC_ACID_METABOLISM	KEGG_ALPHA_LINOLENIC_ACID_METABOLISM	Details ...	16	-0.475175	-1.30299	0.132895	0.341825	1	5051	tags=44%, list=26%, signal=59%
REACTOME_TRANSCRIPTIONAL_ACTIVITY_OF_SMAD2_SMAD3_SMAD4_HETEROTRIMER	REACTOME_TRANSCRIPTIONAL_ACTIVITY_OF_SMAD2_SMAD3_SMAD4_HETEROTRIMER	Details ...	43	-0.380975	-1.30201	0.12761	0.343176	1	8823	tags=60%, list=45%, signal=110%
REACTOME_TP53_REGULATES_TRANSCRIPTION_OF_ADDITIONAL_CELL_CYCLE_GENES_WHOSE_EXACT_ROLE_IN_THE_P53_PATHWAY_REMAIN_UNCERTAIN	REACTOME_TP53_REGULATES_TRANSCRIPTION_OF_ADDITIONAL_CELL_CYCLE_GENES_WHOSE_EXACT_ROLE_IN_THE_P53_PATHWAY_REMAIN_UNCERTAIN	Details ...	21	-0.445391	-1.3017	0.133735	0.343198	1	7733	tags=57%, list=40%, signal=94%
WP_HOSTPATHOGEN_INTERACTION_OF_HUMAN_CORONA_VIRUSES_APOPTOSIS	WP_HOSTPATHOGEN_INTERACTION_OF_HUMAN_CORONA_VIRUSES_APOPTOSIS	Details ...	20	-0.454291	-1.30111	0.157233	0.3439	1	4452	tags=35%, list=23%, signal=45%
REACTOME_SUMOYLATION_OF_DNA_METHYLATION_PROTEINS	REACTOME_SUMOYLATION_OF_DNA_METHYLATION_PROTEINS	Details ...	16	-0.476312	-1.30108	0.145917	0.343333	1	2965	tags=31%, list=15%, signal=37%
KEGG_ACUTE_MYELOID_LEUKEMIA	KEGG_ACUTE_MYELOID_LEUKEMIA	Details ...	55	-0.368619	-1.30075	0.12306	0.343322	1	1900	tags=18%, list=10%, signal=20%
WP_ARYL_HYDROCARBON_RECEPTOR_NETPATH	WP_ARYL_HYDROCARBON_RECEPTOR_NETPATH	Details ...	41	-0.38892	-1.30043	0.11902	0.343333	1	8838	tags=56%, list=45%, signal=102%
REACTOME_RHOBTB_GTPASE_CYCLE	REACTOME_RHOBTB_GTPASE_CYCLE	Details ...	35	-0.396269	-1.29937	0.138135	0.34499	1	8727	tags=69%, list=45%, signal=124%
PID_ERBB1_INTERNALIZATION_PATHWAY	PID_ERBB1_INTERNALIZATION_PATHWAY	Details ...	41	-0.381363	-1.29747	0.130129	0.348523	1	9771	tags=78%, list=50%, signal=156%
PID_WNT_NONCANONICAL_PATHWAY	PID_WNT_NONCANONICAL_PATHWAY	Details ...	31	-0.41059	-1.29678	0.139394	0.349334	1	11316	tags=94%, list=58%, signal=222%
REACTOME_APOPTOTIC_EXECUTION_PHASE	REACTOME_APOPTOTIC_EXECUTION_PHASE	Details ...	50	-0.373195	-1.29619	0.117034	0.349946	1	2192	tags=22%, list=11%, signal=25%
BIOCARTA_FAS_PATHWAY	BIOCARTA_FAS_PATHWAY	Details ...	30	-0.401394	-1.29606	0.135429	0.349605	1	7878	tags=63%, list=40%, signal=106%
REACTOME_RUNX2_REGULATES_OSTEOBLAST_DIFFERENTIATION	REACTOME_RUNX2_REGULATES_OSTEOBLAST_DIFFERENTIATION	Details ...	22	-0.424701	-1.2942	0.13875	0.353028	1	4451	tags=36%, list=23%, signal=47%
KEGG_GLYCOLYSIS_GLUCONEOGENESIS	KEGG_GLYCOLYSIS_GLUCONEOGENESIS	Details ...	47	-0.37623	-1.29329	0.108014	0.354419	1	7605	tags=53%, list=39%, signal=87%
REACTOME_INTERLEUKIN_12_FAMILY_SIGNALING	REACTOME_INTERLEUKIN_12_FAMILY_SIGNALING	Details ...	54	-0.369191	-1.29325	0.106576	0.353896	1	7314	tags=50%, list=37%, signal=80%
WP_EICOSANOID_METABOLISM_VIA_CYCLO_OXYGENASES_COX	WP_EICOSANOID_METABOLISM_VIA_CYCLO_OXYGENASES_COX	Details ...	26	-0.417124	-1.29242	0.152439	0.355014	1	3066	tags=23%, list=16%, signal=27%
REACTOME_RHOU_GTPASE_CYCLE	REACTOME_RHOU_GTPASE_CYCLE	Details ...	34	-0.399676	-1.2924	0.128588	0.354403	1	7628	tags=65%, list=39%, signal=106%
WP_RAC1PAK1P38MMP2_PATHWAY	WP_RAC1PAK1P38MMP2_PATHWAY	Details ...	64	-0.354041	-1.29168	0.107623	0.355396	1	8468	tags=52%, list=43%, signal=91%
WP_CILIARY_LANDSCAPE	WP_CILIARY_LANDSCAPE	Details ...	209	-0.310491	-1.28968	0.0398773	0.359239	1	8827	tags=53%, list=45%, signal=96%
REACTOME_SIGNALING_BY_WNT_IN_CANCER	REACTOME_SIGNALING_BY_WNT_IN_CANCER	Details ...	32	-0.39761	-1.2894	0.133652	0.35917	1	4444	tags=34%, list=23%, signal=44%
KEGG_UBIQUITIN_MEDIATED_PROTEOLYSIS	KEGG_UBIQUITIN_MEDIATED_PROTEOLYSIS	Details ...	130	-0.324521	-1.28895	0.0683938	0.359525	1	9662	tags=61%, list=49%, signal=119%
WP_NOCGMPPKG_MEDIATED_NEUROPROTECTION	WP_NOCGMPPKG_MEDIATED_NEUROPROTECTION	Details ...	38	-0.386233	-1.28883	0.121103	0.359122	1	3410	tags=34%, list=17%, signal=41%
BIOCARTA_EDG1_PATHWAY	BIOCARTA_EDG1_PATHWAY	Details ...	22	-0.430539	-1.2883	0.167296	0.359685	1	4861	tags=36%, list=25%, signal=48%
REACTOME_NITRIC_OXIDE_STIMULATES_GUANYLATE_CYCLASE	REACTOME_NITRIC_OXIDE_STIMULATES_GUANYLATE_CYCLASE	Details ...	18	-0.451941	-1.28783	0.171652	0.360094	1	3101	tags=39%, list=16%, signal=46%
REACTOME_CA_DEPENDENT_EVENTS	REACTOME_CA_DEPENDENT_EVENTS	Details ...	34	-0.390223	-1.28698	0.149398	0.361275	1	9343	tags=76%, list=48%, signal=146%
WP_ANDROGEN_RECEPTOR_SIGNALING_PATHWAY	WP_ANDROGEN_RECEPTOR_SIGNALING_PATHWAY	Details ...	88	-0.34144	-1.28537	0.110397	0.364156	1	8478	tags=58%, list=43%, signal=102%
REACTOME_FATTY_ACYL_COA_BIOSYNTHESIS	REACTOME_FATTY_ACYL_COA_BIOSYNTHESIS	Details ...	31	-0.393976	-1.28521	0.135863	0.363866	1	8188	tags=65%, list=42%, signal=111%
WP_LEPTIN_SIGNALING_PATHWAY	WP_LEPTIN_SIGNALING_PATHWAY	Details ...	74	-0.347523	-1.28504	0.0959206	0.363619	1	9058	tags=62%, list=46%, signal=115%
REACTOME_REGULATION_OF_TP53_ACTIVITY_THROUGH_ACETYLATION	REACTOME_REGULATION_OF_TP53_ACTIVITY_THROUGH_ACETYLATION	Details ...	30	-0.40195	-1.28489	0.147741	0.363306	1	10285	tags=77%, list=53%, signal=161%
REACTOME_TRANSCRIPTION_OF_THE_HIV_GENOME	REACTOME_TRANSCRIPTION_OF_THE_HIV_GENOME	Details ...	70	-0.350853	-1.28474	0.111356	0.363017	1	8316	tags=51%, list=43%, signal=89%
REACTOME_RHOV_GTPASE_CYCLE	REACTOME_RHOV_GTPASE_CYCLE	Details ...	33	-0.395573	-1.28371	0.131673	0.364688	1	10087	tags=82%, list=52%, signal=169%
REACTOME_AUF1_HNRNP_D0_BINDS_AND_DESTABILIZES_MRNA	REACTOME_AUF1_HNRNP_D0_BINDS_AND_DESTABILIZES_MRNA	Details ...	53	-0.365638	-1.28311	0.115861	0.365385	1	11511	tags=83%, list=59%, signal=201%
REACTOME_FCERI_MEDIATED_NF_KB_ACTIVATION	REACTOME_FCERI_MEDIATED_NF_KB_ACTIVATION	Details ...	80	-0.343983	-1.28289	0.101075	0.365228	1	9238	tags=63%, list=47%, signal=118%
REACTOME_SIGNALING_BY_KIT_IN_DISEASE	REACTOME_SIGNALING_BY_KIT_IN_DISEASE	Details ...	20	-0.440849	-1.28234	0.156984	0.365768	1	8257	tags=80%, list=42%, signal=138%
BIOCARTA_NO1_PATHWAY	BIOCARTA_NO1_PATHWAY	Details ...	22	-0.430993	-1.282	0.152416	0.36593	1	4452	tags=45%, list=23%, signal=59%
REACTOME_SIGNALING_BY_FLT3_FUSION_PROTEINS	REACTOME_SIGNALING_BY_FLT3_FUSION_PROTEINS	Details ...	19	-0.447363	-1.28136	0.151134	0.366703	1	10403	tags=89%, list=53%, signal=191%
PID_SMAD2_3NUCLEAR_PATHWAY	PID_SMAD2_3NUCLEAR_PATHWAY	Details ...	75	-0.344624	-1.28079	0.0955556	0.367336	1	7432	tags=48%, list=38%, signal=77%
REACTOME_NEDDYLATION	REACTOME_NEDDYLATION	Details ...	225	-0.309546	-1.28023	0.040404	0.367981	1	8584	tags=51%, list=44%, signal=90%
WP_RELATIONSHIP_BETWEEN_INFLAMMATION_COX2_AND_EGFR	WP_RELATIONSHIP_BETWEEN_INFLAMMATION_COX2_AND_EGFR	Details ...	24	-0.418627	-1.2801	0.167494	0.367617	1	8575	tags=63%, list=44%, signal=111%
REACTOME_TCF_DEPENDENT_SIGNALING_IN_RESPONSE_TO_WNT	REACTOME_TCF_DEPENDENT_SIGNALING_IN_RESPONSE_TO_WNT	Details ...	208	-0.309632	-1.27864	0.0467955	0.370348	1	7755	tags=47%, list=40%, signal=77%
REACTOME_TRIGLYCERIDE_CATABOLISM	REACTOME_TRIGLYCERIDE_CATABOLISM	Details ...	18	-0.442354	-1.27529	0.170294	0.377339	1	2658	tags=33%, list=14%, signal=39%
REACTOME_VEGFR2_MEDIATED_CELL_PROLIFERATION	REACTOME_VEGFR2_MEDIATED_CELL_PROLIFERATION	Details ...	19	-0.448863	-1.27337	0.175127	0.380954	1	9020	tags=74%, list=46%, signal=137%
WP_METABOLIC_PATHWAY_OF_LDL_HDL_AND_TG_INCLUDING_DISEASES	WP_METABOLIC_PATHWAY_OF_LDL_HDL_AND_TG_INCLUDING_DISEASES	Details ...	15	-0.462312	-1.27249	0.156373	0.382261	1	1307	tags=27%, list=7%, signal=29%
PID_DNA_PK_PATHWAY	PID_DNA_PK_PATHWAY	Details ...	15	-0.474412	-1.27225	0.180371	0.382145	1	3430	tags=40%, list=18%, signal=48%
REACTOME_REGULATION_OF_HMOX1_EXPRESSION_AND_ACTIVITY	REACTOME_REGULATION_OF_HMOX1_EXPRESSION_AND_ACTIVITY	Details ...	63	-0.348356	-1.27116	0.137472	0.384024	1	11511	tags=81%, list=59%, signal=196%
WP_MONOAMINE_TRANSPORT	WP_MONOAMINE_TRANSPORT	Details ...	22	-0.425932	-1.27061	0.152201	0.38467	1	1453	tags=23%, list=7%, signal=25%
BIOCARTA_HIVNEF_PATHWAY	BIOCARTA_HIVNEF_PATHWAY	Details ...	55	-0.354349	-1.27039	0.127128	0.384489	1	8182	tags=55%, list=42%, signal=93%
REACTOME_DEGRADATION_OF_AXIN	REACTOME_DEGRADATION_OF_AXIN	Details ...	53	-0.36653	-1.27026	0.138009	0.384113	1	11511	tags=81%, list=59%, signal=197%
KEGG_LYSINE_DEGRADATION	KEGG_LYSINE_DEGRADATION	Details ...	43	-0.377688	-1.26993	0.137604	0.384253	1	9883	tags=84%, list=51%, signal=169%
PID_MAPK_TRK_PATHWAY	PID_MAPK_TRK_PATHWAY	Details ...	32	-0.400258	-1.26991	0.148325	0.383648	1	9336	tags=63%, list=48%, signal=119%
BIOCARTA_NGF_PATHWAY	BIOCARTA_NGF_PATHWAY	Details ...	19	-0.450128	-1.26927	0.160848	0.384431	1	8838	tags=63%, list=45%, signal=115%
REACTOME_ACTIVATION_OF_NMDA_RECEPTORS_AND_POSTSYNAPTIC_EVENTS	REACTOME_ACTIVATION_OF_NMDA_RECEPTORS_AND_POSTSYNAPTIC_EVENTS	Details ...	87	-0.333359	-1.26861	0.109544	0.385299	1	4577	tags=36%, list=23%, signal=46%
REACTOME_RHOBTB2_GTPASE_CYCLE	REACTOME_RHOBTB2_GTPASE_CYCLE	Details ...	23	-0.419763	-1.26767	0.150824	0.38684	1	9588	tags=78%, list=49%, signal=153%
KEGG_INSULIN_SIGNALING_PATHWAY	KEGG_INSULIN_SIGNALING_PATHWAY	Details ...	122	-0.31806	-1.26755	0.0914761	0.386469	1	9090	tags=59%, list=46%, signal=110%
REACTOME_CITRIC_ACID_CYCLE_TCA_CYCLE	REACTOME_CITRIC_ACID_CYCLE_TCA_CYCLE	Details ...	22	-0.425187	-1.26738	0.181024	0.38622	1	7330	tags=55%, list=37%, signal=87%
KEGG_GLYCOSAMINOGLYCAN_BIOSYNTHESIS_HEPARAN_SULFATE	KEGG_GLYCOSAMINOGLYCAN_BIOSYNTHESIS_HEPARAN_SULFATE	Details ...	21	-0.435274	-1.26707	0.171501	0.386261	1	5396	tags=43%, list=28%, signal=59%
KEGG_ETHER_LIPID_METABOLISM	KEGG_ETHER_LIPID_METABOLISM	Details ...	28	-0.400374	-1.26702	0.179455	0.385706	1	10168	tags=79%, list=52%, signal=163%
PID_SYNDECAN_1_PATHWAY	PID_SYNDECAN_1_PATHWAY	Details ...	44	-0.373293	-1.26581	0.157044	0.387848	1	1750	tags=20%, list=9%, signal=22%
REACTOME_INFECTION_WITH_MYCOBACTERIUM_TUBERCULOSIS	REACTOME_INFECTION_WITH_MYCOBACTERIUM_TUBERCULOSIS	Details ...	26	-0.416795	-1.26421	0.176399	0.390922	1	4898	tags=35%, list=25%, signal=46%
WP_OVARIAN_INFERTILITY_GENES	WP_OVARIAN_INFERTILITY_GENES	Details ...	25	-0.418805	-1.26215	0.176185	0.39489	1	4767	tags=44%, list=24%, signal=58%
KEGG_CITRATE_CYCLE_TCA_CYCLE	KEGG_CITRATE_CYCLE_TCA_CYCLE	Details ...	29	-0.39881	-1.26065	0.168459	0.397762	1	7517	tags=55%, list=38%, signal=89%
PID_IFNG_PATHWAY	PID_IFNG_PATHWAY	Details ...	38	-0.377963	-1.26022	0.152844	0.398136	1	9058	tags=74%, list=46%, signal=137%
WP_NANOPARTICLEMEDIATED_ACTIVATION_OF_RECEPTOR_SIGNALING	WP_NANOPARTICLEMEDIATED_ACTIVATION_OF_RECEPTOR_SIGNALING		28	-0.401313	-1.25901	0.164619	0.400214	1	8838	tags=64%, list=45%, signal=117%
WP_THERMOGENESIS	WP_THERMOGENESIS		95	-0.324767	-1.2583	0.118644	0.401157	1	9190	tags=63%, list=47%, signal=119%
REACTOME_G_PROTEIN_MEDIATED_EVENTS	REACTOME_G_PROTEIN_MEDIATED_EVENTS		50	-0.353819	-1.2568	0.154994	0.404012	1	9343	tags=72%, list=48%, signal=137%
WP_MITOCHONDRIAL_GENE_EXPRESSION	WP_MITOCHONDRIAL_GENE_EXPRESSION		18	-0.445995	-1.25652	0.172544	0.404051	1	7144	tags=56%, list=37%, signal=87%
PID_ANGIOPOIETIN_RECEPTOR_PATHWAY	PID_ANGIOPOIETIN_RECEPTOR_PATHWAY		45	-0.359743	-1.2556	0.160592	0.405594	1	8807	tags=58%, list=45%, signal=105%
WP_PHOSPHOINOSITIDES_METABOLISM	WP_PHOSPHOINOSITIDES_METABOLISM		47	-0.363472	-1.25557	0.144676	0.405004	1	6921	tags=51%, list=35%, signal=79%
REACTOME_REGULATION_OF_PTEN_GENE_TRANSCRIPTION	REACTOME_REGULATION_OF_PTEN_GENE_TRANSCRIPTION		60	-0.349092	-1.25543	0.147253	0.404606	1	7627	tags=47%, list=39%, signal=76%
PID_HEDGEHOG_GLI_PATHWAY	PID_HEDGEHOG_GLI_PATHWAY		47	-0.362304	-1.25436	0.147296	0.406572	1	8978	tags=57%, list=46%, signal=106%
WP_CIRCADIAN_RHYTHM_RELATED_GENES	WP_CIRCADIAN_RHYTHM_RELATED_GENES		161	-0.306994	-1.25231	0.0717213	0.410695	1	5557	tags=37%, list=28%, signal=51%
WP_SIGNALING_PATHWAYS_IN_GLIOBLASTOMA	WP_SIGNALING_PATHWAYS_IN_GLIOBLASTOMA		81	-0.331566	-1.25215	0.130626	0.410398	1	9061	tags=58%, list=46%, signal=108%
REACTOME_SULFUR_AMINO_ACID_METABOLISM	REACTOME_SULFUR_AMINO_ACID_METABOLISM		26	-0.403763	-1.25175	0.183498	0.41066	1	4195	tags=35%, list=21%, signal=44%
REACTOME_DEGRADATION_OF_BETA_CATENIN_BY_THE_DESTRUCTION_COMPLEX	REACTOME_DEGRADATION_OF_BETA_CATENIN_BY_THE_DESTRUCTION_COMPLEX		83	-0.331267	-1.25155	0.132178	0.410431	1	8322	tags=51%, list=43%, signal=88%
REACTOME_HDMS_DEMETHYLATE_HISTONES	REACTOME_HDMS_DEMETHYLATE_HISTONES		43	-0.367447	-1.25126	0.150922	0.41047	1	9988	tags=65%, list=51%, signal=133%
PID_PI3KCI_AKT_PATHWAY	PID_PI3KCI_AKT_PATHWAY		35	-0.38509	-1.24941	0.179788	0.414137	1	8125	tags=63%, list=42%, signal=107%
REACTOME_NOTCH1_INTRACELLULAR_DOMAIN_REGULATES_TRANSCRIPTION	REACTOME_NOTCH1_INTRACELLULAR_DOMAIN_REGULATES_TRANSCRIPTION		46	-0.360335	-1.24881	0.1621	0.414919	1	10196	tags=67%, list=52%, signal=140%
REACTOME_NOTCH4_INTRACELLULAR_DOMAIN_REGULATES_TRANSCRIPTION	REACTOME_NOTCH4_INTRACELLULAR_DOMAIN_REGULATES_TRANSCRIPTION		19	-0.433805	-1.24856	0.198473	0.414867	1	6084	tags=63%, list=31%, signal=92%
REACTOME_NOTCH3_ACTIVATION_AND_TRANSMISSION_OF_SIGNAL_TO_THE_NUCLEUS	REACTOME_NOTCH3_ACTIVATION_AND_TRANSMISSION_OF_SIGNAL_TO_THE_NUCLEUS		25	-0.410044	-1.24777	0.184957	0.416011	1	8604	tags=56%, list=44%, signal=100%
REACTOME_ACTIVATION_OF_MATRIX_METALLOPROTEINASES	REACTOME_ACTIVATION_OF_MATRIX_METALLOPROTEINASES		26	-0.406574	-1.24762	0.174346	0.415678	1	4898	tags=42%, list=25%, signal=56%
REACTOME_NGF_STIMULATED_TRANSCRIPTION	REACTOME_NGF_STIMULATED_TRANSCRIPTION		37	-0.373827	-1.24753	0.18932	0.415223	1	5929	tags=43%, list=30%, signal=62%
REACTOME_METABOLISM_OF_NUCLEOTIDES	REACTOME_METABOLISM_OF_NUCLEOTIDES		93	-0.323166	-1.24695	0.124176	0.415953	1	4518	tags=29%, list=23%, signal=38%
REACTOME_INTERFERON_SIGNALING	REACTOME_INTERFERON_SIGNALING		170	-0.304841	-1.24671	0.0960163	0.415853	1	6038	tags=38%, list=31%, signal=55%
REACTOME_RAC3_GTPASE_CYCLE	REACTOME_RAC3_GTPASE_CYCLE		89	-0.327614	-1.24658	0.141189	0.415515	1	5882	tags=36%, list=30%, signal=51%
REACTOME_BBSOME_MEDIATED_CARGO_TARGETING_TO_CILIUM	REACTOME_BBSOME_MEDIATED_CARGO_TARGETING_TO_CILIUM		23	-0.416215	-1.24574	0.191832	0.416847	1	5474	tags=43%, list=28%, signal=60%
REACTOME_DISEASES_OF_SIGNAL_TRANSDUCTION_BY_GROWTH_FACTOR_RECEPTORS_AND_SECOND_MESSENGERS	REACTOME_DISEASES_OF_SIGNAL_TRANSDUCTION_BY_GROWTH_FACTOR_RECEPTORS_AND_SECOND_MESSENGERS		369	-0.292349	-1.24509	0.0401204	0.417785	1	8483	tags=51%, list=43%, signal=88%
REACTOME_BMAL1_CLOCK_NPAS2_ACTIVATES_CIRCADIAN_GENE_EXPRESSION	REACTOME_BMAL1_CLOCK_NPAS2_ACTIVATES_CIRCADIAN_GENE_EXPRESSION		25	-0.401883	-1.24468	0.198538	0.418094	1	5491	tags=48%, list=28%, signal=67%
PID_ALPHA_SYNUCLEIN_PATHWAY	PID_ALPHA_SYNUCLEIN_PATHWAY		28	-0.400212	-1.24432	0.189591	0.418271	1	9205	tags=71%, list=47%, signal=135%
REACTOME_MITOCHONDRIAL_TRNA_AMINOACYLATION	REACTOME_MITOCHONDRIAL_TRNA_AMINOACYLATION		20	-0.420885	-1.24336	0.191406	0.419986	1	8721	tags=70%, list=45%, signal=126%
REACTOME_TGF_BETA_RECEPTOR_SIGNALING_ACTIVATES_SMADS	REACTOME_TGF_BETA_RECEPTOR_SIGNALING_ACTIVATES_SMADS		32	-0.389242	-1.24253	0.185851	0.421333	1	8580	tags=63%, list=44%, signal=111%
REACTOME_RETROGRADE_TRANSPORT_AT_THE_TRANS_GOLGI_NETWORK	REACTOME_RETROGRADE_TRANSPORT_AT_THE_TRANS_GOLGI_NETWORK		49	-0.353785	-1.24175	0.155682	0.422484	1	10193	tags=67%, list=52%, signal=140%
REACTOME_SIGNALING_BY_CSF3_G_CSF	REACTOME_SIGNALING_BY_CSF3_G_CSF		29	-0.400853	-1.24109	0.173031	0.423403	1	9133	tags=69%, list=47%, signal=129%
REACTOME_FORMATION_OF_RNA_POL_II_ELONGATION_COMPLEX	REACTOME_FORMATION_OF_RNA_POL_II_ELONGATION_COMPLEX		58	-0.344933	-1.23993	0.153235	0.425437	1	10770	tags=71%, list=55%, signal=157%
BIOCARTA_PROTEASOME_PATHWAY	BIOCARTA_PROTEASOME_PATHWAY		19	-0.423818	-1.23939	0.21363	0.426113	1	9662	tags=79%, list=49%, signal=156%
KEGG_ALDOSTERONE_REGULATED_SODIUM_REABSORPTION	KEGG_ALDOSTERONE_REGULATED_SODIUM_REABSORPTION		37	-0.372582	-1.23891	0.180288	0.426634	1	6876	tags=51%, list=35%, signal=79%
BIOCARTA_IL2_PATHWAY	BIOCARTA_IL2_PATHWAY		20	-0.435358	-1.23457	0.206853	0.436555	1	8838	tags=75%, list=45%, signal=137%
REACTOME_CRISTAE_FORMATION	REACTOME_CRISTAE_FORMATION		31	-0.386398	-1.2336	0.18523	0.438212	1	11485	tags=77%, list=59%, signal=187%
REACTOME_MAP3K8_TPL2_DEPENDENT_MAPK1_3_ACTIVATION	REACTOME_MAP3K8_TPL2_DEPENDENT_MAPK1_3_ACTIVATION		16	-0.443097	-1.23317	0.20915	0.438588	1	9452	tags=69%, list=48%, signal=133%
WP_PRION_DISEASE_PATHWAY	WP_PRION_DISEASE_PATHWAY		32	-0.386586	-1.23122	0.190476	0.442653	1	8634	tags=66%, list=44%, signal=117%
REACTOME_DOWNREGULATION_OF_TGF_BETA_RECEPTOR_SIGNALING	REACTOME_DOWNREGULATION_OF_TGF_BETA_RECEPTOR_SIGNALING		26	-0.401749	-1.23092	0.191729	0.442641	1	8549	tags=62%, list=44%, signal=109%
REACTOME_DISASSEMBLY_OF_THE_DESTRUCTION_COMPLEX_AND_RECRUITMENT_OF_AXIN_TO_THE_MEMBRANE	REACTOME_DISASSEMBLY_OF_THE_DESTRUCTION_COMPLEX_AND_RECRUITMENT_OF_AXIN_TO_THE_MEMBRANE		29	-0.389939	-1.23018	0.202638	0.443782	1	4949	tags=41%, list=25%, signal=55%
REACTOME_SIGNALING_BY_NOTCH1	REACTOME_SIGNALING_BY_NOTCH1		71	-0.331235	-1.23008	0.153153	0.443304	1	7822	tags=48%, list=40%, signal=80%
BIOCARTA_TID_PATHWAY	BIOCARTA_TID_PATHWAY		15	-0.453298	-1.22859	0.212878	0.446309	1	3816	tags=33%, list=20%, signal=41%
REACTOME_REGULATION_OF_TP53_ACTIVITY_THROUGH_METHYLATION	REACTOME_REGULATION_OF_TP53_ACTIVITY_THROUGH_METHYLATION		19	-0.423469	-1.22804	0.208696	0.446946	1	9883	tags=74%, list=51%, signal=149%
REACTOME_ANCHORING_FIBRIL_FORMATION	REACTOME_ANCHORING_FIBRIL_FORMATION		15	-0.45296	-1.22796	0.21767	0.446458	1	4174	tags=40%, list=21%, signal=51%
PID_RAC1_PATHWAY	PID_RAC1_PATHWAY		53	-0.344644	-1.2267	0.170843	0.448857	1	7974	tags=47%, list=41%, signal=79%
WP_STRUCTURAL_PATHWAY_OF_INTERLEUKIN_1_IL1	WP_STRUCTURAL_PATHWAY_OF_INTERLEUKIN_1_IL1		49	-0.347895	-1.22667	0.169591	0.44825	1	8012	tags=53%, list=41%, signal=90%
PID_PDGFRB_PATHWAY	PID_PDGFRB_PATHWAY		124	-0.309915	-1.22649	0.124738	0.447995	1	9058	tags=61%, list=46%, signal=113%
KEGG_COLORECTAL_CANCER	KEGG_COLORECTAL_CANCER		60	-0.340971	-1.22623	0.192009	0.447949	1	5996	tags=40%, list=31%, signal=58%
BIOCARTA_CERAMIDE_PATHWAY	BIOCARTA_CERAMIDE_PATHWAY		21	-0.422654	-1.2262	0.212121	0.447345	1	6733	tags=43%, list=34%, signal=65%
REACTOME_TRANSLOCATION_OF_SLC2A4_GLUT4_TO_THE_PLASMA_MEMBRANE	REACTOME_TRANSLOCATION_OF_SLC2A4_GLUT4_TO_THE_PLASMA_MEMBRANE		68	-0.332944	-1.226	0.165556	0.447173	1	7280	tags=44%, list=37%, signal=70%
REACTOME_FC_EPSILON_RECEPTOR_FCERI_SIGNALING	REACTOME_FC_EPSILON_RECEPTOR_FCERI_SIGNALING		129	-0.305024	-1.22557	0.12487	0.447532	1	9316	tags=61%, list=48%, signal=116%
REACTOME_HEDGEHOG_ON_STATE	REACTOME_HEDGEHOG_ON_STATE		84	-0.327625	-1.22362	0.14488	0.451842	1	9141	tags=61%, list=47%, signal=113%
REACTOME_INTERLEUKIN_7_SIGNALING	REACTOME_INTERLEUKIN_7_SIGNALING		28	-0.393021	-1.22357	0.208589	0.451273	1	3449	tags=32%, list=18%, signal=39%
REACTOME_TRANSCRIPTIONAL_REGULATION_BY_RUNX3	REACTOME_TRANSCRIPTIONAL_REGULATION_BY_RUNX3		95	-0.31571	-1.22278	0.15812	0.452532	1	8322	tags=54%, list=43%, signal=93%
REACTOME_DISEASES_OF_GLYCOSYLATION	REACTOME_DISEASES_OF_GLYCOSYLATION		126	-0.306463	-1.22214	0.129843	0.453454	1	3710	tags=25%, list=19%, signal=31%
PID_ILK_PATHWAY	PID_ILK_PATHWAY		43	-0.359414	-1.22144	0.204152	0.454475	1	7988	tags=51%, list=41%, signal=86%
BIOCARTA_PTEN_PATHWAY	BIOCARTA_PTEN_PATHWAY		18	-0.438056	-1.22038	0.216625	0.456475	1	8807	tags=78%, list=45%, signal=141%
REACTOME_APOPTOSIS	REACTOME_APOPTOSIS		172	-0.296112	-1.21915	0.12	0.458921	1	7710	tags=44%, list=39%, signal=71%
REACTOME_TRANSFERRIN_ENDOCYTOSIS_AND_RECYCLING	REACTOME_TRANSFERRIN_ENDOCYTOSIS_AND_RECYCLING		29	-0.386205	-1.21858	0.198492	0.459652	1	3386	tags=24%, list=17%, signal=29%
BIOCARTA_PITX2_PATHWAY	BIOCARTA_PITX2_PATHWAY		15	-0.448743	-1.21788	0.243839	0.460679	1	5929	tags=47%, list=30%, signal=67%
WP_ETHANOL_EFFECTS_ON_HISTONE_MODIFICATIONS	WP_ETHANOL_EFFECTS_ON_HISTONE_MODIFICATIONS		26	-0.401277	-1.21738	0.216749	0.461179	1	2922	tags=27%, list=15%, signal=32%
REACTOME_SIGNALING_BY_FGFR_IN_DISEASE	REACTOME_SIGNALING_BY_FGFR_IN_DISEASE		57	-0.338322	-1.21721	0.186152	0.460902	1	10403	tags=67%, list=53%, signal=142%
PID_ER_NONGENOMIC_PATHWAY	PID_ER_NONGENOMIC_PATHWAY		40	-0.360459	-1.2171	0.204276	0.460481	1	8124	tags=58%, list=42%, signal=98%
BIOCARTA_ECM_PATHWAY	BIOCARTA_ECM_PATHWAY		19	-0.418059	-1.21624	0.224335	0.461877	1	8838	tags=74%, list=45%, signal=134%
KEGG_AMINOACYL_TRNA_BIOSYNTHESIS	KEGG_AMINOACYL_TRNA_BIOSYNTHESIS		40	-0.364032	-1.21615	0.191813	0.461404	1	8782	tags=63%, list=45%, signal=113%
BIOCARTA_IL2RB_PATHWAY	BIOCARTA_IL2RB_PATHWAY		36	-0.376112	-1.21594	0.215783	0.461217	1	4867	tags=39%, list=25%, signal=52%
PID_HNF3B_PATHWAY	PID_HNF3B_PATHWAY		32	-0.381515	-1.21483	0.208633	0.463333	1	4452	tags=41%, list=23%, signal=53%
BIOCARTA_TCR_PATHWAY	BIOCARTA_TCR_PATHWAY		41	-0.354608	-1.21436	0.205607	0.463832	1	8838	tags=61%, list=45%, signal=111%
REACTOME_HS_GAG_BIOSYNTHESIS	REACTOME_HS_GAG_BIOSYNTHESIS		25	-0.393087	-1.21407	0.220715	0.463889	1	2708	tags=24%, list=14%, signal=28%
REACTOME_SIGNALING_BY_FGFR4	REACTOME_SIGNALING_BY_FGFR4		35	-0.371835	-1.21349	0.216766	0.464591	1	8807	tags=57%, list=45%, signal=104%
BIOCARTA_NOS1_PATHWAY	BIOCARTA_NOS1_PATHWAY		20	-0.411166	-1.21293	0.213094	0.465335	1	9647	tags=75%, list=49%, signal=148%
REACTOME_RHOG_GTPASE_CYCLE	REACTOME_RHOG_GTPASE_CYCLE		74	-0.327487	-1.21292	0.1726	0.464662	1	6269	tags=38%, list=32%, signal=55%
REACTOME_METABOLISM_OF_POLYAMINES	REACTOME_METABOLISM_OF_POLYAMINES		57	-0.340568	-1.21237	0.199774	0.465335	1	7710	tags=53%, list=39%, signal=87%
PID_A6B1_A6B4_INTEGRIN_PATHWAY	PID_A6B1_A6B4_INTEGRIN_PATHWAY		45	-0.351844	-1.21226	0.198146	0.464942	1	9009	tags=58%, list=46%, signal=107%
WP_22Q112_COPY_NUMBER_VARIATION_SYNDROME	WP_22Q112_COPY_NUMBER_VARIATION_SYNDROME		126	-0.307573	-1.21126	0.14709	0.466843	1	4271	tags=27%, list=22%, signal=34%
WP_TCELL_RECEPTOR_AND_COSTIMULATORY_SIGNALING	WP_TCELL_RECEPTOR_AND_COSTIMULATORY_SIGNALING		24	-0.405137	-1.21061	0.204005	0.467746	1	8741	tags=54%, list=45%, signal=98%
REACTOME_IL_6_TYPE_CYTOKINE_RECEPTOR_LIGAND_INTERACTIONS	REACTOME_IL_6_TYPE_CYTOKINE_RECEPTOR_LIGAND_INTERACTIONS		16	-0.434507	-1.20967	0.229426	0.469462	1	5257	tags=44%, list=27%, signal=60%
KEGG_DRUG_METABOLISM_OTHER_ENZYMES	KEGG_DRUG_METABOLISM_OTHER_ENZYMES		25	-0.395054	-1.20925	0.221818	0.469852	1	4684	tags=32%, list=24%, signal=42%
KEGG_GLYCOSAMINOGLYCAN_BIOSYNTHESIS_CHONDROITIN_SULFATE	KEGG_GLYCOSAMINOGLYCAN_BIOSYNTHESIS_CHONDROITIN_SULFATE		20	-0.423467	-1.20852	0.221384	0.471022	1	5422	tags=40%, list=28%, signal=55%
REACTOME_SIGNALING_BY_ERBB2	REACTOME_SIGNALING_BY_ERBB2		50	-0.346008	-1.20805	0.204545	0.471517	1	8807	tags=64%, list=45%, signal=116%
REACTOME_CLASS_I_MHC_MEDIATED_ANTIGEN_PROCESSING_PRESENTATION	REACTOME_CLASS_I_MHC_MEDIATED_ANTIGEN_PROCESSING_PRESENTATION		358	-0.284079	-1.20792	0.0682046	0.471185	1	7999	tags=44%, list=41%, signal=73%
REACTOME_CIRCADIAN_CLOCK	REACTOME_CIRCADIAN_CLOCK		67	-0.328195	-1.20779	0.190581	0.470848	1	7695	tags=51%, list=39%, signal=83%
WP_ONE_CARBON_METABOLISM_AND_RELATED_PATHWAYS	WP_ONE_CARBON_METABOLISM_AND_RELATED_PATHWAYS		47	-0.352563	-1.20754	0.187427	0.47078	1	4126	tags=21%, list=21%, signal=27%
REACTOME_CYTOPROTECTION_BY_HMOX1	REACTOME_CYTOPROTECTION_BY_HMOX1		119	-0.304651	-1.20746	0.165069	0.470275	1	7710	tags=45%, list=39%, signal=74%
WP_INSULIN_SIGNALING	WP_INSULIN_SIGNALING		155	-0.297545	-1.20623	0.142418	0.47268	1	9240	tags=56%, list=47%, signal=106%
PID_HNF3A_PATHWAY	PID_HNF3A_PATHWAY		36	-0.367156	-1.20585	0.201439	0.472936	1	7593	tags=56%, list=39%, signal=91%
PID_REELIN_PATHWAY	PID_REELIN_PATHWAY		28	-0.386498	-1.20584	0.230864	0.472292	1	5645	tags=43%, list=29%, signal=60%
WP_7OXOC_AND_7BETAHC_PATHWAYS	WP_7OXOC_AND_7BETAHC_PATHWAYS		23	-0.39806	-1.20566	0.22057	0.472004	1	6729	tags=52%, list=34%, signal=79%
KEGG_TGF_BETA_SIGNALING_PATHWAY	KEGG_TGF_BETA_SIGNALING_PATHWAY		78	-0.321091	-1.20563	0.176279	0.471399	1	8372	tags=59%, list=43%, signal=103%
REACTOME_JNK_C_JUN_KINASES_PHOSPHORYLATION_AND_ACTIVATION_MEDIATED_BY_ACTIVATED_HUMAN_TAK1	REACTOME_JNK_C_JUN_KINASES_PHOSPHORYLATION_AND_ACTIVATION_MEDIATED_BY_ACTIVATED_HUMAN_TAK1		22	-0.41103	-1.20503	0.221511	0.472194	1	8549	tags=68%, list=44%, signal=121%
REACTOME_METABOLISM_OF_WATER_SOLUBLE_VITAMINS_AND_COFACTORS	REACTOME_METABOLISM_OF_WATER_SOLUBLE_VITAMINS_AND_COFACTORS		113	-0.307968	-1.20488	0.165971	0.471881	1	6054	tags=39%, list=31%, signal=56%
PID_EPHA_FWDPATHWAY	PID_EPHA_FWDPATHWAY		30	-0.3842	-1.2042	0.22476	0.472969	1	6282	tags=47%, list=32%, signal=69%
REACTOME_NEGATIVE_REGULATION_OF_NMDA_RECEPTOR_MEDIATED_NEURONAL_TRANSMISSION	REACTOME_NEGATIVE_REGULATION_OF_NMDA_RECEPTOR_MEDIATED_NEURONAL_TRANSMISSION		20	-0.412853	-1.20203	0.256739	0.477678	1	3410	tags=40%, list=17%, signal=48%
WP_ENVELOPE_PROTEINS_AND_THEIR_POTENTIAL_ROLES_IN_EDMD_PHYSIOPATHOLOGY	WP_ENVELOPE_PROTEINS_AND_THEIR_POTENTIAL_ROLES_IN_EDMD_PHYSIOPATHOLOGY		44	-0.34399	-1.20192	0.233216	0.477278	1	9135	tags=68%, list=47%, signal=128%
WP_PRIMARY_FOCAL_SEGMENTAL_GLOMERULOSCLEROSIS_FSGS	WP_PRIMARY_FOCAL_SEGMENTAL_GLOMERULOSCLEROSIS_FSGS		64	-0.328232	-1.20136	0.193443	0.478076	1	5873	tags=36%, list=30%, signal=51%
REACTOME_SIGNALING_BY_NOTCH1_HD_DOMAIN_MUTANTS_IN_CANCER	REACTOME_SIGNALING_BY_NOTCH1_HD_DOMAIN_MUTANTS_IN_CANCER		15	-0.451586	-1.20026	0.24036	0.48019	1	8549	tags=67%, list=44%, signal=118%
BIOCARTA_INSULIN_PATHWAY	BIOCARTA_INSULIN_PATHWAY		21	-0.409987	-1.20009	0.234917	0.479928	1	8838	tags=76%, list=45%, signal=139%
REACTOME_SIGNALING_BY_WNT	REACTOME_SIGNALING_BY_WNT		294	-0.283107	-1.19923	0.0872211	0.481346	1	8157	tags=49%, list=42%, signal=82%
KEGG_FC_EPSILON_RI_SIGNALING_PATHWAY	KEGG_FC_EPSILON_RI_SIGNALING_PATHWAY		69	-0.321069	-1.19841	0.204469	0.482611	1	9355	tags=64%, list=48%, signal=122%
PID_IL4_2PATHWAY	PID_IL4_2PATHWAY		51	-0.341667	-1.1952	0.208381	0.490187	1	4845	tags=39%, list=25%, signal=52%
BIOCARTA_FCER1_PATHWAY	BIOCARTA_FCER1_PATHWAY		37	-0.358447	-1.1951	0.230769	0.489715	1	9316	tags=73%, list=48%, signal=139%
WP_REGULATION_OF_MICROTUBULE_CYTOSKELETON	WP_REGULATION_OF_MICROTUBULE_CYTOSKELETON		46	-0.34918	-1.1948	0.21814	0.489771	1	8797	tags=61%, list=45%, signal=110%
REACTOME_CARGO_TRAFFICKING_TO_THE_PERICILIARY_MEMBRANE	REACTOME_CARGO_TRAFFICKING_TO_THE_PERICILIARY_MEMBRANE		49	-0.342738	-1.19445	0.194253	0.489926	1	10007	tags=63%, list=51%, signal=129%
KEGG_VEGF_SIGNALING_PATHWAY	KEGG_VEGF_SIGNALING_PATHWAY		70	-0.321655	-1.19418	0.184855	0.489824	1	9355	tags=56%, list=48%, signal=106%
WP_TUMOR_SUPPRESSOR_ACTIVITY_OF_SMARCB1	WP_TUMOR_SUPPRESSOR_ACTIVITY_OF_SMARCB1		30	-0.382675	-1.1933	0.230958	0.491423	1	8896	tags=67%, list=45%, signal=122%
WP_EICOSANOID_METABOLISM_VIA_LIPO_OXYGENASES_LOX	WP_EICOSANOID_METABOLISM_VIA_LIPO_OXYGENASES_LOX		22	-0.4006	-1.19301	0.24812	0.491441	1	814	tags=14%, list=4%, signal=14%
REACTOME_SMAD2_SMAD3_SMAD4_HETEROTRIMER_REGULATES_TRANSCRIPTION	REACTOME_SMAD2_SMAD3_SMAD4_HETEROTRIMER_REGULATES_TRANSCRIPTION		31	-0.3715	-1.19214	0.236277	0.492961	1	8823	tags=61%, list=45%, signal=111%
REACTOME_PKA_ACTIVATION_IN_GLUCAGON_SIGNALLING	REACTOME_PKA_ACTIVATION_IN_GLUCAGON_SIGNALLING		15	-0.444526	-1.19202	0.271028	0.492586	1	2907	tags=33%, list=15%, signal=39%
PID_NOTCH_PATHWAY	PID_NOTCH_PATHWAY		56	-0.335473	-1.19189	0.20678	0.492187	1	6836	tags=52%, list=35%, signal=79%
WP_VITAMIN_D_RECEPTOR_PATHWAY	WP_VITAMIN_D_RECEPTOR_PATHWAY		129	-0.299411	-1.19033	0.16632	0.495448	1	3027	tags=22%, list=15%, signal=26%
PID_PI3KCI_PATHWAY	PID_PI3KCI_PATHWAY		42	-0.346796	-1.18988	0.208086	0.495884	1	8257	tags=57%, list=42%, signal=99%
REACTOME_RNA_POLYMERASE_III_TRANSCRIPTION	REACTOME_RNA_POLYMERASE_III_TRANSCRIPTION		41	-0.348502	-1.18919	0.230317	0.496939	1	8316	tags=51%, list=43%, signal=89%
REACTOME_ACTIVATION_OF_BAD_AND_TRANSLOCATION_TO_MITOCHONDRIA	REACTOME_ACTIVATION_OF_BAD_AND_TRANSLOCATION_TO_MITOCHONDRIA		15	-0.43117	-1.18885	0.260131	0.497081	1	9009	tags=67%, list=46%, signal=123%
WP_DEREGULATION_OF_RAB_AND_RAB_EFFECTOR_GENES_IN_BLADDER_CANCER	WP_DEREGULATION_OF_RAB_AND_RAB_EFFECTOR_GENES_IN_BLADDER_CANCER		16	-0.439489	-1.18767	0.258687	0.499513	1	6948	tags=75%, list=36%, signal=116%
REACTOME_RND2_GTPASE_CYCLE	REACTOME_RND2_GTPASE_CYCLE		39	-0.35469	-1.18767	0.229216	0.498819	1	4557	tags=36%, list=23%, signal=47%
REACTOME_SIGNALING_BY_THE_B_CELL_RECEPTOR_BCR	REACTOME_SIGNALING_BY_THE_B_CELL_RECEPTOR_BCR		107	-0.304288	-1.18764	0.179104	0.498189	1	9020	tags=57%, list=46%, signal=105%
KEGG_N_GLYCAN_BIOSYNTHESIS	KEGG_N_GLYCAN_BIOSYNTHESIS		46	-0.336434	-1.18682	0.226481	0.499706	1	3253	tags=24%, list=17%, signal=29%
PID_AR_PATHWAY	PID_AR_PATHWAY		59	-0.327624	-1.18649	0.197964	0.499848	1	6356	tags=44%, list=32%, signal=65%
REACTOME_CYTOSOLIC_TRNA_AMINOACYLATION	REACTOME_CYTOSOLIC_TRNA_AMINOACYLATION		23	-0.394835	-1.18539	0.236478	0.501981	1	8782	tags=70%, list=45%, signal=126%
REACTOME_HS_GAG_DEGRADATION	REACTOME_HS_GAG_DEGRADATION		22	-0.400437	-1.18537	0.254194	0.501336	1	3778	tags=27%, list=19%, signal=34%
REACTOME_SARS_COV_INFECTIONS	REACTOME_SARS_COV_INFECTIONS		140	-0.296622	-1.18447	0.154085	0.502941	1	8348	tags=49%, list=43%, signal=84%
BIOCARTA_CHEMICAL_PATHWAY	BIOCARTA_CHEMICAL_PATHWAY		18	-0.417739	-1.18437	0.267643	0.502493	1	7878	tags=56%, list=40%, signal=93%
PID_PI3K_PLC_TRK_PATHWAY	PID_PI3K_PLC_TRK_PATHWAY		35	-0.364309	-1.18357	0.231867	0.50382	1	8124	tags=69%, list=42%, signal=117%
REACTOME_PCP_CE_PATHWAY	REACTOME_PCP_CE_PATHWAY		87	-0.311233	-1.18355	0.205788	0.50318	1	11511	tags=80%, list=59%, signal=195%
REACTOME_CONSTITUTIVE_SIGNALING_BY_LIGAND_RESPONSIVE_EGFR_CANCER_VARIANTS	REACTOME_CONSTITUTIVE_SIGNALING_BY_LIGAND_RESPONSIVE_EGFR_CANCER_VARIANTS		19	-0.416398	-1.18338	0.273196	0.502876	1	8807	tags=68%, list=45%, signal=124%
KEGG_PPAR_SIGNALING_PATHWAY	KEGG_PPAR_SIGNALING_PATHWAY		53	-0.32937	-1.18327	0.234163	0.50247	1	8666	tags=62%, list=44%, signal=111%
REACTOME_PLASMA_LIPOPROTEIN_CLEARANCE	REACTOME_PLASMA_LIPOPROTEIN_CLEARANCE		31	-0.365708	-1.18174	0.237864	0.505705	1	4073	tags=29%, list=21%, signal=37%
REACTOME_MATURATION_OF_SARS_COV_2_SPIKE_PROTEIN	REACTOME_MATURATION_OF_SARS_COV_2_SPIKE_PROTEIN		29	-0.368709	-1.18146	0.251219	0.505724	1	3809	tags=28%, list=19%, signal=34%
WP_PEPTIDE_GPCRS	WP_PEPTIDE_GPCRS		34	-0.359453	-1.18099	0.246528	0.50625	1	3850	tags=32%, list=20%, signal=40%
WP_APOPTOSISRELATED_NETWORK_DUE_TO_ALTERED_NOTCH3_IN_OVARIAN_CANCER	WP_APOPTOSISRELATED_NETWORK_DUE_TO_ALTERED_NOTCH3_IN_OVARIAN_CANCER		52	-0.334772	-1.18099	0.22779	0.505569	1	2830	tags=19%, list=14%, signal=22%
PID_TRAIL_PATHWAY	PID_TRAIL_PATHWAY		28	-0.378529	-1.18033	0.260241	0.50657	1	6733	tags=46%, list=34%, signal=71%
REACTOME_NUCLEAR_EVENTS_KINASE_AND_TRANSCRIPTION_FACTOR_ACTIVATION	REACTOME_NUCLEAR_EVENTS_KINASE_AND_TRANSCRIPTION_FACTOR_ACTIVATION		59	-0.328094	-1.17994	0.212911	0.506916	1	5929	tags=37%, list=30%, signal=53%
PID_MTOR_4PATHWAY	PID_MTOR_4PATHWAY		67	-0.322264	-1.17963	0.214047	0.506993	1	9204	tags=57%, list=47%, signal=107%
WP_VEGFAVEGFR2_SIGNALING_PATHWAY	WP_VEGFAVEGFR2_SIGNALING_PATHWAY		424	-0.275166	-1.17961	0.0752257	0.506341	1	9405	tags=54%, list=48%, signal=102%
BIOCARTA_41BB_PATHWAY	BIOCARTA_41BB_PATHWAY		15	-0.440473	-1.17948	0.255512	0.506023	1	6733	tags=47%, list=34%, signal=71%
REACTOME_VITAMIN_B5_PANTOTHENATE_METABOLISM	REACTOME_VITAMIN_B5_PANTOTHENATE_METABOLISM		17	-0.422918	-1.17784	0.243101	0.509453	1	10985	tags=76%, list=56%, signal=174%
REACTOME_FOXO_MEDIATED_TRANSCRIPTION_OF_OXIDATIVE_STRESS_METABOLIC_AND_NEURONAL_GENES	REACTOME_FOXO_MEDIATED_TRANSCRIPTION_OF_OXIDATIVE_STRESS_METABOLIC_AND_NEURONAL_GENES		23	-0.398254	-1.17692	0.247512	0.511148	1	5024	tags=35%, list=26%, signal=47%
REACTOME_MAPK_TARGETS_NUCLEAR_EVENTS_MEDIATED_BY_MAP_KINASES	REACTOME_MAPK_TARGETS_NUCLEAR_EVENTS_MEDIATED_BY_MAP_KINASES		31	-0.364744	-1.17581	0.252734	0.513379	1	10203	tags=71%, list=52%, signal=148%
WP_INTERACTOME_OF_POLYCOMB_REPRESSIVE_COMPLEX_2_PRC2	WP_INTERACTOME_OF_POLYCOMB_REPRESSIVE_COMPLEX_2_PRC2		16	-0.428175	-1.17459	0.26387	0.515818	1	7941	tags=63%, list=41%, signal=105%
REACTOME_SUMOYLATION_OF_INTRACELLULAR_RECEPTORS	REACTOME_SUMOYLATION_OF_INTRACELLULAR_RECEPTORS		27	-0.374731	-1.17409	0.25875	0.516433	1	6893	tags=44%, list=35%, signal=69%
REACTOME_DOPAMINE_NEUROTRANSMITTER_RELEASE_CYCLE	REACTOME_DOPAMINE_NEUROTRANSMITTER_RELEASE_CYCLE		21	-0.397992	-1.17361	0.275032	0.517016	1	6609	tags=48%, list=34%, signal=72%
WP_PROTEASOME_DEGRADATION	WP_PROTEASOME_DEGRADATION		61	-0.324032	-1.17358	0.225446	0.516391	1	9133	tags=56%, list=47%, signal=104%
REACTOME_LDL_CLEARANCE	REACTOME_LDL_CLEARANCE		18	-0.409652	-1.17297	0.268414	0.517269	1	3989	tags=28%, list=20%, signal=35%
REACTOME_NEGATIVE_REGULATION_OF_FGFR4_SIGNALING	REACTOME_NEGATIVE_REGULATION_OF_FGFR4_SIGNALING		25	-0.381997	-1.17286	0.263091	0.516835	1	8549	tags=52%, list=44%, signal=92%
REACTOME_NEUREXINS_AND_NEUROLIGINS	REACTOME_NEUREXINS_AND_NEUROLIGINS		50	-0.336209	-1.17258	0.228669	0.516825	1	3410	tags=28%, list=17%, signal=34%
KEGG_FATTY_ACID_METABOLISM	KEGG_FATTY_ACID_METABOLISM		34	-0.361537	-1.17098	0.258641	0.520307	1	10018	tags=68%, list=51%, signal=138%
WP_PI3KAKTMTOR_VITD3_SIGNALLING	WP_PI3KAKTMTOR_VITD3_SIGNALLING		19	-0.409634	-1.17065	0.25964	0.52053	1	5127	tags=47%, list=26%, signal=64%
PID_FAK_PATHWAY	PID_FAK_PATHWAY		59	-0.320045	-1.17021	0.239548	0.520932	1	8974	tags=58%, list=46%, signal=106%
REACTOME_DISEASES_OF_METABOLISM	REACTOME_DISEASES_OF_METABOLISM		209	-0.281666	-1.16996	0.161943	0.520897	1	3807	tags=25%, list=19%, signal=31%
PID_NFAT_TFPATHWAY	PID_NFAT_TFPATHWAY		33	-0.35888	-1.16985	0.268054	0.520506	1	3764	tags=33%, list=19%, signal=41%
SIG_INSULIN_RECEPTOR_PATHWAY_IN_CARDIAC_MYOCYTES	SIG_INSULIN_RECEPTOR_PATHWAY_IN_CARDIAC_MYOCYTES		50	-0.335631	-1.16954	0.247178	0.520629	1	10357	tags=72%, list=53%, signal=153%
BIOCARTA_NDKDYNAMIN_PATHWAY	BIOCARTA_NDKDYNAMIN_PATHWAY		16	-0.425489	-1.16946	0.280585	0.520139	1	10231	tags=88%, list=52%, signal=183%
WP_CARDIAC_HYPERTROPHIC_RESPONSE	WP_CARDIAC_HYPERTROPHIC_RESPONSE		54	-0.328902	-1.16881	0.236693	0.521077	1	8838	tags=54%, list=45%, signal=98%
PID_NETRIN_PATHWAY	PID_NETRIN_PATHWAY		30	-0.362523	-1.16837	0.259124	0.521502	1	8838	tags=57%, list=45%, signal=103%
KEGG_TYPE_II_DIABETES_MELLITUS	KEGG_TYPE_II_DIABETES_MELLITUS		36	-0.355594	-1.1679	0.24085	0.521983	1	5935	tags=53%, list=30%, signal=76%
BIOCARTA_P53HYPOXIA_PATHWAY	BIOCARTA_P53HYPOXIA_PATHWAY		21	-0.394712	-1.1679	0.272727	0.521298	1	7067	tags=57%, list=36%, signal=89%
PID_KIT_PATHWAY	PID_KIT_PATHWAY		50	-0.336623	-1.16783	0.255392	0.520795	1	9058	tags=68%, list=46%, signal=126%
REACTOME_HEDGEHOG_LIGAND_BIOGENESIS	REACTOME_HEDGEHOG_LIGAND_BIOGENESIS		63	-0.323587	-1.16668	0.241418	0.523085	1	8648	tags=54%, list=44%, signal=96%
REACTOME_PEPTIDE_HORMONE_METABOLISM	REACTOME_PEPTIDE_HORMONE_METABOLISM		64	-0.316342	-1.16635	0.232584	0.523219	1	1247	tags=13%, list=6%, signal=13%
REACTOME_TRAF6_MEDIATED_INDUCTION_OF_TAK1_COMPLEX_WITHIN_TLR4_COMPLEX	REACTOME_TRAF6_MEDIATED_INDUCTION_OF_TAK1_COMPLEX_WITHIN_TLR4_COMPLEX		15	-0.427685	-1.16617	0.296937	0.522972	1	9158	tags=67%, list=47%, signal=125%
WP_VITAMIN_D_IN_INFLAMMATORY_DISEASES	WP_VITAMIN_D_IN_INFLAMMATORY_DISEASES		21	-0.39475	-1.16615	0.266078	0.522322	1	8060	tags=48%, list=41%, signal=81%
REACTOME_DOWNSTREAM_SIGNALING_OF_ACTIVATED_FGFR4	REACTOME_DOWNSTREAM_SIGNALING_OF_ACTIVATED_FGFR4		21	-0.398187	-1.1659	0.267485	0.522317	1	9443	tags=67%, list=48%, signal=129%
WP_IL17_SIGNALING_PATHWAY	WP_IL17_SIGNALING_PATHWAY		28	-0.36887	-1.16576	0.264634	0.521963	1	7988	tags=61%, list=41%, signal=102%
PID_FAS_PATHWAY	PID_FAS_PATHWAY		38	-0.348554	-1.16567	0.250879	0.521524	1	5935	tags=45%, list=30%, signal=64%
REACTOME_ASSEMBLY_OF_COLLAGEN_FIBRILS_AND_OTHER_MULTIMERIC_STRUCTURES	REACTOME_ASSEMBLY_OF_COLLAGEN_FIBRILS_AND_OTHER_MULTIMERIC_STRUCTURES		57	-0.328927	-1.16468	0.22433	0.523392	1	4383	tags=32%, list=22%, signal=41%
SIG_PIP3_SIGNALING_IN_CARDIAC_MYOCTES	SIG_PIP3_SIGNALING_IN_CARDIAC_MYOCTES		65	-0.316253	-1.16393	0.23788	0.524592	1	9181	tags=65%, list=47%, signal=121%
WP_UREA_CYCLE_AND_ASSOCIATED_PATHWAYS	WP_UREA_CYCLE_AND_ASSOCIATED_PATHWAYS		22	-0.399332	-1.16342	0.272283	0.525196	1	7118	tags=64%, list=36%, signal=100%
SA_PTEN_PATHWAY	SA_PTEN_PATHWAY		17	-0.422438	-1.16217	0.301936	0.527751	1	8807	tags=71%, list=45%, signal=128%
REACTOME_GLYCOGEN_METABOLISM	REACTOME_GLYCOGEN_METABOLISM		26	-0.382156	-1.16121	0.282082	0.52957	1	3755	tags=31%, list=19%, signal=38%
REACTOME_RAB_GEFS_EXCHANGE_GTP_FOR_GDP_ON_RABS	REACTOME_RAB_GEFS_EXCHANGE_GTP_FOR_GDP_ON_RABS		90	-0.301494	-1.1608	0.246767	0.529896	1	10439	tags=67%, list=53%, signal=142%
REACTOME_ACTIVATED_TAK1_MEDIATES_P38_MAPK_ACTIVATION	REACTOME_ACTIVATED_TAK1_MEDIATES_P38_MAPK_ACTIVATION		23	-0.392924	-1.16079	0.268804	0.529225	1	10633	tags=78%, list=54%, signal=171%
WP_IL4_SIGNALING_PATHWAY	WP_IL4_SIGNALING_PATHWAY		52	-0.333482	-1.1606	0.252503	0.529043	1	9058	tags=54%, list=46%, signal=100%
REACTOME_RNA_POLYMERASE_III_TRANSCRIPTION_INITIATION_FROM_TYPE_1_PROMOTER	REACTOME_RNA_POLYMERASE_III_TRANSCRIPTION_INITIATION_FROM_TYPE_1_PROMOTER		28	-0.37208	-1.15988	0.290012	0.530209	1	10770	tags=75%, list=55%, signal=167%
WP_CORTICOTROPINRELEASING_HORMONE_SIGNALING_PATHWAY	WP_CORTICOTROPINRELEASING_HORMONE_SIGNALING_PATHWAY		82	-0.307219	-1.1591	0.229387	0.531488	1	9158	tags=52%, list=47%, signal=98%
REACTOME_TOLL_LIKE_RECEPTOR_9_TLR9_CASCADE	REACTOME_TOLL_LIKE_RECEPTOR_9_TLR9_CASCADE		91	-0.303705	-1.15895	0.233227	0.531148	1	9783	tags=60%, list=50%, signal=120%
REACTOME_EFFECTS_OF_PIP2_HYDROLYSIS	REACTOME_EFFECTS_OF_PIP2_HYDROLYSIS		25	-0.377521	-1.15852	0.281795	0.531666	1	1877	tags=20%, list=10%, signal=22%
WP_CANNABINOID_RECEPTOR_SIGNALING	WP_CANNABINOID_RECEPTOR_SIGNALING		26	-0.377671	-1.15787	0.266178	0.53267	1	5817	tags=42%, list=30%, signal=60%
WP_PROSTAGLANDIN_SYNTHESIS_AND_REGULATION	WP_PROSTAGLANDIN_SYNTHESIS_AND_REGULATION		40	-0.346394	-1.15674	0.260514	0.5348	1	3249	tags=25%, list=17%, signal=30%
REACTOME_SIGNALING_BY_FGFR2	REACTOME_SIGNALING_BY_FGFR2		65	-0.319308	-1.15644	0.243547	0.534886	1	9641	tags=55%, list=49%, signal=109%
REACTOME_INACTIVATION_OF_CSF3_G_CSF_SIGNALING	REACTOME_INACTIVATION_OF_CSF3_G_CSF_SIGNALING		24	-0.376663	-1.15637	0.28392	0.534406	1	9620	tags=67%, list=49%, signal=131%
REACTOME_SIGNALING_BY_BRAF_AND_RAF_FUSIONS	REACTOME_SIGNALING_BY_BRAF_AND_RAF_FUSIONS		61	-0.323779	-1.15623	0.263039	0.534075	1	9352	tags=59%, list=48%, signal=113%
REACTOME_MITOCHONDRIAL_TRANSLATION	REACTOME_MITOCHONDRIAL_TRANSLATION		96	-0.301309	-1.1558	0.225427	0.53449	1	10665	tags=65%, list=55%, signal=141%
REACTOME_METABOLISM_OF_VITAMINS_AND_COFACTORS	REACTOME_METABOLISM_OF_VITAMINS_AND_COFACTORS		169	-0.285754	-1.15413	0.195223	0.538167	1	6054	tags=36%, list=31%, signal=52%
REACTOME_SIGNALING_BY_SCF_KIT	REACTOME_SIGNALING_BY_SCF_KIT		43	-0.335419	-1.15276	0.284722	0.541032	1	9058	tags=70%, list=46%, signal=130%
REACTOME_COLLAGEN_FORMATION	REACTOME_COLLAGEN_FORMATION		81	-0.299974	-1.15169	0.244541	0.54312	1	4383	tags=30%, list=22%, signal=38%
WP_15Q133_COPY_NUMBER_VARIATION_SYNDROME	WP_15Q133_COPY_NUMBER_VARIATION_SYNDROME		19	-0.392364	-1.15024	0.292903	0.546181	1	2562	tags=26%, list=13%, signal=30%
REACTOME_E3_UBIQUITIN_LIGASES_UBIQUITINATE_TARGET_PROTEINS	REACTOME_E3_UBIQUITIN_LIGASES_UBIQUITINATE_TARGET_PROTEINS		56	-0.325112	-1.14919	0.255034	0.548235	1	10111	tags=64%, list=52%, signal=133%
REACTOME_SIGNALING_BY_FGFR3	REACTOME_SIGNALING_BY_FGFR3		36	-0.35207	-1.14887	0.278106	0.548376	1	8807	tags=56%, list=45%, signal=101%
BIOCARTA_P53_PATHWAY	BIOCARTA_P53_PATHWAY		16	-0.421631	-1.14775	0.30315	0.550473	1	4277	tags=44%, list=22%, signal=56%
WP_NRF2ARE_REGULATION	WP_NRF2ARE_REGULATION		23	-0.38395	-1.14661	0.297634	0.552623	1	8257	tags=65%, list=42%, signal=113%
PID_BMP_PATHWAY	PID_BMP_PATHWAY		40	-0.338101	-1.14577	0.280702	0.554102	1	8302	tags=68%, list=42%, signal=117%
REACTOME_THE_CITRIC_ACID_TCA_CYCLE_AND_RESPIRATORY_ELECTRON_TRANSPORT	REACTOME_THE_CITRIC_ACID_TCA_CYCLE_AND_RESPIRATORY_ELECTRON_TRANSPORT		175	-0.278703	-1.14477	0.207528	0.555962	1	10293	tags=55%, list=53%, signal=115%
REACTOME_TRANSCRIPTIONAL_REGULATION_OF_WHITE_ADIPOCYTE_DIFFERENTIATION	REACTOME_TRANSCRIPTIONAL_REGULATION_OF_WHITE_ADIPOCYTE_DIFFERENTIATION		77	-0.304979	-1.14336	0.249727	0.558894	1	9634	tags=62%, list=49%, signal=122%
PID_LIS1_PATHWAY	PID_LIS1_PATHWAY		26	-0.37254	-1.14336	0.292743	0.55819	1	8797	tags=65%, list=45%, signal=119%
PID_BETA_CATENIN_NUC_PATHWAY	PID_BETA_CATENIN_NUC_PATHWAY		71	-0.307155	-1.14317	0.260022	0.557983	1	7651	tags=48%, list=39%, signal=78%
REACTOME_RNA_POLYMERASE_I_TRANSCRIPTION_INITIATION	REACTOME_RNA_POLYMERASE_I_TRANSCRIPTION_INITIATION		47	-0.329742	-1.14311	0.264302	0.557423	1	10770	tags=66%, list=55%, signal=146%
REACTOME_RND1_GTPASE_CYCLE	REACTOME_RND1_GTPASE_CYCLE		39	-0.340988	-1.14117	0.282172	0.561849	1	7696	tags=59%, list=39%, signal=97%
REACTOME_ER_TO_GOLGI_ANTEROGRADE_TRANSPORT	REACTOME_ER_TO_GOLGI_ANTEROGRADE_TRANSPORT		148	-0.279807	-1.14117	0.236649	0.561162	1	9560	tags=57%, list=49%, signal=110%
SA_TRKA_RECEPTOR	SA_TRKA_RECEPTOR		17	-0.404028	-1.14061	0.303268	0.561841	1	8838	tags=59%, list=45%, signal=107%
REACTOME_TRANSCRIPTIONAL_REGULATION_BY_VENTX	REACTOME_TRANSCRIPTIONAL_REGULATION_BY_VENTX		38	-0.338561	-1.14051	0.262411	0.561424	1	8972	tags=58%, list=46%, signal=107%
REACTOME_WNT5A_DEPENDENT_INTERNALIZATION_OF_FZD4	REACTOME_WNT5A_DEPENDENT_INTERNALIZATION_OF_FZD4		15	-0.415097	-1.14022	0.308725	0.561501	1	11073	tags=87%, list=57%, signal=200%
KEGG_ARGININE_AND_PROLINE_METABOLISM	KEGG_ARGININE_AND_PROLINE_METABOLISM		46	-0.332958	-1.13904	0.307345	0.563859	1	2216	tags=22%, list=11%, signal=24%
REACTOME_FLT3_SIGNALING_IN_DISEASE	REACTOME_FLT3_SIGNALING_IN_DISEASE		27	-0.364124	-1.13888	0.295792	0.563568	1	10403	tags=78%, list=53%, signal=166%
REACTOME_PLATELET_HOMEOSTASIS	REACTOME_PLATELET_HOMEOSTASIS		76	-0.30449	-1.13871	0.258772	0.563308	1	4622	tags=33%, list=24%, signal=43%
KEGG_TASTE_TRANSDUCTION	KEGG_TASTE_TRANSDUCTION		30	-0.363335	-1.13839	0.301683	0.563453	1	5175	tags=40%, list=26%, signal=54%
KEGG_PATHOGENIC_ESCHERICHIA_COLI_INFECTION	KEGG_PATHOGENIC_ESCHERICHIA_COLI_INFECTION		52	-0.324902	-1.13815	0.272422	0.563418	1	7391	tags=48%, list=38%, signal=77%
REACTOME_RHO_GTPASES_ACTIVATE_WASPS_AND_WAVES	REACTOME_RHO_GTPASES_ACTIVATE_WASPS_AND_WAVES		36	-0.344442	-1.13692	0.291667	0.565928	1	10626	tags=64%, list=54%, signal=140%
PID_ERBB2_ERBB3_PATHWAY	PID_ERBB2_ERBB3_PATHWAY		44	-0.33309	-1.13576	0.283511	0.568307	1	8838	tags=61%, list=45%, signal=112%
WP_KIT_RECEPTOR_SIGNALING_PATHWAY	WP_KIT_RECEPTOR_SIGNALING_PATHWAY		59	-0.316277	-1.13377	0.270362	0.572803	1	9058	tags=63%, list=46%, signal=116%
REACTOME_GLYCEROPHOSPHOLIPID_BIOSYNTHESIS	REACTOME_GLYCEROPHOSPHOLIPID_BIOSYNTHESIS		117	-0.287492	-1.13356	0.246073	0.572668	1	6410	tags=33%, list=33%, signal=49%
REACTOME_AMYLOID_FIBER_FORMATION	REACTOME_AMYLOID_FIBER_FORMATION		87	-0.302142	-1.13323	0.261242	0.572845	1	6389	tags=36%, list=33%, signal=53%
REACTOME_SYNTHESIS_OF_PIPS_AT_THE_GOLGI_MEMBRANE	REACTOME_SYNTHESIS_OF_PIPS_AT_THE_GOLGI_MEMBRANE		15	-0.427027	-1.13318	0.286842	0.572254	1	10629	tags=87%, list=54%, signal=190%
WP_MTHFR_DEFICIENCY	WP_MTHFR_DEFICIENCY		24	-0.372437	-1.13234	0.308933	0.573737	1	10059	tags=75%, list=51%, signal=154%
REACTOME_REGULATION_OF_EXPRESSION_OF_SLITS_AND_ROBOS	REACTOME_REGULATION_OF_EXPRESSION_OF_SLITS_AND_ROBOS		166	-0.278343	-1.13228	0.22528	0.573179	1	10388	tags=48%, list=53%, signal=101%
REACTOME_SUMOYLATION_OF_TRANSCRIPTION_FACTORS	REACTOME_SUMOYLATION_OF_TRANSCRIPTION_FACTORS		19	-0.395253	-1.13151	0.314249	0.574471	1	7024	tags=53%, list=36%, signal=82%
BIOCARTA_GSK3_PATHWAY	BIOCARTA_GSK3_PATHWAY		19	-0.395495	-1.1309	0.322251	0.575387	1	4452	tags=37%, list=23%, signal=48%
REACTOME_SIGNALING_BY_BMP	REACTOME_SIGNALING_BY_BMP		25	-0.370365	-1.13081	0.305521	0.574904	1	8711	tags=68%, list=45%, signal=122%
WP_BREAST_CANCER_PATHWAY	WP_BREAST_CANCER_PATHWAY		136	-0.283345	-1.13049	0.255741	0.575079	1	5809	tags=36%, list=30%, signal=51%
WP_PATHOGENIC_ESCHERICHIA_COLI_INFECTION	WP_PATHOGENIC_ESCHERICHIA_COLI_INFECTION		52	-0.324902	-1.1303	0.303812	0.574883	1	7391	tags=48%, list=38%, signal=77%
REACTOME_FRS_MEDIATED_FGFR4_SIGNALING	REACTOME_FRS_MEDIATED_FGFR4_SIGNALING		16	-0.408964	-1.1302	0.315303	0.574469	1	7938	tags=56%, list=41%, signal=95%
REACTOME_PI_3K_CASCADE_FGFR2	REACTOME_PI_3K_CASCADE_FGFR2		17	-0.400447	-1.12974	0.317708	0.574959	1	7939	tags=53%, list=41%, signal=89%
PID_IL2_STAT5_PATHWAY	PID_IL2_STAT5_PATHWAY		27	-0.356899	-1.12961	0.303483	0.574593	1	4247	tags=37%, list=22%, signal=47%
WP_BDNFTRKB_SIGNALING	WP_BDNFTRKB_SIGNALING		31	-0.35375	-1.1291	0.30241	0.575264	1	9061	tags=74%, list=46%, signal=138%
KEGG_NEUROTROPHIN_SIGNALING_PATHWAY	KEGG_NEUROTROPHIN_SIGNALING_PATHWAY		119	-0.285555	-1.12822	0.260504	0.576901	1	9090	tags=54%, list=46%, signal=100%
PID_ATF2_PATHWAY	PID_ATF2_PATHWAY		54	-0.320964	-1.12733	0.293441	0.578464	1	4293	tags=35%, list=22%, signal=45%
REACTOME_NEUROTRANSMITTER_RELEASE_CYCLE	REACTOME_NEUROTRANSMITTER_RELEASE_CYCLE		39	-0.33934	-1.12707	0.307512	0.57845	1	6609	tags=41%, list=34%, signal=62%
REACTOME_OVARIAN_TUMOR_DOMAIN_PROTEASES	REACTOME_OVARIAN_TUMOR_DOMAIN_PROTEASES		37	-0.33808	-1.12579	0.318127	0.581179	1	9070	tags=57%, list=46%, signal=106%
REACTOME_CELLULAR_RESPONSE_TO_HYPOXIA	REACTOME_CELLULAR_RESPONSE_TO_HYPOXIA		73	-0.30487	-1.12537	0.287129	0.58156	1	10545	tags=70%, list=54%, signal=151%
WP_UREA_CYCLE_AND_METABOLISM_OF_AMINO_GROUPS	WP_UREA_CYCLE_AND_METABOLISM_OF_AMINO_GROUPS		20	-0.383196	-1.12453	0.318012	0.583025	1	2216	tags=30%, list=11%, signal=34%
REACTOME_CONSTITUTIVE_SIGNALING_BY_EGFRVIII	REACTOME_CONSTITUTIVE_SIGNALING_BY_EGFRVIII		15	-0.425517	-1.12302	0.319261	0.586264	1	8807	tags=73%, list=45%, signal=133%
KEGG_BIOSYNTHESIS_OF_UNSATURATED_FATTY_ACIDS	KEGG_BIOSYNTHESIS_OF_UNSATURATED_FATTY_ACIDS		21	-0.38544	-1.12255	0.323493	0.58677	1	8000	tags=62%, list=41%, signal=105%
WP_MAPK_CASCADE	WP_MAPK_CASCADE		33	-0.350454	-1.12246	0.31725	0.586293	1	11037	tags=76%, list=56%, signal=174%
SIG_CD40PATHWAYMAP	SIG_CD40PATHWAYMAP		34	-0.348167	-1.12222	0.310633	0.586172	1	7860	tags=47%, list=40%, signal=79%
BIOCARTA_GPCR_PATHWAY	BIOCARTA_GPCR_PATHWAY		29	-0.362165	-1.12186	0.321644	0.586409	1	8838	tags=59%, list=45%, signal=107%
REACTOME_REGULATION_OF_LIPID_METABOLISM_BY_PPARALPHA	REACTOME_REGULATION_OF_LIPID_METABOLISM_BY_PPARALPHA		110	-0.283331	-1.12129	0.281053	0.587165	1	7599	tags=47%, list=39%, signal=77%
WP_RAS_AND_BRADYKININ_PATHWAYS_IN_COVID19	WP_RAS_AND_BRADYKININ_PATHWAYS_IN_COVID19		19	-0.387237	-1.12086	0.318573	0.587543	1	1276	tags=21%, list=7%, signal=22%
REACTOME_REGULATION_OF_BETA_CELL_DEVELOPMENT	REACTOME_REGULATION_OF_BETA_CELL_DEVELOPMENT		27	-0.360774	-1.12027	0.32266	0.588369	1	6084	tags=48%, list=31%, signal=70%
REACTOME_CROSS_PRESENTATION_OF_SOLUBLE_EXOGENOUS_ANTIGENS_ENDOSOMES	REACTOME_CROSS_PRESENTATION_OF_SOLUBLE_EXOGENOUS_ANTIGENS_ENDOSOMES		46	-0.326334	-1.11958	0.303307	0.589495	1	8241	tags=57%, list=42%, signal=97%
REACTOME_HSF1_ACTIVATION	REACTOME_HSF1_ACTIVATION		29	-0.354353	-1.11953	0.305556	0.588928	1	4174	tags=34%, list=21%, signal=44%
KEGG_NOTCH_SIGNALING_PATHWAY	KEGG_NOTCH_SIGNALING_PATHWAY		45	-0.326015	-1.11895	0.322543	0.589702	1	10196	tags=67%, list=52%, signal=139%
BIOCARTA_MAPK_PATHWAY	BIOCARTA_MAPK_PATHWAY		79	-0.298971	-1.11884	0.281081	0.589322	1	9452	tags=57%, list=48%, signal=110%
WP_PPAR_ALPHA_PATHWAY	WP_PPAR_ALPHA_PATHWAY		19	-0.380437	-1.11818	0.316472	0.590369	1	3329	tags=26%, list=17%, signal=32%
REACTOME_RNA_POLYMERASE_I_TRANSCRIPTION_TERMINATION	REACTOME_RNA_POLYMERASE_I_TRANSCRIPTION_TERMINATION		31	-0.347313	-1.11787	0.321853	0.590453	1	10770	tags=68%, list=55%, signal=150%
BIOCARTA_SHH_PATHWAY	BIOCARTA_SHH_PATHWAY		15	-0.407289	-1.11765	0.332879	0.590304	1	2885	tags=33%, list=15%, signal=39%
REACTOME_NEGATIVE_REGULATION_OF_MET_ACTIVITY	REACTOME_NEGATIVE_REGULATION_OF_MET_ACTIVITY		20	-0.378126	-1.11757	0.319843	0.58982	1	8732	tags=65%, list=45%, signal=117%
WP_GLYCEROLIPIDS_AND_GLYCEROPHOSPHOLIPIDS	WP_GLYCEROLIPIDS_AND_GLYCEROPHOSPHOLIPIDS		22	-0.383571	-1.1173	0.328049	0.589838	1	7837	tags=41%, list=40%, signal=68%
WP_COPPER_HOMEOSTASIS	WP_COPPER_HOMEOSTASIS		52	-0.316762	-1.11691	0.321059	0.590147	1	7026	tags=48%, list=36%, signal=75%
PID_TCR_CALCIUM_PATHWAY	PID_TCR_CALCIUM_PATHWAY		22	-0.378966	-1.11679	0.328818	0.58978	1	4577	tags=32%, list=23%, signal=41%
KEGG_AMINO_SUGAR_AND_NUCLEOTIDE_SUGAR_METABOLISM	KEGG_AMINO_SUGAR_AND_NUCLEOTIDE_SUGAR_METABOLISM		40	-0.330433	-1.11648	0.321918	0.589893	1	8383	tags=50%, list=43%, signal=87%
REACTOME_L1CAM_INTERACTIONS	REACTOME_L1CAM_INTERACTIONS		109	-0.287877	-1.11586	0.294301	0.590878	1	7361	tags=44%, list=38%, signal=70%
SIG_IL4RECEPTOR_IN_B_LYPHOCYTES	SIG_IL4RECEPTOR_IN_B_LYPHOCYTES		27	-0.360982	-1.11551	0.329193	0.591023	1	9090	tags=59%, list=46%, signal=111%
BIOCARTA_CASPASE_PATHWAY	BIOCARTA_CASPASE_PATHWAY		21	-0.383818	-1.11521	0.329065	0.591086	1	4210	tags=38%, list=22%, signal=48%
PID_CDC42_PATHWAY	PID_CDC42_PATHWAY		69	-0.304756	-1.11453	0.308534	0.592158	1	8797	tags=55%, list=45%, signal=100%
WP_NEPHROTIC_SYNDROME	WP_NEPHROTIC_SYNDROME		37	-0.335538	-1.1129	0.317365	0.595689	1	5668	tags=30%, list=29%, signal=42%
PID_ERBB1_RECEPTOR_PROXIMAL_PATHWAY	PID_ERBB1_RECEPTOR_PROXIMAL_PATHWAY		35	-0.343288	-1.11246	0.314286	0.596197	1	9058	tags=63%, list=46%, signal=117%
SIG_CHEMOTAXIS	SIG_CHEMOTAXIS		42	-0.332858	-1.11242	0.329298	0.595587	1	9316	tags=67%, list=48%, signal=127%
REACTOME_TRISTETRAPROLIN_TTP_ZFP36_BINDS_AND_DESTABILIZES_MRNA	REACTOME_TRISTETRAPROLIN_TTP_ZFP36_BINDS_AND_DESTABILIZES_MRNA		17	-0.398348	-1.11092	0.335092	0.598817	1	9336	tags=82%, list=48%, signal=157%
REACTOME_RRNA_MODIFICATION_IN_THE_NUCLEUS_AND_CYTOSOL	REACTOME_RRNA_MODIFICATION_IN_THE_NUCLEUS_AND_CYTOSOL		60	-0.305276	-1.11081	0.310078	0.598401	1	11922	tags=73%, list=61%, signal=187%
REACTOME_ONCOGENIC_MAPK_SIGNALING	REACTOME_ONCOGENIC_MAPK_SIGNALING		78	-0.299138	-1.11047	0.294941	0.598599	1	9352	tags=58%, list=48%, signal=110%
REACTOME_GLYCOSAMINOGLYCAN_METABOLISM	REACTOME_GLYCOSAMINOGLYCAN_METABOLISM		113	-0.284179	-1.10973	0.304302	0.599864	1	4504	tags=25%, list=23%, signal=32%
REACTOME_O_LINKED_GLYCOSYLATION	REACTOME_O_LINKED_GLYCOSYLATION		90	-0.2962	-1.10798	0.305319	0.603721	1	3710	tags=28%, list=19%, signal=34%
REACTOME_FCGR3A_MEDIATED_IL10_SYNTHESIS	REACTOME_FCGR3A_MEDIATED_IL10_SYNTHESIS		34	-0.337978	-1.10764	0.332547	0.603905	1	9135	tags=68%, list=47%, signal=127%
KEGG_GLYCOSYLPHOSPHATIDYLINOSITOL_GPI_ANCHOR_BIOSYNTHESIS	KEGG_GLYCOSYLPHOSPHATIDYLINOSITOL_GPI_ANCHOR_BIOSYNTHESIS		24	-0.3661	-1.10583	0.333333	0.607933	1	8201	tags=58%, list=42%, signal=100%
REACTOME_COSTIMULATION_BY_THE_CD28_FAMILY	REACTOME_COSTIMULATION_BY_THE_CD28_FAMILY		54	-0.311973	-1.1058	0.323462	0.607295	1	4656	tags=37%, list=24%, signal=48%
KEGG_SELENOAMINO_ACID_METABOLISM	KEGG_SELENOAMINO_ACID_METABOLISM		24	-0.364214	-1.1051	0.344363	0.608373	1	9500	tags=63%, list=49%, signal=121%
PID_AR_TF_PATHWAY	PID_AR_TF_PATHWAY		47	-0.315196	-1.10448	0.32417	0.609296	1	6695	tags=45%, list=34%, signal=68%
WP_ENERGY_METABOLISM	WP_ENERGY_METABOLISM		44	-0.326121	-1.10422	0.318656	0.609225	1	10093	tags=59%, list=52%, signal=122%
WP_WNT_SIGNALING_PATHWAY_NETPATH	WP_WNT_SIGNALING_PATHWAY_NETPATH		50	-0.312081	-1.1041	0.302511	0.608859	1	11641	tags=78%, list=60%, signal=192%
REACTOME_ABC_TRANSPORTER_DISORDERS	REACTOME_ABC_TRANSPORTER_DISORDERS		71	-0.296034	-1.10333	0.321625	0.610131	1	8549	tags=51%, list=44%, signal=90%
REACTOME_REGULATION_OF_PYRUVATE_DEHYDROGENASE_PDH_COMPLEX	REACTOME_REGULATION_OF_PYRUVATE_DEHYDROGENASE_PDH_COMPLEX		15	-0.408775	-1.10322	0.339947	0.609716	1	8543	tags=60%, list=44%, signal=106%
REACTOME_MITOCHONDRIAL_PROTEIN_IMPORT	REACTOME_MITOCHONDRIAL_PROTEIN_IMPORT		62	-0.302745	-1.10254	0.340022	0.61078	1	7237	tags=39%, list=37%, signal=61%
REACTOME_INTERLEUKIN_1_FAMILY_SIGNALING	REACTOME_INTERLEUKIN_1_FAMILY_SIGNALING		125	-0.278423	-1.10248	0.300633	0.610218	1	9755	tags=60%, list=50%, signal=119%
PID_CMYB_PATHWAY	PID_CMYB_PATHWAY		74	-0.292928	-1.10232	0.321814	0.609904	1	7977	tags=53%, list=41%, signal=89%
PID_P38_ALPHA_BETA_PATHWAY	PID_P38_ALPHA_BETA_PATHWAY		29	-0.347581	-1.10126	0.340992	0.61195	1	9838	tags=66%, list=50%, signal=132%
REACTOME_BRANCHED_CHAIN_AMINO_ACID_CATABOLISM	REACTOME_BRANCHED_CHAIN_AMINO_ACID_CATABOLISM		21	-0.376269	-1.10016	0.341772	0.614093	1	10951	tags=76%, list=56%, signal=173%
KEGG_ABC_TRANSPORTERS	KEGG_ABC_TRANSPORTERS		38	-0.32923	-1.09964	0.340672	0.614756	1	3423	tags=29%, list=17%, signal=35%
REACTOME_ERK_MAPK_TARGETS	REACTOME_ERK_MAPK_TARGETS		22	-0.364157	-1.0995	0.327343	0.614454	1	8397	tags=55%, list=43%, signal=95%
REACTOME_TP53_REGULATES_METABOLIC_GENES	REACTOME_TP53_REGULATES_METABOLIC_GENES		86	-0.287136	-1.09932	0.317686	0.614245	1	9717	tags=53%, list=50%, signal=106%
REACTOME_INTERLEUKIN_1_SIGNALING	REACTOME_INTERLEUKIN_1_SIGNALING		97	-0.285014	-1.09904	0.30965	0.614262	1	9755	tags=61%, list=50%, signal=121%
REACTOME_ACYL_CHAIN_REMODELLING_OF_PE	REACTOME_ACYL_CHAIN_REMODELLING_OF_PE		24	-0.357007	-1.09802	0.336621	0.616208	1	5051	tags=42%, list=26%, signal=56%
REACTOME_CLASS_C_3_METABOTROPIC_GLUTAMATE_PHEROMONE_RECEPTORS	REACTOME_CLASS_C_3_METABOTROPIC_GLUTAMATE_PHEROMONE_RECEPTORS		19	-0.385179	-1.09773	0.350126	0.616268	1	5049	tags=47%, list=26%, signal=64%
REACTOME_NUCLEAR_RECEPTOR_TRANSCRIPTION_PATHWAY	REACTOME_NUCLEAR_RECEPTOR_TRANSCRIPTION_PATHWAY		45	-0.320689	-1.09726	0.318021	0.616806	1	4581	tags=31%, list=23%, signal=41%
REACTOME_NRAGE_SIGNALS_DEATH_THROUGH_JNK	REACTOME_NRAGE_SIGNALS_DEATH_THROUGH_JNK		57	-0.308671	-1.09661	0.345372	0.617784	1	5643	tags=30%, list=29%, signal=42%
REACTOME_FORMATION_OF_THE_EARLY_ELONGATION_COMPLEX	REACTOME_FORMATION_OF_THE_EARLY_ELONGATION_COMPLEX		33	-0.335176	-1.09617	0.334934	0.618143	1	10770	tags=64%, list=55%, signal=141%
WP_PHOSPHODIESTERASES_IN_NEURONAL_FUNCTION	WP_PHOSPHODIESTERASES_IN_NEURONAL_FUNCTION		46	-0.312881	-1.09584	0.33908	0.618335	1	3758	tags=33%, list=19%, signal=40%
WP_OVERVIEW_OF_NANOPARTICLE_EFFECTS	WP_OVERVIEW_OF_NANOPARTICLE_EFFECTS		17	-0.394899	-1.09524	0.359521	0.619168	1	2897	tags=18%, list=15%, signal=21%
WP_FATTY_ACID_BIOSYNTHESIS	WP_FATTY_ACID_BIOSYNTHESIS		21	-0.370619	-1.09442	0.353459	0.620622	1	8188	tags=62%, list=42%, signal=106%
PID_AVB3_OPN_PATHWAY	PID_AVB3_OPN_PATHWAY		31	-0.34165	-1.09324	0.35876	0.623011	1	7343	tags=45%, list=38%, signal=72%
WP_IL5_SIGNALING_PATHWAY	WP_IL5_SIGNALING_PATHWAY		38	-0.323036	-1.09323	0.361015	0.622333	1	9316	tags=68%, list=48%, signal=130%
PID_P38_MKK3_6PATHWAY	PID_P38_MKK3_6PATHWAY		26	-0.354136	-1.09161	0.352357	0.625761	1	7512	tags=62%, list=38%, signal=100%
REACTOME_SIGNALING_BY_FLT3_ITD_AND_TKD_MUTANTS	REACTOME_SIGNALING_BY_FLT3_ITD_AND_TKD_MUTANTS		15	-0.406423	-1.09125	0.34811	0.625995	1	8068	tags=67%, list=41%, signal=113%
REACTOME_OTHER_SEMAPHORIN_INTERACTIONS	REACTOME_OTHER_SEMAPHORIN_INTERACTIONS		16	-0.402173	-1.08914	0.36423	0.63086	1	6055	tags=44%, list=31%, signal=63%
REACTOME_PHOSPHOLIPID_METABOLISM	REACTOME_PHOSPHOLIPID_METABOLISM		193	-0.264621	-1.08787	0.305359	0.633403	1	8205	tags=45%, list=42%, signal=76%
REACTOME_MYD88_INDEPENDENT_TLR4_CASCADE	REACTOME_MYD88_INDEPENDENT_TLR4_CASCADE		95	-0.286499	-1.08734	0.338362	0.634029	1	9783	tags=60%, list=50%, signal=119%
REACTOME_ABC_TRANSPORTERS_IN_LIPID_HOMEOSTASIS	REACTOME_ABC_TRANSPORTERS_IN_LIPID_HOMEOSTASIS		17	-0.391648	-1.08601	0.345758	0.636848	1	5356	tags=47%, list=27%, signal=65%
KEGG_WNT_SIGNALING_PATHWAY	KEGG_WNT_SIGNALING_PATHWAY		132	-0.274436	-1.0855	0.338542	0.637442	1	8157	tags=48%, list=42%, signal=83%
KEGG_PANTOTHENATE_AND_COA_BIOSYNTHESIS	KEGG_PANTOTHENATE_AND_COA_BIOSYNTHESIS		15	-0.409553	-1.08441	0.372215	0.639549	1	10985	tags=73%, list=56%, signal=167%
BIOCARTA_CTCF_PATHWAY	BIOCARTA_CTCF_PATHWAY		24	-0.358542	-1.08396	0.380711	0.639986	1	8144	tags=58%, list=42%, signal=100%
WP_TYROBP_CAUSAL_NETWORK	WP_TYROBP_CAUSAL_NETWORK		52	-0.310344	-1.08368	0.34558	0.639961	1	4054	tags=25%, list=21%, signal=31%
REACTOME_SYNTHESIS_OF_PIPS_AT_THE_PLASMA_MEMBRANE	REACTOME_SYNTHESIS_OF_PIPS_AT_THE_PLASMA_MEMBRANE		49	-0.310192	-1.08351	0.3626	0.639725	1	7983	tags=53%, list=41%, signal=89%
PID_HEDGEHOG_2PATHWAY	PID_HEDGEHOG_2PATHWAY		22	-0.356472	-1.08348	0.364662	0.639078	1	4832	tags=41%, list=25%, signal=54%
PID_NFKAPPAB_ATYPICAL_PATHWAY	PID_NFKAPPAB_ATYPICAL_PATHWAY		17	-0.384168	-1.0833	0.372125	0.638843	1	5799	tags=41%, list=30%, signal=58%
PID_IL8_CXCR1_PATHWAY	PID_IL8_CXCR1_PATHWAY		25	-0.347051	-1.08254	0.36319	0.640118	1	5306	tags=44%, list=27%, signal=60%
WP_INTERLEUKIN11_SIGNALING_PATHWAY	WP_INTERLEUKIN11_SIGNALING_PATHWAY		43	-0.316724	-1.08193	0.373714	0.641046	1	9058	tags=65%, list=46%, signal=121%
PID_INSULIN_PATHWAY	PID_INSULIN_PATHWAY		43	-0.316159	-1.08043	0.358124	0.644341	1	10403	tags=60%, list=53%, signal=129%
REACTOME_FORMATION_OF_ATP_BY_CHEMIOSMOTIC_COUPLING	REACTOME_FORMATION_OF_ATP_BY_CHEMIOSMOTIC_COUPLING		18	-0.382355	-1.08029	0.378449	0.644001	1	11313	tags=72%, list=58%, signal=171%
WP_TCA_CYCLE_AKA_KREBS_OR_CITRIC_ACID_CYCLE	WP_TCA_CYCLE_AKA_KREBS_OR_CITRIC_ACID_CYCLE		18	-0.379131	-1.07952	0.381818	0.645275	1	11512	tags=83%, list=59%, signal=202%
BIOCARTA_GH_PATHWAY	BIOCARTA_GH_PATHWAY		26	-0.343217	-1.07948	0.378182	0.644664	1	8838	tags=65%, list=45%, signal=119%
WP_SIGNAL_TRANSDUCTION_OF_S1P_RECEPTOR	WP_SIGNAL_TRANSDUCTION_OF_S1P_RECEPTOR		24	-0.359176	-1.07874	0.376866	0.645882	1	6921	tags=50%, list=35%, signal=77%
PID_LYSOPHOSPHOLIPID_PATHWAY	PID_LYSOPHOSPHOLIPID_PATHWAY		62	-0.29822	-1.07849	0.370861	0.645866	1	9344	tags=56%, list=48%, signal=108%
REACTOME_MET_ACTIVATES_PTK2_SIGNALING	REACTOME_MET_ACTIVATES_PTK2_SIGNALING		28	-0.343132	-1.07841	0.369193	0.645367	1	2231	tags=21%, list=11%, signal=24%
WP_CANONICAL_AND_NONCANONICAL_NOTCH_SIGNALING	WP_CANONICAL_AND_NONCANONICAL_NOTCH_SIGNALING		26	-0.345772	-1.07805	0.364865	0.645649	1	6242	tags=42%, list=32%, signal=62%
WP_ANGIOPOIETIN_LIKE_PROTEIN_8_REGULATORY_PATHWAY	WP_ANGIOPOIETIN_LIKE_PROTEIN_8_REGULATORY_PATHWAY		118	-0.271889	-1.07744	0.343361	0.646455	1	9090	tags=54%, list=46%, signal=101%
REACTOME_RAB_REGULATION_OF_TRAFFICKING	REACTOME_RAB_REGULATION_OF_TRAFFICKING		121	-0.272828	-1.07626	0.342708	0.648747	1	11021	tags=67%, list=56%, signal=152%
REACTOME_SELECTIVE_AUTOPHAGY	REACTOME_SELECTIVE_AUTOPHAGY		75	-0.28718	-1.07599	0.354235	0.648755	1	8618	tags=52%, list=44%, signal=93%
REACTOME_NOREPINEPHRINE_NEUROTRANSMITTER_RELEASE_CYCLE	REACTOME_NOREPINEPHRINE_NEUROTRANSMITTER_RELEASE_CYCLE		15	-0.399907	-1.07544	0.383142	0.649513	1	6609	tags=53%, list=34%, signal=80%
BIOCARTA_EIF_PATHWAY	BIOCARTA_EIF_PATHWAY		16	-0.395453	-1.07503	0.392208	0.649846	1	8680	tags=63%, list=44%, signal=112%
WP_THE_OVERLAP_BETWEEN_SIGNAL_TRANSDUCTION_PATHWAYS_THAT_CONTRIBUTE_TO_A_RANGE_OF_LMNA_LAMINOPATHIES	WP_THE_OVERLAP_BETWEEN_SIGNAL_TRANSDUCTION_PATHWAYS_THAT_CONTRIBUTE_TO_A_RANGE_OF_LMNA_LAMINOPATHIES		54	-0.30329	-1.07476	0.354949	0.649837	1	4437	tags=28%, list=23%, signal=36%
WP_PHYSIOLOGICAL_AND_PATHOLOGICAL_HYPERTROPHY_OF_THE_HEART	WP_PHYSIOLOGICAL_AND_PATHOLOGICAL_HYPERTROPHY_OF_THE_HEART		23	-0.358584	-1.07424	0.38404	0.650401	1	8741	tags=61%, list=45%, signal=110%
BIOCARTA_MITOCHONDRIA_PATHWAY	BIOCARTA_MITOCHONDRIA_PATHWAY		19	-0.372252	-1.07377	0.386364	0.650971	1	4602	tags=42%, list=24%, signal=55%
BIOCARTA_TPO_PATHWAY	BIOCARTA_TPO_PATHWAY		24	-0.355137	-1.07368	0.383333	0.650477	1	9058	tags=71%, list=46%, signal=132%
REACTOME_ASPARAGINE_N_LINKED_GLYCOSYLATION	REACTOME_ASPARAGINE_N_LINKED_GLYCOSYLATION		288	-0.253291	-1.07307	0.30715	0.651361	1	9692	tags=55%, list=50%, signal=107%
REACTOME_TGF_BETA_RECEPTOR_SIGNALING_IN_EMT_EPITHELIAL_TO_MESENCHYMAL_TRANSITION	REACTOME_TGF_BETA_RECEPTOR_SIGNALING_IN_EMT_EPITHELIAL_TO_MESENCHYMAL_TRANSITION		16	-0.390197	-1.07281	0.405333	0.651334	1	9752	tags=63%, list=50%, signal=125%
REACTOME_SIGNALING_BY_ERBB2_ECD_MUTANTS	REACTOME_SIGNALING_BY_ERBB2_ECD_MUTANTS		16	-0.388342	-1.0723	0.382842	0.651939	1	11628	tags=94%, list=59%, signal=231%
KEGG_MTOR_SIGNALING_PATHWAY	KEGG_MTOR_SIGNALING_PATHWAY		49	-0.309115	-1.07214	0.366743	0.651635	1	9204	tags=57%, list=47%, signal=108%
REACTOME_NETRIN_1_SIGNALING	REACTOME_NETRIN_1_SIGNALING		44	-0.310318	-1.07201	0.375581	0.651271	1	4770	tags=30%, list=24%, signal=39%
REACTOME_PKA_MEDIATED_PHOSPHORYLATION_OF_CREB	REACTOME_PKA_MEDIATED_PHOSPHORYLATION_OF_CREB		18	-0.374314	-1.07162	0.379947	0.6516	1	4577	tags=39%, list=23%, signal=51%
REACTOME_METABOLISM_OF_NITRIC_OXIDE_NOS3_ACTIVATION_AND_REGULATION	REACTOME_METABOLISM_OF_NITRIC_OXIDE_NOS3_ACTIVATION_AND_REGULATION		15	-0.391433	-1.07083	0.383798	0.652915	1	4452	tags=33%, list=23%, signal=43%
WP_INFLAMMATORY_RESPONSE_PATHWAY	WP_INFLAMMATORY_RESPONSE_PATHWAY		23	-0.353917	-1.06993	0.386335	0.654584	1	3038	tags=26%, list=16%, signal=31%
REACTOME_PROCESSING_OF_SMDT1	REACTOME_PROCESSING_OF_SMDT1		16	-0.398727	-1.06941	0.380336	0.655243	1	10022	tags=75%, list=51%, signal=154%
KEGG_PORPHYRIN_AND_CHLOROPHYLL_METABOLISM	KEGG_PORPHYRIN_AND_CHLOROPHYLL_METABOLISM		23	-0.352726	-1.06648	0.371429	0.662146	1	6945	tags=43%, list=36%, signal=67%
PID_RET_PATHWAY	PID_RET_PATHWAY		36	-0.325478	-1.06635	0.378443	0.661762	1	8974	tags=64%, list=46%, signal=118%
WP_MICRORNAS_IN_CARDIOMYOCYTE_HYPERTROPHY	WP_MICRORNAS_IN_CARDIOMYOCYTE_HYPERTROPHY		84	-0.281417	-1.06612	0.377031	0.66167	1	8838	tags=54%, list=45%, signal=97%
REACTOME_FERTILIZATION	REACTOME_FERTILIZATION		17	-0.380691	-1.06497	0.399481	0.663962	1	4767	tags=29%, list=24%, signal=39%
REACTOME_CD28_CO_STIMULATION	REACTOME_CD28_CO_STIMULATION		31	-0.331861	-1.06448	0.400984	0.664526	1	4656	tags=39%, list=24%, signal=51%
PID_THROMBIN_PAR1_PATHWAY	PID_THROMBIN_PAR1_PATHWAY		41	-0.313572	-1.06424	0.385236	0.664419	1	8051	tags=54%, list=41%, signal=91%
PID_IL1_PATHWAY	PID_IL1_PATHWAY		31	-0.333797	-1.06289	0.384154	0.667157	1	7512	tags=55%, list=38%, signal=89%
REACTOME_SPRY_REGULATION_OF_FGF_SIGNALING	REACTOME_SPRY_REGULATION_OF_FGF_SIGNALING		16	-0.385554	-1.06286	0.394702	0.666522	1	8549	tags=56%, list=44%, signal=100%
WP_HEART_DEVELOPMENT	WP_HEART_DEVELOPMENT		36	-0.322738	-1.06211	0.38961	0.667771	1	4863	tags=39%, list=25%, signal=52%
REACTOME_INTEGRATION_OF_ENERGY_METABOLISM	REACTOME_INTEGRATION_OF_ENERGY_METABOLISM		94	-0.277193	-1.06092	0.382543	0.670179	1	8155	tags=52%, list=42%, signal=89%
WP_FRAGILE_X_SYNDROME	WP_FRAGILE_X_SYNDROME		110	-0.271115	-1.06051	0.379127	0.670555	1	9835	tags=65%, list=50%, signal=129%
REACTOME_PROGRAMMED_CELL_DEATH	REACTOME_PROGRAMMED_CELL_DEATH		200	-0.256396	-1.05953	0.365953	0.672422	1	9213	tags=51%, list=47%, signal=95%
KEGG_PROPANOATE_METABOLISM	KEGG_PROPANOATE_METABOLISM		31	-0.332548	-1.05863	0.409797	0.673993	1	7991	tags=55%, list=41%, signal=93%
WP_3Q29_COPY_NUMBER_VARIATION_SYNDROME	WP_3Q29_COPY_NUMBER_VARIATION_SYNDROME		71	-0.288833	-1.05829	0.398895	0.674133	1	8568	tags=55%, list=44%, signal=97%
REACTOME_TRNA_MODIFICATION_IN_THE_NUCLEUS_AND_CYTOSOL	REACTOME_TRNA_MODIFICATION_IN_THE_NUCLEUS_AND_CYTOSOL		42	-0.308425	-1.05819	0.387398	0.673674	1	4590	tags=26%, list=23%, signal=34%
WP_GLYCOSAMINOGLYCAN_DEGRADATION	WP_GLYCOSAMINOGLYCAN_DEGRADATION		17	-0.386106	-1.0577	0.399215	0.674284	1	3788	tags=35%, list=19%, signal=44%
WP_TNF_ALPHA_SIGNALING_PATHWAY	WP_TNF_ALPHA_SIGNALING_PATHWAY		90	-0.278466	-1.05724	0.382289	0.674773	1	8144	tags=56%, list=42%, signal=95%
REACTOME_MITOCHONDRIAL_CALCIUM_ION_TRANSPORT	REACTOME_MITOCHONDRIAL_CALCIUM_ION_TRANSPORT		23	-0.352325	-1.0571	0.395291	0.674425	1	10022	tags=74%, list=51%, signal=151%
REACTOME_FOXO_MEDIATED_TRANSCRIPTION	REACTOME_FOXO_MEDIATED_TRANSCRIPTION		59	-0.291265	-1.05644	0.384615	0.675434	1	7383	tags=44%, list=38%, signal=71%
KEGG_PRION_DISEASES	KEGG_PRION_DISEASES		28	-0.337012	-1.05578	0.401891	0.676355	1	5689	tags=43%, list=29%, signal=60%
REACTOME_TRANSPORT_TO_THE_GOLGI_AND_SUBSEQUENT_MODIFICATION	REACTOME_TRANSPORT_TO_THE_GOLGI_AND_SUBSEQUENT_MODIFICATION		175	-0.25758	-1.0557	0.385641	0.675864	1	9613	tags=56%, list=49%, signal=109%
KEGG_GLYCOSAMINOGLYCAN_DEGRADATION	KEGG_GLYCOSAMINOGLYCAN_DEGRADATION		18	-0.373744	-1.05561	0.400256	0.675412	1	3788	tags=33%, list=19%, signal=41%
REACTOME_MRNA_CAPPING	REACTOME_MRNA_CAPPING		29	-0.34002	-1.05459	0.403593	0.677264	1	10770	tags=62%, list=55%, signal=138%
PID_VEGFR1_PATHWAY	PID_VEGFR1_PATHWAY		26	-0.344161	-1.05414	0.411622	0.677683	1	4861	tags=42%, list=25%, signal=56%
REACTOME_SIGNALING_BY_MODERATE_KINASE_ACTIVITY_BRAF_MUTANTS	REACTOME_SIGNALING_BY_MODERATE_KINASE_ACTIVITY_BRAF_MUTANTS		41	-0.313816	-1.0507	0.41217	0.685944	1	9009	tags=56%, list=46%, signal=104%
REACTOME_INSULIN_RECEPTOR_SIGNALLING_CASCADE	REACTOME_INSULIN_RECEPTOR_SIGNALLING_CASCADE		44	-0.308049	-1.05067	0.400233	0.685275	1	8050	tags=50%, list=41%, signal=85%
KEGG_LONG_TERM_POTENTIATION	KEGG_LONG_TERM_POTENTIATION		64	-0.287352	-1.05004	0.393905	0.686107	1	9020	tags=59%, list=46%, signal=110%
REACTOME_SIGNALING_BY_NTRKS	REACTOME_SIGNALING_BY_NTRKS		126	-0.263105	-1.05001	0.393154	0.685478	1	8397	tags=48%, list=43%, signal=84%
REACTOME_BUTYRATE_RESPONSE_FACTOR_1_BRF1_BINDS_AND_DESTABILIZES_MRNA	REACTOME_BUTYRATE_RESPONSE_FACTOR_1_BRF1_BINDS_AND_DESTABILIZES_MRNA		17	-0.37409	-1.04933	0.420655	0.68649	1	9336	tags=76%, list=48%, signal=146%
BIOCARTA_ARAP_PATHWAY	BIOCARTA_ARAP_PATHWAY		17	-0.379933	-1.0489	0.407928	0.686925	1	9882	tags=65%, list=51%, signal=131%
KEGG_ENDOCYTOSIS	KEGG_ENDOCYTOSIS		172	-0.257014	-1.04785	0.394872	0.688934	1	9679	tags=55%, list=49%, signal=107%
WP_INTRACELLULAR_TRAFFICKING_PROTEINS_INVOLVED_IN_CMT_NEUROPATHY	WP_INTRACELLULAR_TRAFFICKING_PROTEINS_INVOLVED_IN_CMT_NEUROPATHY		27	-0.340301	-1.0478	0.408213	0.688346	1	6596	tags=44%, list=34%, signal=67%
PID_TCPTP_PATHWAY	PID_TCPTP_PATHWAY		40	-0.310761	-1.04668	0.396028	0.690516	1	9058	tags=65%, list=46%, signal=121%
PID_FCER1_PATHWAY	PID_FCER1_PATHWAY		55	-0.29236	-1.04656	0.419822	0.690092	1	9316	tags=67%, list=48%, signal=128%
REACTOME_INTRINSIC_PATHWAY_OF_FIBRIN_CLOT_FORMATION	REACTOME_INTRINSIC_PATHWAY_OF_FIBRIN_CLOT_FORMATION		16	-0.383092	-1.04649	0.404027	0.689571	1	2668	tags=31%, list=14%, signal=36%
REACTOME_IRON_UPTAKE_AND_TRANSPORT	REACTOME_IRON_UPTAKE_AND_TRANSPORT		53	-0.297377	-1.04541	0.4	0.691681	1	3386	tags=21%, list=17%, signal=25%
WP_GPCRS_CLASS_A_RHODOPSINLIKE	WP_GPCRS_CLASS_A_RHODOPSINLIKE		122	-0.262809	-1.04475	0.415352	0.692686	1	5200	tags=32%, list=27%, signal=43%
REACTOME_GLUTAMATE_NEUROTRANSMITTER_RELEASE_CYCLE	REACTOME_GLUTAMATE_NEUROTRANSMITTER_RELEASE_CYCLE		21	-0.356846	-1.04402	0.408575	0.69381	1	7212	tags=52%, list=37%, signal=83%
WP_TYPE_II_DIABETES_MELLITUS	WP_TYPE_II_DIABETES_MELLITUS		16	-0.375952	-1.04401	0.43617	0.693109	1	7961	tags=69%, list=41%, signal=116%
WP_GASTRIN_SIGNALING_PATHWAY	WP_GASTRIN_SIGNALING_PATHWAY		110	-0.267409	-1.04281	0.415873	0.695457	1	8838	tags=52%, list=45%, signal=94%
BIOCARTA_CALCINEURIN_PATHWAY	BIOCARTA_CALCINEURIN_PATHWAY		18	-0.371362	-1.04225	0.442478	0.696233	1	11551	tags=83%, list=59%, signal=203%
REACTOME_HSF1_DEPENDENT_TRANSACTIVATION	REACTOME_HSF1_DEPENDENT_TRANSACTIVATION		35	-0.317791	-1.04211	0.432113	0.695861	1	7288	tags=54%, list=37%, signal=86%
REACTOME_NEGATIVE_REGULATION_OF_THE_PI3K_AKT_NETWORK	REACTOME_NEGATIVE_REGULATION_OF_THE_PI3K_AKT_NETWORK		98	-0.269952	-1.04196	0.40552	0.695546	1	5239	tags=33%, list=27%, signal=44%
PID_RXR_VDR_PATHWAY	PID_RXR_VDR_PATHWAY		23	-0.349364	-1.04145	0.434562	0.696067	1	4254	tags=26%, list=22%, signal=33%
REACTOME_GLYCOGEN_SYNTHESIS	REACTOME_GLYCOGEN_SYNTHESIS		15	-0.382563	-1.03948	0.432115	0.700213	1	8549	tags=53%, list=44%, signal=95%
WP_THYMIC_STROMAL_LYMPHOPOIETIN_TSLP_SIGNALING_PATHWAY	WP_THYMIC_STROMAL_LYMPHOPOIETIN_TSLP_SIGNALING_PATHWAY		42	-0.303855	-1.03915	0.431688	0.700319	1	9316	tags=64%, list=48%, signal=122%
WP_LIPID_METABOLISM_PATHWAY	WP_LIPID_METABOLISM_PATHWAY		27	-0.33294	-1.03895	0.423913	0.700126	1	7517	tags=52%, list=38%, signal=84%
REACTOME_SIGNALING_BY_PDGFR_IN_DISEASE	REACTOME_SIGNALING_BY_PDGFR_IN_DISEASE		20	-0.356822	-1.03853	0.435669	0.700463	1	9391	tags=70%, list=48%, signal=134%
REACTOME_VXPX_CARGO_TARGETING_TO_CILIUM	REACTOME_VXPX_CARGO_TARGETING_TO_CILIUM		19	-0.364524	-1.03838	0.419146	0.700153	1	3417	tags=26%, list=17%, signal=32%
KEGG_BUTANOATE_METABOLISM	KEGG_BUTANOATE_METABOLISM		31	-0.324542	-1.03834	0.437046	0.69954	1	8070	tags=52%, list=41%, signal=88%
REACTOME_HIV_TRANSCRIPTION_ELONGATION	REACTOME_HIV_TRANSCRIPTION_ELONGATION		43	-0.306855	-1.0381	0.421478	0.699392	1	10770	tags=63%, list=55%, signal=139%
REACTOME_TRANSLATION	REACTOME_TRANSLATION		291	-0.245543	-1.03742	0.40261	0.700301	1	10263	tags=49%, list=52%, signal=102%
REACTOME_RAB_GERANYLGERANYLATION	REACTOME_RAB_GERANYLGERANYLATION		65	-0.279708	-1.03654	0.417778	0.701854	1	8441	tags=46%, list=43%, signal=81%
WP_MITOCHONDRIAL_CIII_ASSEMBLY	WP_MITOCHONDRIAL_CIII_ASSEMBLY		16	-0.380308	-1.03646	0.429495	0.701335	1	11884	tags=88%, list=61%, signal=223%
WP_MELANOMA	WP_MELANOMA		66	-0.283474	-1.03545	0.423973	0.703159	1	8838	tags=58%, list=45%, signal=105%
PID_PS1_PATHWAY	PID_PS1_PATHWAY		44	-0.302888	-1.03513	0.414236	0.703243	1	8157	tags=45%, list=42%, signal=78%
WP_NAD_BIOSYNTHETIC_PATHWAYS	WP_NAD_BIOSYNTHETIC_PATHWAYS		22	-0.3529	-1.03485	0.445	0.703242	1	4442	tags=36%, list=23%, signal=47%
WP_INITIATION_OF_TRANSCRIPTION_AND_TRANSLATION_ELONGATION_AT_THE_HIV1_LTR	WP_INITIATION_OF_TRANSCRIPTION_AND_TRANSLATION_ELONGATION_AT_THE_HIV1_LTR		31	-0.324022	-1.0344	0.438849	0.703643	1	11488	tags=71%, list=59%, signal=172%
WP_REGULATION_OF_WNTBCATENIN_SIGNALING_BY_SMALL_MOLECULE_COMPOUNDS	WP_REGULATION_OF_WNTBCATENIN_SIGNALING_BY_SMALL_MOLECULE_COMPOUNDS		15	-0.382788	-1.03383	0.439678	0.704371	1	4437	tags=33%, list=23%, signal=43%
PID_INSULIN_GLUCOSE_PATHWAY	PID_INSULIN_GLUCOSE_PATHWAY		24	-0.343647	-1.03261	0.443196	0.706664	1	7988	tags=63%, list=41%, signal=106%
KEGG_VASOPRESSIN_REGULATED_WATER_REABSORPTION	KEGG_VASOPRESSIN_REGULATED_WATER_REABSORPTION		39	-0.306875	-1.03187	0.425143	0.707763	1	8618	tags=56%, list=44%, signal=101%
REACTOME_TOLL_LIKE_RECEPTOR_TLR1_TLR2_CASCADE	REACTOME_TOLL_LIKE_RECEPTOR_TLR1_TLR2_CASCADE		98	-0.267092	-1.03183	0.428725	0.70716	1	9783	tags=58%, list=50%, signal=116%
REACTOME_PI_METABOLISM	REACTOME_PI_METABOLISM		77	-0.27568	-1.03141	0.427948	0.707501	1	8521	tags=53%, list=44%, signal=94%
REACTOME_DARPP_32_EVENTS	REACTOME_DARPP_32_EVENTS		22	-0.342142	-1.03138	0.441832	0.706865	1	11532	tags=82%, list=59%, signal=199%
WP_EPO_RECEPTOR_SIGNALING	WP_EPO_RECEPTOR_SIGNALING		26	-0.334772	-1.02971	0.442284	0.710358	1	9058	tags=65%, list=46%, signal=122%
PID_SYNDECAN_2_PATHWAY	PID_SYNDECAN_2_PATHWAY		31	-0.318545	-1.02946	0.439759	0.710323	1	8124	tags=52%, list=42%, signal=88%
WP_NUCLEAR_RECEPTORS	WP_NUCLEAR_RECEPTORS		32	-0.313729	-1.02924	0.451651	0.710168	1	4581	tags=28%, list=23%, signal=37%
REACTOME_NEUROTRANSMITTER_RECEPTORS_AND_POSTSYNAPTIC_SIGNAL_TRANSMISSION	REACTOME_NEUROTRANSMITTER_RECEPTORS_AND_POSTSYNAPTIC_SIGNAL_TRANSMISSION		162	-0.250615	-1.02867	0.426365	0.710882	1	6738	tags=43%, list=34%, signal=65%
WP_NOTCH_SIGNALING	WP_NOTCH_SIGNALING		43	-0.301714	-1.02843	0.414435	0.710784	1	10337	tags=63%, list=53%, signal=133%
REACTOME_SIGNALING_BY_MET	REACTOME_SIGNALING_BY_MET		77	-0.275568	-1.02826	0.432194	0.710495	1	8974	tags=57%, list=46%, signal=105%
REACTOME_ACTIVATION_OF_SMO	REACTOME_ACTIVATION_OF_SMO		18	-0.368156	-1.02758	0.447876	0.711469	1	4587	tags=39%, list=23%, signal=51%
WP_INTRAFLAGELLAR_TRANSPORT_PROTEINS_BINDING_TO_DYNEIN	WP_INTRAFLAGELLAR_TRANSPORT_PROTEINS_BINDING_TO_DYNEIN		27	-0.333893	-1.02733	0.444025	0.711368	1	9003	tags=59%, list=46%, signal=110%
REACTOME_N_GLYCAN_TRIMMING_IN_THE_ER_AND_CALNEXIN_CALRETICULIN_CYCLE	REACTOME_N_GLYCAN_TRIMMING_IN_THE_ER_AND_CALNEXIN_CALRETICULIN_CYCLE		35	-0.316898	-1.02713	0.454225	0.711166	1	9985	tags=57%, list=51%, signal=117%
PID_NEPHRIN_NEPH1_PATHWAY	PID_NEPHRIN_NEPH1_PATHWAY		29	-0.326647	-1.02681	0.423707	0.711258	1	8257	tags=52%, list=42%, signal=89%
REACTOME_DOWNREGULATION_OF_SMAD2_3_SMAD4_TRANSCRIPTIONAL_ACTIVITY	REACTOME_DOWNREGULATION_OF_SMAD2_3_SMAD4_TRANSCRIPTIONAL_ACTIVITY		23	-0.352426	-1.02645	0.455665	0.711474	1	8711	tags=52%, list=45%, signal=94%
PID_CXCR4_PATHWAY	PID_CXCR4_PATHWAY		93	-0.266217	-1.0255	0.434549	0.71311	1	7111	tags=48%, list=36%, signal=76%
WP_INTERFERON_TYPE_I_SIGNALING_PATHWAYS	WP_INTERFERON_TYPE_I_SIGNALING_PATHWAYS		54	-0.28855	-1.02448	0.439189	0.715007	1	7314	tags=44%, list=37%, signal=71%
BIOCARTA_PDZS_PATHWAY	BIOCARTA_PDZS_PATHWAY		17	-0.371032	-1.02349	0.473077	0.716728	1	9773	tags=76%, list=50%, signal=153%
WP_FOLLICLE_STIMULATING_HORMONE_FSH_SIGNALING_PATHWAY	WP_FOLLICLE_STIMULATING_HORMONE_FSH_SIGNALING_PATHWAY		23	-0.340967	-1.0232	0.437192	0.716724	1	8672	tags=70%, list=44%, signal=125%
REACTOME_DOWNSTREAM_SIGNALING_OF_ACTIVATED_FGFR3	REACTOME_DOWNSTREAM_SIGNALING_OF_ACTIVATED_FGFR3		21	-0.350831	-1.02283	0.438903	0.716923	1	9443	tags=62%, list=48%, signal=120%
WP_DNA_DAMAGE_RESPONSE_ONLY_ATM_DEPENDENT	WP_DNA_DAMAGE_RESPONSE_ONLY_ATM_DEPENDENT		102	-0.263679	-1.02237	0.443488	0.717483	1	8807	tags=55%, list=45%, signal=99%
REACTOME_INLB_MEDIATED_ENTRY_OF_LISTERIA_MONOCYTOGENES_INTO_HOST_CELL	REACTOME_INLB_MEDIATED_ENTRY_OF_LISTERIA_MONOCYTOGENES_INTO_HOST_CELL		15	-0.380479	-1.02219	0.450928	0.717195	1	8732	tags=67%, list=45%, signal=120%
REACTOME_SIGNALING_BY_VEGF	REACTOME_SIGNALING_BY_VEGF		102	-0.263215	-1.02193	0.442105	0.717183	1	9349	tags=51%, list=48%, signal=97%
WP_FATTY_ACID_BETA_OXIDATION	WP_FATTY_ACID_BETA_OXIDATION		31	-0.316478	-1.02092	0.451613	0.719119	1	9758	tags=58%, list=50%, signal=116%
WP_TOLLLIKE_RECEPTOR_SIGNALING_PATHWAY	WP_TOLLLIKE_RECEPTOR_SIGNALING_PATHWAY		80	-0.27008	-1.0199	0.454348	0.720877	1	6184	tags=35%, list=32%, signal=51%
WP_APOPTOSIS_MODULATION_BY_HSP70	WP_APOPTOSIS_MODULATION_BY_HSP70		19	-0.355242	-1.01982	0.446753	0.72035	1	8095	tags=47%, list=41%, signal=81%
PID_IL3_PATHWAY	PID_IL3_PATHWAY		24	-0.337372	-1.01927	0.47284	0.721067	1	4939	tags=42%, list=25%, signal=56%
BIOCARTA_MEF2D_PATHWAY	BIOCARTA_MEF2D_PATHWAY		18	-0.358086	-1.0189	0.439374	0.721297	1	11839	tags=83%, list=61%, signal=211%
KEGG_GALACTOSE_METABOLISM	KEGG_GALACTOSE_METABOLISM		20	-0.357883	-1.01793	0.454432	0.723032	1	6021	tags=40%, list=31%, signal=58%
REACTOME_CHAPERONE_MEDIATED_AUTOPHAGY	REACTOME_CHAPERONE_MEDIATED_AUTOPHAGY		20	-0.351257	-1.01752	0.465806	0.723364	1	2661	tags=20%, list=14%, signal=23%
PID_FGF_PATHWAY	PID_FGF_PATHWAY		48	-0.294525	-1.01693	0.457143	0.724066	1	4452	tags=27%, list=23%, signal=35%
KEGG_PATHWAYS_IN_CANCER	KEGG_PATHWAYS_IN_CANCER		298	-0.241787	-1.01693	0.464718	0.723357	1	5689	tags=31%, list=29%, signal=42%
PID_ECADHERIN_NASCENT_AJ_PATHWAY	PID_ECADHERIN_NASCENT_AJ_PATHWAY		39	-0.304537	-1.01406	0.467986	0.729795	1	9026	tags=56%, list=46%, signal=105%
REACTOME_RNA_POLYMERASE_III_TRANSCRIPTION_TERMINATION	REACTOME_RNA_POLYMERASE_III_TRANSCRIPTION_TERMINATION		23	-0.342576	-1.0128	0.447891	0.732218	1	10770	tags=65%, list=55%, signal=145%
REACTOME_DOWNSTREAM_SIGNALING_OF_ACTIVATED_FGFR2	REACTOME_DOWNSTREAM_SIGNALING_OF_ACTIVATED_FGFR2		24	-0.335162	-1.01263	0.454088	0.731952	1	7939	tags=50%, list=41%, signal=84%
REACTOME_NEGATIVE_REGULATION_OF_FGFR3_SIGNALING	REACTOME_NEGATIVE_REGULATION_OF_FGFR3_SIGNALING		25	-0.331533	-1.01009	0.473091	0.737511	1	8549	tags=48%, list=44%, signal=85%
PID_ARF6_DOWNSTREAM_PATHWAY	PID_ARF6_DOWNSTREAM_PATHWAY		15	-0.37755	-1.00959	0.468874	0.737979	1	6882	tags=47%, list=35%, signal=72%
REACTOME_MRNA_DECAY_BY_3_TO_5_EXORIBONUCLEASE	REACTOME_MRNA_DECAY_BY_3_TO_5_EXORIBONUCLEASE		16	-0.373816	-1.00954	0.468625	0.737377	1	8245	tags=69%, list=42%, signal=119%
WP_REGULATION_OF_ACTIN_CYTOSKELETON	WP_REGULATION_OF_ACTIN_CYTOSKELETON		130	-0.254062	-1.0092	0.47619	0.737419	1	8838	tags=49%, list=45%, signal=89%
PID_P53_DOWNSTREAM_PATHWAY	PID_P53_DOWNSTREAM_PATHWAY		130	-0.250895	-1.00839	0.484342	0.738737	1	5491	tags=32%, list=28%, signal=44%
REACTOME_TRAF6_MEDIATED_IRF7_ACTIVATION	REACTOME_TRAF6_MEDIATED_IRF7_ACTIVATION		16	-0.366558	-1.00824	0.462939	0.738399	1	8994	tags=56%, list=46%, signal=104%
REACTOME_CELLULAR_RESPONSE_TO_CHEMICAL_STRESS	REACTOME_CELLULAR_RESPONSE_TO_CHEMICAL_STRESS		149	-0.248795	-1.00785	0.470405	0.738602	1	10388	tags=56%, list=53%, signal=119%
WP_OVERVIEW_OF_INTERFERONSMEDIATED_SIGNALING_PATHWAY	WP_OVERVIEW_OF_INTERFERONSMEDIATED_SIGNALING_PATHWAY		17	-0.358756	-1.00718	0.452412	0.739552	1	3946	tags=35%, list=20%, signal=44%
WP_PPAR_SIGNALING_PATHWAY	WP_PPAR_SIGNALING_PATHWAY		52	-0.283976	-1.00693	0.473506	0.739434	1	8666	tags=58%, list=44%, signal=103%
REACTOME_SIGNALING_BY_TYPE_1_INSULIN_LIKE_GROWTH_FACTOR_1_RECEPTOR_IGF1R	REACTOME_SIGNALING_BY_TYPE_1_INSULIN_LIKE_GROWTH_FACTOR_1_RECEPTOR_IGF1R		44	-0.295743	-1.00651	0.460557	0.73978	1	8050	tags=48%, list=41%, signal=81%
KEGG_ADIPOCYTOKINE_SIGNALING_PATHWAY	KEGG_ADIPOCYTOKINE_SIGNALING_PATHWAY		57	-0.279434	-1.00515	0.47409	0.742497	1	6137	tags=35%, list=31%, signal=51%
KEGG_PENTOSE_PHOSPHATE_PATHWAY	KEGG_PENTOSE_PHOSPHATE_PATHWAY		23	-0.329662	-1.00379	0.477887	0.745147	1	2770	tags=22%, list=14%, signal=25%
KEGG_ANTIGEN_PROCESSING_AND_PRESENTATION	KEGG_ANTIGEN_PROCESSING_AND_PRESENTATION		52	-0.287005	-1.00367	0.473019	0.744727	1	5727	tags=35%, list=29%, signal=49%
REACTOME_ABC_FAMILY_PROTEINS_MEDIATED_TRANSPORT	REACTOME_ABC_FAMILY_PROTEINS_MEDIATED_TRANSPORT		97	-0.257985	-1.00346	0.496249	0.744561	1	8322	tags=48%, list=43%, signal=84%
WP_MITOCHONDRIAL_CIV_ASSEMBLY	WP_MITOCHONDRIAL_CIV_ASSEMBLY		35	-0.308119	-1.00333	0.464806	0.744164	1	11167	tags=63%, list=57%, signal=146%
REACTOME_SIGNALING_BY_ROBO_RECEPTORS	REACTOME_SIGNALING_BY_ROBO_RECEPTORS		209	-0.240938	-1.00298	0.491886	0.744318	1	10318	tags=51%, list=53%, signal=106%
BIOCARTA_NFAT_PATHWAY	BIOCARTA_NFAT_PATHWAY		45	-0.292307	-1.00154	0.484501	0.747172	1	8855	tags=56%, list=45%, signal=101%
REACTOME_GOLGI_ASSOCIATED_VESICLE_BIOGENESIS	REACTOME_GOLGI_ASSOCIATED_VESICLE_BIOGENESIS		56	-0.282013	-1.00104	0.48441	0.74775	1	10693	tags=66%, list=55%, signal=145%
REACTOME_METABOLISM_OF_FAT_SOLUBLE_VITAMINS	REACTOME_METABOLISM_OF_FAT_SOLUBLE_VITAMINS		39	-0.29867	-0.999033	0.500589	0.751774	1	1392	tags=15%, list=7%, signal=17%
KEGG_TRYPTOPHAN_METABOLISM	KEGG_TRYPTOPHAN_METABOLISM		34	-0.308227	-0.998515	0.497069	0.752326	1	868	tags=15%, list=4%, signal=15%
PID_REG_GR_PATHWAY	PID_REG_GR_PATHWAY		74	-0.267441	-0.997529	0.48272	0.754046	1	8229	tags=49%, list=42%, signal=84%
WP_SENESCENCE_AND_AUTOPHAGY_IN_CANCER	WP_SENESCENCE_AND_AUTOPHAGY_IN_CANCER		99	-0.258916	-0.997473	0.488746	0.753466	1	8133	tags=42%, list=42%, signal=72%
PID_ENDOTHELIN_PATHWAY	PID_ENDOTHELIN_PATHWAY		59	-0.275154	-0.996765	0.477629	0.754449	1	1319	tags=14%, list=7%, signal=14%
BIOCARTA_ARF_PATHWAY	BIOCARTA_ARF_PATHWAY		17	-0.361737	-0.996753	0.489664	0.753752	1	7391	tags=47%, list=38%, signal=76%
KEGG_NEUROACTIVE_LIGAND_RECEPTOR_INTERACTION	KEGG_NEUROACTIVE_LIGAND_RECEPTOR_INTERACTION		155	-0.243831	-0.996382	0.489648	0.753916	1	5216	tags=34%, list=27%, signal=46%
REACTOME_TRANSCRIPTIONAL_REGULATION_BY_THE_AP_2_TFAP2_FAMILY_OF_TRANSCRIPTION_FACTORS	REACTOME_TRANSCRIPTIONAL_REGULATION_BY_THE_AP_2_TFAP2_FAMILY_OF_TRANSCRIPTION_FACTORS		32	-0.309193	-0.996319	0.477356	0.753347	1	3378	tags=31%, list=17%, signal=38%
REACTOME_SIGNALING_BY_FGFR	REACTOME_SIGNALING_BY_FGFR		77	-0.263745	-0.99552	0.482418	0.754604	1	8549	tags=47%, list=44%, signal=83%
REACTOME_SYNTHESIS_OF_PIPS_AT_THE_EARLY_ENDOSOME_MEMBRANE	REACTOME_SYNTHESIS_OF_PIPS_AT_THE_EARLY_ENDOSOME_MEMBRANE		16	-0.366159	-0.995266	0.485602	0.754494	1	8050	tags=69%, list=41%, signal=117%
REACTOME_CELL_EXTRACELLULAR_MATRIX_INTERACTIONS	REACTOME_CELL_EXTRACELLULAR_MATRIX_INTERACTIONS		18	-0.344795	-0.995167	0.461929	0.754033	1	7658	tags=50%, list=39%, signal=82%
WP_TRIACYLGLYCERIDE_SYNTHESIS	WP_TRIACYLGLYCERIDE_SYNTHESIS		19	-0.351517	-0.994679	0.501892	0.754407	1	10184	tags=58%, list=52%, signal=121%
WP_AMINO_ACID_METABOLISM	WP_AMINO_ACID_METABOLISM		78	-0.267372	-0.994493	0.505423	0.75416	1	8120	tags=55%, list=42%, signal=94%
REACTOME_IRS_MEDIATED_SIGNALLING	REACTOME_IRS_MEDIATED_SIGNALLING		39	-0.293289	-0.99422	0.477139	0.754114	1	8050	tags=49%, list=41%, signal=83%
PID_TNF_PATHWAY	PID_TNF_PATHWAY		44	-0.289151	-0.992876	0.498294	0.756653	1	7860	tags=55%, list=40%, signal=91%
KEGG_HEMATOPOIETIC_CELL_LINEAGE	KEGG_HEMATOPOIETIC_CELL_LINEAGE		53	-0.280043	-0.992269	0.496591	0.757418	1	3528	tags=30%, list=18%, signal=37%
KEGG_PANCREATIC_CANCER	KEGG_PANCREATIC_CANCER		69	-0.272524	-0.992003	0.503275	0.757343	1	6511	tags=39%, list=33%, signal=58%
REACTOME_NEGATIVE_REGULATION_OF_FGFR2_SIGNALING	REACTOME_NEGATIVE_REGULATION_OF_FGFR2_SIGNALING		28	-0.31839	-0.991119	0.492647	0.758756	1	8549	tags=46%, list=44%, signal=82%
WP_RESISTIN_AS_A_REGULATOR_OF_INFLAMMATION	WP_RESISTIN_AS_A_REGULATOR_OF_INFLAMMATION		30	-0.312194	-0.98947	0.506699	0.761963	1	6607	tags=40%, list=34%, signal=60%
KEGG_CHRONIC_MYELOID_LEUKEMIA	KEGG_CHRONIC_MYELOID_LEUKEMIA		71	-0.266544	-0.986872	0.501643	0.767408	1	9090	tags=54%, list=46%, signal=100%
PID_HDAC_CLASSIII_PATHWAY	PID_HDAC_CLASSIII_PATHWAY		24	-0.322785	-0.986851	0.5	0.766745	1	6914	tags=46%, list=35%, signal=71%
BIOCARTA_SPPA_PATHWAY	BIOCARTA_SPPA_PATHWAY		15	-0.362237	-0.986278	0.496042	0.767443	1	8838	tags=67%, list=45%, signal=122%
REACTOME_CLASS_I_PEROXISOMAL_MEMBRANE_PROTEIN_IMPORT	REACTOME_CLASS_I_PEROXISOMAL_MEMBRANE_PROTEIN_IMPORT		20	-0.342599	-0.985799	0.491071	0.767906	1	8426	tags=50%, list=43%, signal=88%
PID_SHP2_PATHWAY	PID_SHP2_PATHWAY		51	-0.28087	-0.985338	0.525892	0.76833	1	9058	tags=63%, list=46%, signal=117%
BIOCARTA_PTDINS_PATHWAY	BIOCARTA_PTDINS_PATHWAY		23	-0.329513	-0.98532	0.502519	0.767652	1	12597	tags=87%, list=64%, signal=244%
REACTOME_CELL_DEATH_SIGNALLING_VIA_NRAGE_NRIF_AND_NADE	REACTOME_CELL_DEATH_SIGNALLING_VIA_NRAGE_NRIF_AND_NADE		74	-0.266513	-0.985264	0.51413	0.767082	1	8549	tags=42%, list=44%, signal=74%
REACTOME_ATTENUATION_PHASE	REACTOME_ATTENUATION_PHASE		26	-0.317243	-0.984923	0.506204	0.767188	1	5929	tags=42%, list=30%, signal=61%
REACTOME_MAPK_FAMILY_SIGNALING_CASCADES	REACTOME_MAPK_FAMILY_SIGNALING_CASCADES		294	-0.231986	-0.98432	0.549849	0.767933	1	9017	tags=54%, list=46%, signal=98%
REACTOME_FGFR2_ALTERNATIVE_SPLICING	REACTOME_FGFR2_ALTERNATIVE_SPLICING		27	-0.315388	-0.983922	0.487425	0.768236	1	4409	tags=30%, list=23%, signal=38%
BIOCARTA_HIF_PATHWAY	BIOCARTA_HIF_PATHWAY		15	-0.362144	-0.98203	0.500662	0.771933	1	7964	tags=67%, list=41%, signal=112%
REACTOME_TRP_CHANNELS	REACTOME_TRP_CHANNELS		18	-0.343212	-0.981842	0.512071	0.771661	1	3386	tags=28%, list=17%, signal=34%
REACTOME_FGFR2_MUTANT_RECEPTOR_ACTIVATION	REACTOME_FGFR2_MUTANT_RECEPTOR_ACTIVATION		27	-0.312484	-0.981784	0.507407	0.771068	1	4863	tags=26%, list=25%, signal=34%
REACTOME_ROS_AND_RNS_PRODUCTION_IN_PHAGOCYTES	REACTOME_ROS_AND_RNS_PRODUCTION_IN_PHAGOCYTES		29	-0.31296	-0.981657	0.50122	0.770664	1	3515	tags=17%, list=18%, signal=21%
WP_SARS_CORONAVIRUS_AND_INNATE_IMMUNITY	WP_SARS_CORONAVIRUS_AND_INNATE_IMMUNITY		18	-0.349283	-0.981372	0.502652	0.770659	1	6166	tags=33%, list=32%, signal=49%
REACTOME_SEROTONIN_NEUROTRANSMITTER_RELEASE_CYCLE	REACTOME_SEROTONIN_NEUROTRANSMITTER_RELEASE_CYCLE		16	-0.355634	-0.98126	0.504611	0.770222	1	6609	tags=50%, list=34%, signal=75%
WP_ENDOCHONDRAL_OSSIFICATION	WP_ENDOCHONDRAL_OSSIFICATION		55	-0.276508	-0.981062	0.509217	0.769975	1	5464	tags=33%, list=28%, signal=45%
PID_P38_ALPHA_BETA_DOWNSTREAM_PATHWAY	PID_P38_ALPHA_BETA_DOWNSTREAM_PATHWAY		36	-0.295837	-0.98083	0.493597	0.769794	1	9783	tags=61%, list=50%, signal=122%
REACTOME_TRANSLATION_OF_SARS_COV_2_STRUCTURAL_PROTEINS	REACTOME_TRANSLATION_OF_SARS_COV_2_STRUCTURAL_PROTEINS		44	-0.28636	-0.980761	0.510465	0.769248	1	10165	tags=57%, list=52%, signal=118%
REACTOME_LISTERIA_MONOCYTOGENES_ENTRY_INTO_HOST_CELLS	REACTOME_LISTERIA_MONOCYTOGENES_ENTRY_INTO_HOST_CELLS		20	-0.334616	-0.979835	0.495507	0.770672	1	8732	tags=60%, list=45%, signal=108%
WP_MIRNA_REGULATION_OF_PROSTATE_CANCER_SIGNALING_PATHWAYS	WP_MIRNA_REGULATION_OF_PROSTATE_CANCER_SIGNALING_PATHWAYS		36	-0.298594	-0.979787	0.500602	0.770073	1	8838	tags=58%, list=45%, signal=106%
BIOCARTA_LIS1_PATHWAY	BIOCARTA_LIS1_PATHWAY		19	-0.345618	-0.979523	0.509506	0.769985	1	1183	tags=16%, list=6%, signal=17%
KEGG_LONG_TERM_DEPRESSION	KEGG_LONG_TERM_DEPRESSION		61	-0.267526	-0.979495	0.5	0.769346	1	9355	tags=57%, list=48%, signal=110%
WP_NOTCH1_REGULATION_OF_HUMAN_ENDOTHELIAL_CELL_CALCIFICATION	WP_NOTCH1_REGULATION_OF_HUMAN_ENDOTHELIAL_CELL_CALCIFICATION		17	-0.348568	-0.979321	0.504459	0.769044	1	4394	tags=35%, list=22%, signal=45%
REACTOME_GPVI_MEDIATED_ACTIVATION_CASCADE	REACTOME_GPVI_MEDIATED_ACTIVATION_CASCADE		32	-0.302734	-0.9791	0.511243	0.768861	1	5212	tags=44%, list=27%, signal=60%
WP_SPLICING_FACTOR_NOVA_REGULATED_SYNAPTIC_PROTEINS	WP_SPLICING_FACTOR_NOVA_REGULATED_SYNAPTIC_PROTEINS		37	-0.296159	-0.97889	0.495878	0.768637	1	4837	tags=41%, list=25%, signal=54%
REACTOME_CALNEXIN_CALRETICULIN_CYCLE	REACTOME_CALNEXIN_CALRETICULIN_CYCLE		26	-0.318164	-0.978865	0.518204	0.767985	1	9985	tags=58%, list=51%, signal=118%
WP_ENDOCHONDRAL_OSSIFICATION_WITH_SKELETAL_DYSPLASIAS	WP_ENDOCHONDRAL_OSSIFICATION_WITH_SKELETAL_DYSPLASIAS		55	-0.276508	-0.977338	0.511468	0.77082	1	5464	tags=33%, list=28%, signal=45%
PID_CXCR3_PATHWAY	PID_CXCR3_PATHWAY		39	-0.29039	-0.977279	0.495972	0.770269	1	4452	tags=31%, list=23%, signal=40%
REACTOME_SYNTHESIS_OF_VERY_LONG_CHAIN_FATTY_ACYL_COAS	REACTOME_SYNTHESIS_OF_VERY_LONG_CHAIN_FATTY_ACYL_COAS		19	-0.340707	-0.976972	0.497462	0.770311	1	8767	tags=68%, list=45%, signal=124%
WP_RAS_SIGNALING	WP_RAS_SIGNALING		171	-0.239912	-0.976138	0.556923	0.771567	1	9090	tags=57%, list=46%, signal=106%
KEGG_OLFACTORY_TRANSDUCTION	KEGG_OLFACTORY_TRANSDUCTION		38	-0.293482	-0.974864	0.512281	0.773805	1	4962	tags=39%, list=25%, signal=53%
REACTOME_PLASMA_LIPOPROTEIN_ASSEMBLY_REMODELING_AND_CLEARANCE	REACTOME_PLASMA_LIPOPROTEIN_ASSEMBLY_REMODELING_AND_CLEARANCE		60	-0.271641	-0.974826	0.525253	0.773184	1	4073	tags=27%, list=21%, signal=34%
WP_PROLACTIN_SIGNALING_PATHWAY	WP_PROLACTIN_SIGNALING_PATHWAY		74	-0.26147	-0.973821	0.515284	0.774816	1	9058	tags=54%, list=46%, signal=100%
REACTOME_DECTIN_1_MEDIATED_NONCANONICAL_NF_KB_SIGNALING	REACTOME_DECTIN_1_MEDIATED_NONCANONICAL_NF_KB_SIGNALING		59	-0.268114	-0.971674	0.526024	0.779184	1	8580	tags=56%, list=44%, signal=99%
REACTOME_SYNTHESIS_OF_GLYCOSYLPHOSPHATIDYLINOSITOL_GPI	REACTOME_SYNTHESIS_OF_GLYCOSYLPHOSPHATIDYLINOSITOL_GPI		17	-0.345118	-0.971386	0.498656	0.779194	1	8201	tags=53%, list=42%, signal=91%
KEGG_JAK_STAT_SIGNALING_PATHWAY	KEGG_JAK_STAT_SIGNALING_PATHWAY		109	-0.247171	-0.971384	0.539515	0.778486	1	8125	tags=50%, list=42%, signal=84%
REACTOME_NEGATIVE_REGULATION_OF_MAPK_PATHWAY	REACTOME_NEGATIVE_REGULATION_OF_MAPK_PATHWAY		43	-0.286173	-0.971046	0.508711	0.778577	1	9009	tags=56%, list=46%, signal=103%
REACTOME_RNA_POLYMERASE_III_TRANSCRIPTION_INITIATION_FROM_TYPE_3_PROMOTER	REACTOME_RNA_POLYMERASE_III_TRANSCRIPTION_INITIATION_FROM_TYPE_3_PROMOTER		28	-0.309353	-0.970834	0.52561	0.778389	1	11193	tags=64%, list=57%, signal=150%
PID_IL12_2PATHWAY	PID_IL12_2PATHWAY		45	-0.278709	-0.970683	0.517514	0.778027	1	2961	tags=24%, list=15%, signal=29%
BIOCARTA_BCR_PATHWAY	BIOCARTA_BCR_PATHWAY		33	-0.300752	-0.968827	0.517576	0.781678	1	8838	tags=61%, list=45%, signal=110%
REACTOME_EXTRA_NUCLEAR_ESTROGEN_SIGNALING	REACTOME_EXTRA_NUCLEAR_ESTROGEN_SIGNALING		73	-0.258839	-0.968822	0.542636	0.780978	1	4581	tags=33%, list=23%, signal=43%
WP_OSTEOBLAST_DIFFERENTIATION	WP_OSTEOBLAST_DIFFERENTIATION		100	-0.249904	-0.968349	0.545455	0.781426	1	4949	tags=30%, list=25%, signal=40%
WP_PHOTODYNAMIC_THERAPYINDUCED_NFE2L2_NRF2_SURVIVAL_SIGNALING	WP_PHOTODYNAMIC_THERAPYINDUCED_NFE2L2_NRF2_SURVIVAL_SIGNALING		23	-0.322561	-0.968319	0.527319	0.780776	1	1319	tags=13%, list=7%, signal=14%
WP_HEAD_AND_NECK_SQUAMOUS_CELL_CARCINOMA	WP_HEAD_AND_NECK_SQUAMOUS_CELL_CARCINOMA		71	-0.264652	-0.968293	0.531522	0.780131	1	10657	tags=69%, list=54%, signal=151%
WP_CHROMOSOMAL_AND_MICROSATELLITE_INSTABILITY_IN_COLORECTAL_CANCER	WP_CHROMOSOMAL_AND_MICROSATELLITE_INSTABILITY_IN_COLORECTAL_CANCER		72	-0.265151	-0.967763	0.517391	0.78063	1	5996	tags=36%, list=31%, signal=52%
REACTOME_SARS_COV_2_INFECTION	REACTOME_SARS_COV_2_INFECTION		67	-0.265333	-0.966598	0.54415	0.782626	1	10165	tags=58%, list=52%, signal=121%
REACTOME_CLATHRIN_MEDIATED_ENDOCYTOSIS	REACTOME_CLATHRIN_MEDIATED_ENDOCYTOSIS		137	-0.23918	-0.966169	0.555671	0.782924	1	10984	tags=64%, list=56%, signal=145%
REACTOME_OPIOID_SIGNALLING	REACTOME_OPIOID_SIGNALLING		82	-0.255927	-0.9649	0.546739	0.785153	1	9343	tags=59%, list=48%, signal=112%
KEGG_CYSTEINE_AND_METHIONINE_METABOLISM	KEGG_CYSTEINE_AND_METHIONINE_METABOLISM		29	-0.304198	-0.96488	0.516524	0.784489	1	2590	tags=24%, list=13%, signal=28%
BIOCARTA_TGFB_PATHWAY	BIOCARTA_TGFB_PATHWAY		19	-0.329332	-0.964149	0.522293	0.785511	1	8838	tags=63%, list=45%, signal=115%
PID_ALK1_PATHWAY	PID_ALK1_PATHWAY		24	-0.316844	-0.964099	0.549068	0.784906	1	1668	tags=13%, list=9%, signal=14%
NABA_ECM_REGULATORS	NABA_ECM_REGULATORS		170	-0.236297	-0.963939	0.573333	0.784587	1	4383	tags=26%, list=22%, signal=33%
REACTOME_NEUTROPHIL_DEGRANULATION	REACTOME_NEUTROPHIL_DEGRANULATION		403	-0.223701	-0.963847	0.600402	0.784106	1	4468	tags=24%, list=23%, signal=30%
WP_DEVELOPMENT_OF_URETERIC_COLLECTION_SYSTEM	WP_DEVELOPMENT_OF_URETERIC_COLLECTION_SYSTEM		40	-0.286351	-0.963748	0.540351	0.783624	1	1782	tags=20%, list=9%, signal=22%
WP_OXIDATIVE_DAMAGE	WP_OXIDATIVE_DAMAGE		34	-0.292991	-0.963716	0.529481	0.782994	1	7512	tags=47%, list=38%, signal=76%
REACTOME_ACTIVATED_NOTCH1_TRANSMITS_SIGNAL_TO_THE_NUCLEUS	REACTOME_ACTIVATED_NOTCH1_TRANSMITS_SIGNAL_TO_THE_NUCLEUS		30	-0.298612	-0.962995	0.534483	0.783932	1	6865	tags=40%, list=35%, signal=62%
REACTOME_DEGRADATION_OF_THE_EXTRACELLULAR_MATRIX	REACTOME_DEGRADATION_OF_THE_EXTRACELLULAR_MATRIX		120	-0.244233	-0.962905	0.564398	0.783433	1	655	tags=10%, list=3%, signal=10%
REACTOME_PROTEIN_PROTEIN_INTERACTIONS_AT_SYNAPSES	REACTOME_PROTEIN_PROTEIN_INTERACTIONS_AT_SYNAPSES		73	-0.258196	-0.962688	0.55082	0.78322	1	6738	tags=40%, list=34%, signal=60%
REACTOME_RAF_INDEPENDENT_MAPK1_3_ACTIVATION	REACTOME_RAF_INDEPENDENT_MAPK1_3_ACTIVATION		23	-0.322934	-0.962585	0.522222	0.782768	1	8132	tags=57%, list=42%, signal=97%
WP_ELECTRON_TRANSPORT_CHAIN_OXPHOS_SYSTEM_IN_MITOCHONDRIA	WP_ELECTRON_TRANSPORT_CHAIN_OXPHOS_SYSTEM_IN_MITOCHONDRIA		101	-0.247744	-0.961847	0.555792	0.783793	1	11747	tags=62%, list=60%, signal=155%
PID_LKB1_PATHWAY	PID_LKB1_PATHWAY		47	-0.273581	-0.960891	0.529613	0.785289	1	9061	tags=57%, list=46%, signal=107%
REACTOME_INTRINSIC_PATHWAY_FOR_APOPTOSIS	REACTOME_INTRINSIC_PATHWAY_FOR_APOPTOSIS		54	-0.268789	-0.957331	0.561086	0.792574	1	7534	tags=44%, list=39%, signal=72%
BIOCARTA_RHO_PATHWAY	BIOCARTA_RHO_PATHWAY		21	-0.325275	-0.957031	0.540984	0.792538	1	7575	tags=48%, list=39%, signal=78%
REACTOME_SIGNALING_BY_FGFR2_IN_DISEASE	REACTOME_SIGNALING_BY_FGFR2_IN_DISEASE		37	-0.289931	-0.955695	0.556593	0.794838	1	8316	tags=43%, list=43%, signal=75%
WP_HEDGEHOG_SIGNALING_PATHWAY	WP_HEDGEHOG_SIGNALING_PATHWAY		42	-0.281966	-0.955657	0.554386	0.794233	1	6653	tags=38%, list=34%, signal=58%
WP_STATIN_PATHWAY	WP_STATIN_PATHWAY		24	-0.321393	-0.954308	0.542079	0.796662	1	5596	tags=46%, list=29%, signal=64%
REACTOME_G_BETA_GAMMA_SIGNALLING_THROUGH_PI3KGAMMA	REACTOME_G_BETA_GAMMA_SIGNALLING_THROUGH_PI3KGAMMA		22	-0.317743	-0.953865	0.517544	0.796966	1	1129	tags=18%, list=6%, signal=19%
KEGG_NICOTINATE_AND_NICOTINAMIDE_METABOLISM	KEGG_NICOTINATE_AND_NICOTINAMIDE_METABOLISM		22	-0.327401	-0.953707	0.541344	0.796644	1	3663	tags=23%, list=19%, signal=28%
WP_ADIPOGENESIS	WP_ADIPOGENESIS		113	-0.243867	-0.953464	0.567511	0.796468	1	4458	tags=30%, list=23%, signal=39%
REACTOME_G_ALPHA_Z_SIGNALLING_EVENTS	REACTOME_G_ALPHA_Z_SIGNALLING_EVENTS		43	-0.28091	-0.953397	0.574566	0.795919	1	1752	tags=16%, list=9%, signal=18%
REACTOME_RND3_GTPASE_CYCLE	REACTOME_RND3_GTPASE_CYCLE		38	-0.286942	-0.952953	0.562427	0.796214	1	8354	tags=58%, list=43%, signal=101%
KEGG_TOLL_LIKE_RECEPTOR_SIGNALING_PATHWAY	KEGG_TOLL_LIKE_RECEPTOR_SIGNALING_PATHWAY		79	-0.256274	-0.949043	0.571739	0.804399	1	6184	tags=34%, list=32%, signal=50%
WP_NANOMATERIAL_INDUCED_APOPTOSIS	WP_NANOMATERIAL_INDUCED_APOPTOSIS		20	-0.328447	-0.948834	0.533084	0.804181	1	5530	tags=45%, list=28%, signal=63%
PID_MYC_REPRESS_PATHWAY	PID_MYC_REPRESS_PATHWAY		59	-0.265158	-0.947906	0.579067	0.805572	1	3444	tags=25%, list=18%, signal=31%
REACTOME_THE_ROLE_OF_NEF_IN_HIV_1_REPLICATION_AND_DISEASE_PATHOGENESIS	REACTOME_THE_ROLE_OF_NEF_IN_HIV_1_REPLICATION_AND_DISEASE_PATHOGENESIS		25	-0.308856	-0.947593	0.559509	0.805513	1	9084	tags=48%, list=46%, signal=89%
REACTOME_CLEC7A_DECTIN_1_SIGNALING	REACTOME_CLEC7A_DECTIN_1_SIGNALING		97	-0.245008	-0.947363	0.58691	0.805285	1	9133	tags=58%, list=47%, signal=108%
WP_REGULATION_OF_APOPTOSIS_BY_PARATHYROID_HORMONERELATED_PROTEIN	WP_REGULATION_OF_APOPTOSIS_BY_PARATHYROID_HORMONERELATED_PROTEIN		21	-0.31982	-0.946959	0.562827	0.805475	1	4602	tags=29%, list=24%, signal=37%
NABA_ECM_GLYCOPROTEINS	NABA_ECM_GLYCOPROTEINS		161	-0.231318	-0.945792	0.604508	0.80736	1	2810	tags=19%, list=14%, signal=22%
REACTOME_SIGNALING_BY_INTERLEUKINS	REACTOME_SIGNALING_BY_INTERLEUKINS		391	-0.220486	-0.945605	0.656	0.807034	1	8150	tags=44%, list=42%, signal=74%
KEGG_MELANOMA	KEGG_MELANOMA		61	-0.262436	-0.945576	0.582677	0.806388	1	8838	tags=46%, list=45%, signal=83%
WP_THE_INFLUENCE_OF_LAMINOPATHIES_ON_WNT_SIGNALING	WP_THE_INFLUENCE_OF_LAMINOPATHIES_ON_WNT_SIGNALING		35	-0.289017	-0.94541	0.573512	0.806041	1	1900	tags=17%, list=10%, signal=19%
REACTOME_IRAK4_DEFICIENCY_TLR2_4	REACTOME_IRAK4_DEFICIENCY_TLR2_4		16	-0.341535	-0.944857	0.544386	0.806587	1	3974	tags=31%, list=20%, signal=39%
PID_EPO_PATHWAY	PID_EPO_PATHWAY		32	-0.294488	-0.943809	0.562269	0.80816	1	9316	tags=59%, list=48%, signal=113%
REACTOME_ANTIGEN_PROCESSING_CROSS_PRESENTATION	REACTOME_ANTIGEN_PROCESSING_CROSS_PRESENTATION		98	-0.245866	-0.943293	0.5836	0.808579	1	7710	tags=40%, list=39%, signal=65%
KEGG_ADHERENS_JUNCTION	KEGG_ADHERENS_JUNCTION		72	-0.249892	-0.943049	0.597374	0.808464	1	10380	tags=57%, list=53%, signal=121%
REACTOME_FATTY_ACID_METABOLISM	REACTOME_FATTY_ACID_METABOLISM		151	-0.233046	-0.942968	0.606154	0.807902	1	8188	tags=42%, list=42%, signal=72%
WP_INHIBITION_OF_EXOSOME_BIOGENESIS_AND_SECRETION_BY_MANUMYCIN_A_IN_CRPC_CELLS	WP_INHIBITION_OF_EXOSOME_BIOGENESIS_AND_SECRETION_BY_MANUMYCIN_A_IN_CRPC_CELLS		18	-0.337031	-0.941196	0.571069	0.81109	1	11982	tags=83%, list=61%, signal=215%
BIOCARTA_KERATINOCYTE_PATHWAY	BIOCARTA_KERATINOCYTE_PATHWAY		45	-0.276756	-0.941164	0.581861	0.810461	1	8838	tags=51%, list=45%, signal=93%
REACTOME_SIGNALING_BY_HIPPO	REACTOME_SIGNALING_BY_HIPPO		19	-0.324275	-0.940765	0.556258	0.810577	1	9623	tags=68%, list=49%, signal=135%
REACTOME_FRS_MEDIATED_FGFR2_SIGNALING	REACTOME_FRS_MEDIATED_FGFR2_SIGNALING		19	-0.327097	-0.93997	0.538953	0.811727	1	7938	tags=47%, list=41%, signal=80%
REACTOME_RNA_POLYMERASE_III_CHAIN_ELONGATION	REACTOME_RNA_POLYMERASE_III_CHAIN_ELONGATION		18	-0.32944	-0.939413	0.563802	0.812299	1	10770	tags=67%, list=55%, signal=148%
BIOCARTA_STRESS_PATHWAY	BIOCARTA_STRESS_PATHWAY		23	-0.320125	-0.939114	0.571788	0.812257	1	8095	tags=43%, list=41%, signal=74%
WP_TCELL_ANTIGEN_RECEPTOR_TCR_PATHWAY_DURING_STAPHYLOCOCCUS_AUREUS_INFECTION	WP_TCELL_ANTIGEN_RECEPTOR_TCR_PATHWAY_DURING_STAPHYLOCOCCUS_AUREUS_INFECTION		52	-0.266695	-0.938251	0.569635	0.813445	1	8838	tags=54%, list=45%, signal=98%
REACTOME_TRANSMISSION_ACROSS_CHEMICAL_SYNAPSES	REACTOME_TRANSMISSION_ACROSS_CHEMICAL_SYNAPSES		211	-0.227658	-0.937838	0.642566	0.813648	1	6738	tags=41%, list=34%, signal=62%
PID_AP1_PATHWAY	PID_AP1_PATHWAY		63	-0.261077	-0.937092	0.579583	0.81447	1	3243	tags=24%, list=17%, signal=28%
REACTOME_INTERFERON_GAMMA_SIGNALING	REACTOME_INTERFERON_GAMMA_SIGNALING		74	-0.255391	-0.937031	0.594714	0.813915	1	9194	tags=55%, list=47%, signal=104%
REACTOME_PROTEIN_FOLDING	REACTOME_PROTEIN_FOLDING		93	-0.244199	-0.936105	0.61165	0.815245	1	4178	tags=26%, list=21%, signal=33%
PID_RHOA_REG_PATHWAY	PID_RHOA_REG_PATHWAY		43	-0.272415	-0.934482	0.571429	0.818165	1	5767	tags=33%, list=29%, signal=46%
REACTOME_SEMA4D_IN_SEMAPHORIN_SIGNALING	REACTOME_SEMA4D_IN_SEMAPHORIN_SIGNALING		23	-0.311736	-0.934335	0.583229	0.817782	1	7077	tags=43%, list=36%, signal=68%
REACTOME_PIWI_INTERACTING_RNA_PIRNA_BIOGENESIS	REACTOME_PIWI_INTERACTING_RNA_PIRNA_BIOGENESIS		21	-0.31715	-0.934064	0.567259	0.817717	1	3334	tags=24%, list=17%, signal=29%
REACTOME_ADP_SIGNALLING_THROUGH_P2Y_PURINOCEPTOR_1	REACTOME_ADP_SIGNALLING_THROUGH_P2Y_PURINOCEPTOR_1		24	-0.309486	-0.933879	0.577017	0.817424	1	1319	tags=21%, list=7%, signal=22%
REACTOME_ACTIVATION_OF_BH3_ONLY_PROTEINS	REACTOME_ACTIVATION_OF_BH3_ONLY_PROTEINS		30	-0.297064	-0.933851	0.583634	0.816786	1	9179	tags=57%, list=47%, signal=107%
KEGG_PARKINSONS_DISEASE	KEGG_PARKINSONS_DISEASE		117	-0.234661	-0.933329	0.611925	0.81731	1	11747	tags=65%, list=60%, signal=162%
REACTOME_FRS_MEDIATED_FGFR1_SIGNALING	REACTOME_FRS_MEDIATED_FGFR1_SIGNALING		16	-0.337414	-0.933006	0.568966	0.817289	1	10403	tags=63%, list=53%, signal=133%
REACTOME_GABA_B_RECEPTOR_ACTIVATION	REACTOME_GABA_B_RECEPTOR_ACTIVATION		37	-0.281186	-0.932797	0.565728	0.817041	1	4207	tags=30%, list=22%, signal=38%
REACTOME_NRIF_SIGNALS_CELL_DEATH_FROM_THE_NUCLEUS	REACTOME_NRIF_SIGNALS_CELL_DEATH_FROM_THE_NUCLEUS		16	-0.336521	-0.932289	0.562016	0.817362	1	9099	tags=50%, list=47%, signal=93%
PID_TCR_PATHWAY	PID_TCR_PATHWAY		57	-0.262589	-0.931484	0.596413	0.818396	1	8984	tags=60%, list=46%, signal=110%
REACTOME_TP53_REGULATES_TRANSCRIPTION_OF_GENES_INVOLVED_IN_CYTOCHROME_C_RELEASE	REACTOME_TP53_REGULATES_TRANSCRIPTION_OF_GENES_INVOLVED_IN_CYTOCHROME_C_RELEASE		20	-0.320057	-0.930823	0.5533	0.819082	1	9179	tags=50%, list=47%, signal=94%
REACTOME_BETA_CATENIN_INDEPENDENT_WNT_SIGNALING	REACTOME_BETA_CATENIN_INDEPENDENT_WNT_SIGNALING		136	-0.2322	-0.930204	0.633817	0.819702	1	9020	tags=51%, list=46%, signal=95%
REACTOME_FOXO_MEDIATED_TRANSCRIPTION_OF_CELL_CYCLE_GENES	REACTOME_FOXO_MEDIATED_TRANSCRIPTION_OF_CELL_CYCLE_GENES		17	-0.336348	-0.930125	0.567127	0.819165	1	4277	tags=35%, list=22%, signal=45%
WP_PHYTOCHEMICAL_ACTIVITY_ON_NRF2_TRANSCRIPTIONAL_ACTIVATION	WP_PHYTOCHEMICAL_ACTIVITY_ON_NRF2_TRANSCRIPTIONAL_ACTIVATION		15	-0.342624	-0.929346	0.543883	0.820174	1	7831	tags=53%, list=40%, signal=89%
REACTOME_SYNTHESIS_OF_IP3_AND_IP4_IN_THE_CYTOSOL	REACTOME_SYNTHESIS_OF_IP3_AND_IP4_IN_THE_CYTOSOL		26	-0.305829	-0.927612	0.579276	0.823149	1	6885	tags=42%, list=35%, signal=65%
REACTOME_METABOLISM_OF_AMINO_ACIDS_AND_DERIVATIVES	REACTOME_METABOLISM_OF_AMINO_ACIDS_AND_DERIVATIVES		334	-0.218933	-0.927191	0.709127	0.823348	1	8150	tags=38%, list=42%, signal=64%
REACTOME_GABA_RECEPTOR_ACTIVATION	REACTOME_GABA_RECEPTOR_ACTIVATION		42	-0.275888	-0.927098	0.562574	0.822841	1	4207	tags=31%, list=22%, signal=39%
WP_REGULATION_OF_TOLLLIKE_RECEPTOR_SIGNALING_PATHWAY	WP_REGULATION_OF_TOLLLIKE_RECEPTOR_SIGNALING_PATHWAY		114	-0.236	-0.927021	0.630208	0.82231	1	6184	tags=30%, list=32%, signal=43%
PID_EPHA2_FWD_PATHWAY	PID_EPHA2_FWD_PATHWAY		19	-0.326365	-0.925397	0.580892	0.825129	1	8807	tags=58%, list=45%, signal=105%
WP_TRANSLATION_FACTORS	WP_TRANSLATION_FACTORS		50	-0.264404	-0.923817	0.593607	0.82778	1	9056	tags=52%, list=46%, signal=97%
WP_PURINERGIC_SIGNALING	WP_PURINERGIC_SIGNALING		23	-0.30475	-0.923791	0.593909	0.827138	1	6622	tags=43%, list=34%, signal=66%
REACTOME_FRS_MEDIATED_FGFR3_SIGNALING	REACTOME_FRS_MEDIATED_FGFR3_SIGNALING		16	-0.341237	-0.923778	0.572917	0.82646	1	7938	tags=50%, list=41%, signal=84%
REACTOME_SIGNALING_BY_INSULIN_RECEPTOR	REACTOME_SIGNALING_BY_INSULIN_RECEPTOR		66	-0.251041	-0.922582	0.599778	0.828345	1	8050	tags=39%, list=41%, signal=67%
WP_IL6_SIGNALING_PATHWAY	WP_IL6_SIGNALING_PATHWAY		41	-0.273211	-0.920723	0.59577	0.83162	1	9058	tags=59%, list=46%, signal=109%
REACTOME_POST_TRANSLATIONAL_MODIFICATION_SYNTHESIS_OF_GPI_ANCHORED_PROTEINS	REACTOME_POST_TRANSLATIONAL_MODIFICATION_SYNTHESIS_OF_GPI_ANCHORED_PROTEINS		69	-0.248375	-0.919886	0.610619	0.832685	1	5286	tags=30%, list=27%, signal=42%
WP_REGULATORY_CIRCUITS_OF_THE_STAT3_SIGNALING_PATHWAY	WP_REGULATORY_CIRCUITS_OF_THE_STAT3_SIGNALING_PATHWAY		67	-0.249468	-0.919778	0.60962	0.832194	1	7314	tags=43%, list=37%, signal=69%
REACTOME_METABOLIC_DISORDERS_OF_BIOLOGICAL_OXIDATION_ENZYMES	REACTOME_METABOLIC_DISORDERS_OF_BIOLOGICAL_OXIDATION_ENZYMES		25	-0.297671	-0.919501	0.584672	0.832074	1	4615	tags=32%, list=24%, signal=42%
KEGG_AXON_GUIDANCE	KEGG_AXON_GUIDANCE		121	-0.231845	-0.919052	0.64553	0.832301	1	8803	tags=49%, list=45%, signal=88%
REACTOME_NEURONAL_SYSTEM	REACTOME_NEURONAL_SYSTEM		310	-0.215977	-0.918818	0.711133	0.832094	1	6738	tags=39%, list=34%, signal=58%
KEGG_SPHINGOLIPID_METABOLISM	KEGG_SPHINGOLIPID_METABOLISM		33	-0.282644	-0.918321	0.595899	0.832508	1	9902	tags=61%, list=51%, signal=123%
WP_MICROGLIA_PATHOGEN_PHAGOCYTOSIS_PATHWAY	WP_MICROGLIA_PATHOGEN_PHAGOCYTOSIS_PATHWAY		29	-0.292359	-0.918191	0.6	0.832071	1	3784	tags=28%, list=19%, signal=34%
REACTOME_C_TYPE_LECTIN_RECEPTORS_CLRS	REACTOME_C_TYPE_LECTIN_RECEPTORS_CLRS		124	-0.229864	-0.91764	0.639875	0.832543	1	9238	tags=58%, list=47%, signal=109%
REACTOME_ATF4_ACTIVATES_GENES_IN_RESPONSE_TO_ENDOPLASMIC_RETICULUM_STRESS	REACTOME_ATF4_ACTIVATES_GENES_IN_RESPONSE_TO_ENDOPLASMIC_RETICULUM_STRESS		27	-0.293489	-0.916322	0.582921	0.834605	1	8089	tags=63%, list=41%, signal=107%
WP_G_PROTEIN_SIGNALING_PATHWAYS	WP_G_PROTEIN_SIGNALING_PATHWAYS		88	-0.239617	-0.915728	0.637061	0.83516	1	9343	tags=61%, list=48%, signal=117%
BIOCARTA_NTHI_PATHWAY	BIOCARTA_NTHI_PATHWAY		22	-0.309463	-0.914454	0.594352	0.837227	1	7383	tags=50%, list=38%, signal=80%
REACTOME_REGULATION_OF_TLR_BY_ENDOGENOUS_LIGAND	REACTOME_REGULATION_OF_TLR_BY_ENDOGENOUS_LIGAND		17	-0.330024	-0.914384	0.584299	0.836676	1	3974	tags=29%, list=20%, signal=37%
WP_TLR4_SIGNALING_AND_TOLERANCE	WP_TLR4_SIGNALING_AND_TOLERANCE		26	-0.292831	-0.913577	0.613665	0.837697	1	11422	tags=65%, list=58%, signal=157%
BIOCARTA_P38MAPK_PATHWAY	BIOCARTA_P38MAPK_PATHWAY		34	-0.28142	-0.912994	0.595719	0.83827	1	9336	tags=62%, list=48%, signal=118%
REACTOME_VASOPRESSIN_REGULATES_RENAL_WATER_HOMEOSTASIS_VIA_AQUAPORINS	REACTOME_VASOPRESSIN_REGULATES_RENAL_WATER_HOMEOSTASIS_VIA_AQUAPORINS		37	-0.273802	-0.912784	0.602854	0.837972	1	3176	tags=24%, list=16%, signal=29%
KEGG_APOPTOSIS	KEGG_APOPTOSIS		81	-0.241706	-0.912445	0.625541	0.837968	1	3645	tags=22%, list=19%, signal=27%
PID_EPHB_FWD_PATHWAY	PID_EPHB_FWD_PATHWAY		39	-0.270145	-0.912261	0.615746	0.837657	1	8974	tags=69%, list=46%, signal=128%
REACTOME_GROWTH_HORMONE_RECEPTOR_SIGNALING	REACTOME_GROWTH_HORMONE_RECEPTOR_SIGNALING		21	-0.307075	-0.911649	0.605128	0.838247	1	7786	tags=48%, list=40%, signal=79%
KEGG_CALCIUM_SIGNALING_PATHWAY	KEGG_CALCIUM_SIGNALING_PATHWAY		139	-0.225664	-0.910785	0.676409	0.839344	1	4928	tags=27%, list=25%, signal=36%
REACTOME_NUCLEOBASE_BIOSYNTHESIS	REACTOME_NUCLEOBASE_BIOSYNTHESIS		15	-0.331601	-0.909919	0.592885	0.840507	1	10614	tags=87%, list=54%, signal=189%
KEGG_ALZHEIMERS_DISEASE	KEGG_ALZHEIMERS_DISEASE		151	-0.223179	-0.909898	0.661208	0.839856	1	10293	tags=52%, list=53%, signal=110%
REACTOME_GLUCAGON_SIGNALING_IN_METABOLIC_REGULATION	REACTOME_GLUCAGON_SIGNALING_IN_METABOLIC_REGULATION		29	-0.287114	-0.909864	0.590963	0.839233	1	2907	tags=24%, list=15%, signal=28%
WP_EBOLA_VIRUS_PATHWAY_ON_HOST	WP_EBOLA_VIRUS_PATHWAY_ON_HOST		112	-0.234451	-0.907894	0.666315	0.842629	1	6235	tags=34%, list=32%, signal=50%
REACTOME_RRNA_PROCESSING	REACTOME_RRNA_PROCESSING		203	-0.218273	-0.907705	0.711951	0.842303	1	11939	tags=57%, list=61%, signal=144%
PID_CERAMIDE_PATHWAY	PID_CERAMIDE_PATHWAY		43	-0.267585	-0.906832	0.620413	0.843366	1	6733	tags=40%, list=34%, signal=60%
REACTOME_INTERLEUKIN_2_FAMILY_SIGNALING	REACTOME_INTERLEUKIN_2_FAMILY_SIGNALING		36	-0.272752	-0.906289	0.605355	0.843785	1	3645	tags=28%, list=19%, signal=34%
KEGG_LINOLEIC_ACID_METABOLISM	KEGG_LINOLEIC_ACID_METABOLISM		21	-0.306904	-0.905844	0.589809	0.844007	1	5090	tags=38%, list=26%, signal=51%
REACTOME_MICRORNA_MIRNA_BIOGENESIS	REACTOME_MICRORNA_MIRNA_BIOGENESIS		25	-0.297896	-0.904968	0.604192	0.845138	1	9706	tags=60%, list=50%, signal=119%
REACTOME_METABOLISM_OF_STEROID_HORMONES	REACTOME_METABOLISM_OF_STEROID_HORMONES		25	-0.294106	-0.904411	0.589091	0.845552	1	6034	tags=44%, list=31%, signal=64%
REACTOME_REGULATION_OF_SIGNALING_BY_CBL	REACTOME_REGULATION_OF_SIGNALING_BY_CBL		20	-0.306229	-0.903249	0.610127	0.847228	1	8549	tags=70%, list=44%, signal=124%
REACTOME_G_ALPHA_12_13_SIGNALLING_EVENTS	REACTOME_G_ALPHA_12_13_SIGNALLING_EVENTS		76	-0.239491	-0.902288	0.653304	0.848464	1	2951	tags=17%, list=15%, signal=20%
WP_IL18_SIGNALING_PATHWAY	WP_IL18_SIGNALING_PATHWAY		238	-0.217749	-0.901623	0.727457	0.849089	1	3465	tags=19%, list=18%, signal=23%
REACTOME_RESPIRATORY_ELECTRON_TRANSPORT_ATP_SYNTHESIS_BY_CHEMIOSMOTIC_COUPLING_AND_HEAT_PRODUCTION_BY_UNCOUPLING_PROTEINS	REACTOME_RESPIRATORY_ELECTRON_TRANSPORT_ATP_SYNTHESIS_BY_CHEMIOSMOTIC_COUPLING_AND_HEAT_PRODUCTION_BY_UNCOUPLING_PROTEINS		126	-0.225265	-0.901493	0.696017	0.848639	1	11747	tags=61%, list=60%, signal=152%
KEGG_ERBB_SIGNALING_PATHWAY	KEGG_ERBB_SIGNALING_PATHWAY		83	-0.238502	-0.901446	0.653637	0.848048	1	9090	tags=59%, list=46%, signal=110%
REACTOME_UNFOLDED_PROTEIN_RESPONSE_UPR	REACTOME_UNFOLDED_PROTEIN_RESPONSE_UPR		90	-0.238182	-0.900827	0.648504	0.848603	1	8177	tags=46%, list=42%, signal=78%
WP_PHOTODYNAMIC_THERAPYINDUCED_AP1_SURVIVAL_SIGNALING	WP_PHOTODYNAMIC_THERAPYINDUCED_AP1_SURVIVAL_SIGNALING		47	-0.258792	-0.900153	0.632883	0.849268	1	5908	tags=28%, list=30%, signal=40%
WP_MATRIX_METALLOPROTEINASES	WP_MATRIX_METALLOPROTEINASES		23	-0.302206	-0.899886	0.643853	0.849087	1	2862	tags=22%, list=15%, signal=25%
REACTOME_TOLL_LIKE_RECEPTOR_CASCADES	REACTOME_TOLL_LIKE_RECEPTOR_CASCADES		144	-0.225051	-0.899681	0.702703	0.848805	1	9783	tags=54%, list=50%, signal=108%
PID_TXA2PATHWAY	PID_TXA2PATHWAY		52	-0.252703	-0.899386	0.643852	0.848694	1	8678	tags=56%, list=44%, signal=100%
REACTOME_G_ALPHA_Q_SIGNALLING_EVENTS	REACTOME_G_ALPHA_Q_SIGNALLING_EVENTS		147	-0.22114	-0.898932	0.686911	0.848896	1	1877	tags=14%, list=10%, signal=16%
WP_SYNAPTIC_SIGNALING_PATHWAYS_ASSOCIATED_WITH_AUTISM_SPECTRUM_DISORDER	WP_SYNAPTIC_SIGNALING_PATHWAYS_ASSOCIATED_WITH_AUTISM_SPECTRUM_DISORDER		48	-0.260383	-0.896248	0.636364	0.853656	1	7307	tags=46%, list=37%, signal=73%
WP_VIRAL_ACUTE_MYOCARDITIS	WP_VIRAL_ACUTE_MYOCARDITIS		76	-0.239161	-0.896081	0.663802	0.853337	1	9601	tags=64%, list=49%, signal=126%
WP_HAIR_FOLLICLE_DEVELOPMENT_CYTODIFFERENTIATION_PART_3_OF_3	WP_HAIR_FOLLICLE_DEVELOPMENT_CYTODIFFERENTIATION_PART_3_OF_3		63	-0.245632	-0.895262	0.645089	0.854234	1	4868	tags=30%, list=25%, signal=40%
REACTOME_GLUCAGON_LIKE_PEPTIDE_1_GLP1_REGULATES_INSULIN_SECRETION	REACTOME_GLUCAGON_LIKE_PEPTIDE_1_GLP1_REGULATES_INSULIN_SECRETION		37	-0.272175	-0.893898	0.647608	0.856376	1	2907	tags=22%, list=15%, signal=25%
REACTOME_CARGO_RECOGNITION_FOR_CLATHRIN_MEDIATED_ENDOCYTOSIS	REACTOME_CARGO_RECOGNITION_FOR_CLATHRIN_MEDIATED_ENDOCYTOSIS		97	-0.228827	-0.893396	0.679065	0.856722	1	8732	tags=51%, list=45%, signal=91%
REACTOME_FCGAMMA_RECEPTOR_FCGR_DEPENDENT_PHAGOCYTOSIS	REACTOME_FCGAMMA_RECEPTOR_FCGR_DEPENDENT_PHAGOCYTOSIS		84	-0.2336	-0.893276	0.67389	0.85626	1	9476	tags=54%, list=48%, signal=103%
BIOCARTA_CDMAC_PATHWAY	BIOCARTA_CDMAC_PATHWAY		15	-0.331103	-0.893233	0.618984	0.855648	1	8838	tags=47%, list=45%, signal=85%
REACTOME_GENERATION_OF_SECOND_MESSENGER_MOLECULES	REACTOME_GENERATION_OF_SECOND_MESSENGER_MOLECULES		23	-0.296609	-0.892772	0.614532	0.855859	1	6235	tags=39%, list=32%, signal=57%
REACTOME_VOLTAGE_GATED_POTASSIUM_CHANNELS	REACTOME_VOLTAGE_GATED_POTASSIUM_CHANNELS		26	-0.292394	-0.892175	0.621921	0.85639	1	5763	tags=46%, list=29%, signal=65%
REACTOME_FORMATION_OF_FIBRIN_CLOT_CLOTTING_CASCADE	REACTOME_FORMATION_OF_FIBRIN_CLOT_CLOTTING_CASCADE		26	-0.290308	-0.891894	0.626651	0.856255	1	2668	tags=23%, list=14%, signal=27%
REACTOME_PLATELET_AGGREGATION_PLUG_FORMATION	REACTOME_PLATELET_AGGREGATION_PLUG_FORMATION		32	-0.276152	-0.891026	0.630695	0.857228	1	5707	tags=38%, list=29%, signal=53%
REACTOME_HIV_ELONGATION_ARREST_AND_RECOVERY	REACTOME_HIV_ELONGATION_ARREST_AND_RECOVERY		33	-0.273772	-0.889148	0.631829	0.860329	1	10770	tags=64%, list=55%, signal=141%
REACTOME_SEMA3A_PAK_DEPENDENT_AXON_REPULSION	REACTOME_SEMA3A_PAK_DEPENDENT_AXON_REPULSION		16	-0.323848	-0.889074	0.624838	0.859782	1	11298	tags=75%, list=58%, signal=177%
SA_B_CELL_RECEPTOR_COMPLEXES	SA_B_CELL_RECEPTOR_COMPLEXES		23	-0.298716	-0.887493	0.62875	0.86224	1	8838	tags=57%, list=45%, signal=103%
PID_TGFBR_PATHWAY	PID_TGFBR_PATHWAY		52	-0.253428	-0.887347	0.65991	0.861841	1	8952	tags=54%, list=46%, signal=99%
WP_PRADERWILLI_AND_ANGELMAN_SYNDROME	WP_PRADERWILLI_AND_ANGELMAN_SYNDROME		42	-0.260359	-0.886827	0.673635	0.862171	1	6695	tags=43%, list=34%, signal=65%
KEGG_MELANOGENESIS	KEGG_MELANOGENESIS		84	-0.234669	-0.885791	0.676313	0.863532	1	9382	tags=61%, list=48%, signal=116%
REACTOME_SIGNALING_BY_GPCR	REACTOME_SIGNALING_BY_GPCR		477	-0.206191	-0.885663	0.828829	0.863116	1	5307	tags=29%, list=27%, signal=38%
KEGG_ARACHIDONIC_ACID_METABOLISM	KEGG_ARACHIDONIC_ACID_METABOLISM		44	-0.256784	-0.885586	0.649943	0.862592	1	5090	tags=27%, list=26%, signal=37%
BIOCARTA_MCALPAIN_PATHWAY	BIOCARTA_MCALPAIN_PATHWAY		17	-0.317578	-0.885298	0.621011	0.862456	1	6202	tags=47%, list=32%, signal=69%
REACTOME_ER_QUALITY_CONTROL_COMPARTMENT_ERQC	REACTOME_ER_QUALITY_CONTROL_COMPARTMENT_ERQC		21	-0.301162	-0.885121	0.647742	0.86209	1	9985	tags=57%, list=51%, signal=117%
REACTOME_SPHINGOLIPID_DE_NOVO_BIOSYNTHESIS	REACTOME_SPHINGOLIPID_DE_NOVO_BIOSYNTHESIS		41	-0.259033	-0.884456	0.632911	0.862713	1	7265	tags=44%, list=37%, signal=70%
WP_EPITHELIAL_TO_MESENCHYMAL_TRANSITION_IN_COLORECTAL_CANCER	WP_EPITHELIAL_TO_MESENCHYMAL_TRANSITION_IN_COLORECTAL_CANCER		146	-0.220812	-0.883123	0.706127	0.864578	1	6235	tags=31%, list=32%, signal=45%
REACTOME_HEPARAN_SULFATE_HEPARIN_HS_GAG_METABOLISM	REACTOME_HEPARAN_SULFATE_HEPARIN_HS_GAG_METABOLISM		48	-0.253177	-0.882363	0.662413	0.865362	1	4504	tags=25%, list=23%, signal=32%
BIOCARTA_ETS_PATHWAY	BIOCARTA_ETS_PATHWAY		17	-0.316776	-0.881564	0.63038	0.866304	1	5967	tags=47%, list=31%, signal=68%
WP_PHOTODYNAMIC_THERAPYINDUCED_HIF1_SURVIVAL_SIGNALING	WP_PHOTODYNAMIC_THERAPYINDUCED_HIF1_SURVIVAL_SIGNALING		35	-0.271546	-0.880222	0.652174	0.868222	1	3137	tags=20%, list=16%, signal=24%
REACTOME_PI3K_AKT_SIGNALING_IN_CANCER	REACTOME_PI3K_AKT_SIGNALING_IN_CANCER		90	-0.233132	-0.880057	0.689989	0.867835	1	8468	tags=51%, list=43%, signal=90%
REACTOME_DISEASES_OF_CARBOHYDRATE_METABOLISM	REACTOME_DISEASES_OF_CARBOHYDRATE_METABOLISM		31	-0.278062	-0.879746	0.656479	0.867765	1	3788	tags=23%, list=19%, signal=28%
SIG_PIP3_SIGNALING_IN_B_LYMPHOCYTES	SIG_PIP3_SIGNALING_IN_B_LYMPHOCYTES		32	-0.275593	-0.879696	0.643985	0.867174	1	9316	tags=59%, list=48%, signal=113%
WP_MAMMALIAN_DISORDER_OF_SEXUAL_DEVELOPMENT	WP_MAMMALIAN_DISORDER_OF_SEXUAL_DEVELOPMENT		17	-0.32131	-0.879541	0.64803	0.866787	1	3377	tags=29%, list=17%, signal=36%
WP_TGFBETA_RECEPTOR_SIGNALING	WP_TGFBETA_RECEPTOR_SIGNALING		50	-0.252595	-0.879534	0.681507	0.866113	1	3533	tags=22%, list=18%, signal=27%
REACTOME_ABORTIVE_ELONGATION_OF_HIV_1_TRANSCRIPT_IN_THE_ABSENCE_OF_TAT	REACTOME_ABORTIVE_ELONGATION_OF_HIV_1_TRANSCRIPT_IN_THE_ABSENCE_OF_TAT		23	-0.295753	-0.878818	0.625464	0.866826	1	10770	tags=61%, list=55%, signal=135%
REACTOME_DISEASES_OF_IMMUNE_SYSTEM	REACTOME_DISEASES_OF_IMMUNE_SYSTEM		28	-0.279259	-0.877312	0.659447	0.869117	1	3974	tags=25%, list=20%, signal=31%
REACTOME_PERK_REGULATES_GENE_EXPRESSION	REACTOME_PERK_REGULATES_GENE_EXPRESSION		32	-0.271615	-0.877279	0.645278	0.868489	1	8089	tags=56%, list=41%, signal=96%
REACTOME_IRE1ALPHA_ACTIVATES_CHAPERONES	REACTOME_IRE1ALPHA_ACTIVATES_CHAPERONES		50	-0.251228	-0.877136	0.672336	0.868062	1	10316	tags=54%, list=53%, signal=114%
REACTOME_DEACTIVATION_OF_THE_BETA_CATENIN_TRANSACTIVATING_COMPLEX	REACTOME_DEACTIVATION_OF_THE_BETA_CATENIN_TRANSACTIVATING_COMPLEX		40	-0.261596	-0.876966	0.65731	0.867712	1	8549	tags=48%, list=44%, signal=84%
KEGG_AMYOTROPHIC_LATERAL_SCLEROSIS_ALS	KEGG_AMYOTROPHIC_LATERAL_SCLEROSIS_ALS		50	-0.24781	-0.876632	0.68187	0.867631	1	3465	tags=24%, list=18%, signal=29%
KEGG_T_CELL_RECEPTOR_SIGNALING_PATHWAY	KEGG_T_CELL_RECEPTOR_SIGNALING_PATHWAY		90	-0.228662	-0.875863	0.717042	0.868416	1	9090	tags=50%, list=46%, signal=93%
KEGG_INTESTINAL_IMMUNE_NETWORK_FOR_IGA_PRODUCTION	KEGG_INTESTINAL_IMMUNE_NETWORK_FOR_IGA_PRODUCTION		30	-0.278872	-0.873598	0.667832	0.872015	1	6117	tags=50%, list=31%, signal=73%
WP_SPINAL_CORD_INJURY	WP_SPINAL_CORD_INJURY		98	-0.225798	-0.873178	0.717161	0.872094	1	2139	tags=16%, list=11%, signal=18%
WP_PDGF_PATHWAY	WP_PDGF_PATHWAY		40	-0.263416	-0.872942	0.6698	0.87186	1	9058	tags=60%, list=46%, signal=112%
PID_TOLL_ENDOGENOUS_PATHWAY	PID_TOLL_ENDOGENOUS_PATHWAY		22	-0.294335	-0.872904	0.652605	0.871234	1	3647	tags=32%, list=19%, signal=39%
KEGG_BETA_ALANINE_METABOLISM	KEGG_BETA_ALANINE_METABOLISM		19	-0.304908	-0.872402	0.657862	0.871508	1	1572	tags=16%, list=8%, signal=17%
REACTOME_VEGFR2_MEDIATED_VASCULAR_PERMEABILITY	REACTOME_VEGFR2_MEDIATED_VASCULAR_PERMEABILITY		26	-0.284608	-0.871824	0.659367	0.8719	1	4452	tags=27%, list=23%, signal=35%
BIOCARTA_VIP_PATHWAY	BIOCARTA_VIP_PATHWAY		24	-0.290073	-0.871571	0.651907	0.871679	1	8741	tags=46%, list=45%, signal=83%
KEGG_RIG_I_LIKE_RECEPTOR_SIGNALING_PATHWAY	KEGG_RIG_I_LIKE_RECEPTOR_SIGNALING_PATHWAY		54	-0.248955	-0.870923	0.694131	0.872168	1	7572	tags=37%, list=39%, signal=60%
WP_PANCREATIC_ADENOCARCINOMA_PATHWAY	WP_PANCREATIC_ADENOCARCINOMA_PATHWAY		87	-0.22975	-0.870534	0.705309	0.872196	1	6269	tags=37%, list=32%, signal=54%
REACTOME_RHO_GTPASES_ACTIVATE_NADPH_OXIDASES	REACTOME_RHO_GTPASES_ACTIVATE_NADPH_OXIDASES		20	-0.302329	-0.868063	0.635083	0.876137	1	3216	tags=25%, list=16%, signal=30%
PID_GMCSF_PATHWAY	PID_GMCSF_PATHWAY		33	-0.270165	-0.865155	0.663886	0.880919	1	9058	tags=73%, list=46%, signal=135%
PID_AVB3_INTEGRIN_PATHWAY	PID_AVB3_INTEGRIN_PATHWAY		73	-0.234107	-0.864654	0.698554	0.881175	1	6882	tags=34%, list=35%, signal=53%
KEGG_HUNTINGTONS_DISEASE	KEGG_HUNTINGTONS_DISEASE		166	-0.21241	-0.862546	0.76386	0.884487	1	10358	tags=52%, list=53%, signal=110%
REACTOME_TAK1_ACTIVATES_NFKB_BY_PHOSPHORYLATION_AND_ACTIVATION_OF_IKKS_COMPLEX	REACTOME_TAK1_ACTIVATES_NFKB_BY_PHOSPHORYLATION_AND_ACTIVATION_OF_IKKS_COMPLEX		31	-0.265178	-0.862479	0.663473	0.883921	1	8658	tags=52%, list=44%, signal=92%
PID_HIF1A_PATHWAY	PID_HIF1A_PATHWAY		19	-0.305708	-0.862461	0.660804	0.88326	1	10357	tags=58%, list=53%, signal=123%
REACTOME_P75_NTR_RECEPTOR_MEDIATED_SIGNALLING	REACTOME_P75_NTR_RECEPTOR_MEDIATED_SIGNALLING		94	-0.22188	-0.861861	0.729526	0.883668	1	8111	tags=35%, list=41%, signal=60%
REACTOME_SIGNALING_BY_FGFR2_IIIA_TM	REACTOME_SIGNALING_BY_FGFR2_IIIA_TM		19	-0.30268	-0.861766	0.645327	0.883152	1	3513	tags=21%, list=18%, signal=26%
BIOCARTA_AGR_PATHWAY	BIOCARTA_AGR_PATHWAY		31	-0.268312	-0.861745	0.659705	0.882505	1	6511	tags=35%, list=33%, signal=53%
BIOCARTA_NFKB_PATHWAY	BIOCARTA_NFKB_PATHWAY		20	-0.295506	-0.861232	0.676166	0.882715	1	7512	tags=45%, list=38%, signal=73%
WP_MAPK_PATHWAY_IN_CONGENITAL_THYROID_CANCER	WP_MAPK_PATHWAY_IN_CONGENITAL_THYROID_CANCER		16	-0.309758	-0.861034	0.652344	0.882385	1	9090	tags=56%, list=46%, signal=105%
WP_PI3KAKT_SIGNALING_PATHWAY	WP_PI3KAKT_SIGNALING_PATHWAY		285	-0.203732	-0.860043	0.830645	0.883498	1	5257	tags=27%, list=27%, signal=37%
REACTOME_TRANS_GOLGI_NETWORK_VESICLE_BUDDING	REACTOME_TRANS_GOLGI_NETWORK_VESICLE_BUDDING		71	-0.230189	-0.859396	0.712088	0.883976	1	10693	tags=63%, list=55%, signal=139%
PID_NCADHERIN_PATHWAY	PID_NCADHERIN_PATHWAY		33	-0.261697	-0.859143	0.680338	0.883753	1	6884	tags=39%, list=35%, signal=61%
WP_HEMATOPOIETIC_STEM_CELL_DIFFERENTIATION	WP_HEMATOPOIETIC_STEM_CELL_DIFFERENTIATION		46	-0.250463	-0.858954	0.67052	0.8834	1	2222	tags=20%, list=11%, signal=22%
REACTOME_SIGNAL_AMPLIFICATION	REACTOME_SIGNAL_AMPLIFICATION		30	-0.270786	-0.858862	0.651332	0.882897	1	1319	tags=17%, list=7%, signal=18%
REACTOME_CHONDROITIN_SULFATE_DERMATAN_SULFATE_METABOLISM	REACTOME_CHONDROITIN_SULFATE_DERMATAN_SULFATE_METABOLISM		48	-0.247374	-0.858383	0.684091	0.88311	1	2645	tags=17%, list=14%, signal=19%
REACTOME_G_ALPHA_I_SIGNALLING_EVENTS	REACTOME_G_ALPHA_I_SIGNALLING_EVENTS		215	-0.207688	-0.857996	0.811359	0.883113	1	5306	tags=30%, list=27%, signal=40%
REACTOME_TBC_RABGAPS	REACTOME_TBC_RABGAPS		43	-0.253733	-0.857592	0.704307	0.883173	1	11021	tags=63%, list=56%, signal=143%
REACTOME_SIGNALING_BY_RECEPTOR_TYROSINE_KINASES	REACTOME_SIGNALING_BY_RECEPTOR_TYROSINE_KINASES		466	-0.199105	-0.857197	0.865866	0.883229	1	8144	tags=40%, list=42%, signal=67%
REACTOME_MET_PROMOTES_CELL_MOTILITY	REACTOME_MET_PROMOTES_CELL_MOTILITY		39	-0.256744	-0.85686	0.705952	0.88314	1	5707	tags=33%, list=29%, signal=47%
WP_MBDNF_AND_PROBDNF_REGULATION_OF_GABA_NEUROTRANSMISSION	WP_MBDNF_AND_PROBDNF_REGULATION_OF_GABA_NEUROTRANSMISSION		25	-0.27457	-0.855451	0.669915	0.885047	1	7524	tags=56%, list=38%, signal=91%
REACTOME_THE_CANONICAL_RETINOID_CYCLE_IN_RODS_TWILIGHT_VISION	REACTOME_THE_CANONICAL_RETINOID_CYCLE_IN_RODS_TWILIGHT_VISION		15	-0.320614	-0.855392	0.678295	0.884481	1	1392	tags=13%, list=7%, signal=14%
REACTOME_FCERI_MEDIATED_MAPK_ACTIVATION	REACTOME_FCERI_MEDIATED_MAPK_ACTIVATION		33	-0.258072	-0.854107	0.67823	0.886173	1	9238	tags=61%, list=47%, signal=115%
REACTOME_N_GLYCAN_ANTENNAE_ELONGATION_IN_THE_MEDIAL_TRANS_GOLGI	REACTOME_N_GLYCAN_ANTENNAE_ELONGATION_IN_THE_MEDIAL_TRANS_GOLGI		22	-0.288097	-0.853971	0.674185	0.885728	1	1931	tags=14%, list=10%, signal=15%
BIOCARTA_SPRY_PATHWAY	BIOCARTA_SPRY_PATHWAY		17	-0.307343	-0.853929	0.661725	0.885122	1	10894	tags=76%, list=56%, signal=172%
REACTOME_ROLE_OF_PHOSPHOLIPIDS_IN_PHAGOCYTOSIS	REACTOME_ROLE_OF_PHOSPHOLIPIDS_IN_PHAGOCYTOSIS		24	-0.282068	-0.853906	0.700614	0.884478	1	9476	tags=63%, list=48%, signal=121%
REACTOME_RESPIRATORY_ELECTRON_TRANSPORT	REACTOME_RESPIRATORY_ELECTRON_TRANSPORT		103	-0.220203	-0.853487	0.767269	0.884555	1	11747	tags=60%, list=60%, signal=150%
REACTOME_CYTOSOLIC_SENSORS_OF_PATHOGEN_ASSOCIATED_DNA	REACTOME_CYTOSOLIC_SENSORS_OF_PATHOGEN_ASSOCIATED_DNA		60	-0.237938	-0.852913	0.698661	0.884897	1	9093	tags=47%, list=46%, signal=87%
WP_TRYPTOPHAN_METABOLISM	WP_TRYPTOPHAN_METABOLISM		32	-0.262821	-0.852762	0.671463	0.884486	1	1035	tags=13%, list=5%, signal=13%
REACTOME_EPH_EPHRIN_MEDIATED_REPULSION_OF_CELLS	REACTOME_EPH_EPHRIN_MEDIATED_REPULSION_OF_CELLS		48	-0.244142	-0.852761	0.723112	0.883808	1	8348	tags=48%, list=43%, signal=83%
WP_SUDDEN_INFANT_DEATH_SYNDROME_SIDS_SUSCEPTIBILITY_PATHWAYS	WP_SUDDEN_INFANT_DEATH_SYNDROME_SIDS_SUSCEPTIBILITY_PATHWAYS		121	-0.215552	-0.852397	0.76327	0.883773	1	5929	tags=36%, list=30%, signal=52%
WP_GLUCOCORTICOID_RECEPTOR_PATHWAY	WP_GLUCOCORTICOID_RECEPTOR_PATHWAY		63	-0.235854	-0.852277	0.710526	0.883313	1	3445	tags=25%, list=18%, signal=31%
PID_EPHRINB_REV_PATHWAY	PID_EPHRINB_REV_PATHWAY		28	-0.271357	-0.851641	0.706832	0.88375	1	4451	tags=36%, list=23%, signal=46%
PID_ARF6_TRAFFICKING_PATHWAY	PID_ARF6_TRAFFICKING_PATHWAY		46	-0.248915	-0.851383	0.702546	0.883551	1	3532	tags=26%, list=18%, signal=32%
KEGG_ENDOMETRIAL_CANCER	KEGG_ENDOMETRIAL_CANCER		50	-0.240952	-0.849593	0.714286	0.886062	1	9090	tags=52%, list=46%, signal=97%
WP_TYPE_I_INTERFERON_INDUCTION_AND_SIGNALING_DURING_SARSCOV2_INFECTION	WP_TYPE_I_INTERFERON_INDUCTION_AND_SIGNALING_DURING_SARSCOV2_INFECTION		27	-0.274877	-0.849372	0.701923	0.885774	1	9058	tags=52%, list=46%, signal=96%
WP_AMPLIFICATION_AND_EXPANSION_OF_ONCOGENIC_PATHWAYS_AS_METASTATIC_TRAITS	WP_AMPLIFICATION_AND_EXPANSION_OF_ONCOGENIC_PATHWAYS_AS_METASTATIC_TRAITS		16	-0.310388	-0.848443	0.686076	0.886788	1	2660	tags=25%, list=14%, signal=29%
REACTOME_NON_INTEGRIN_MEMBRANE_ECM_INTERACTIONS	REACTOME_NON_INTEGRIN_MEMBRANE_ECM_INTERACTIONS		56	-0.237866	-0.848414	0.706013	0.886161	1	2231	tags=14%, list=11%, signal=16%
REACTOME_UNBLOCKING_OF_NMDA_RECEPTORS_GLUTAMATE_BINDING_AND_ACTIVATION	REACTOME_UNBLOCKING_OF_NMDA_RECEPTORS_GLUTAMATE_BINDING_AND_ACTIVATION		19	-0.292874	-0.848239	0.692913	0.88581	1	3410	tags=37%, list=17%, signal=45%
WP_WHITE_FAT_CELL_DIFFERENTIATION	WP_WHITE_FAT_CELL_DIFFERENTIATION		31	-0.266986	-0.847966	0.710654	0.885632	1	4420	tags=26%, list=23%, signal=33%
REACTOME_APOPTOTIC_FACTOR_MEDIATED_RESPONSE	REACTOME_APOPTOTIC_FACTOR_MEDIATED_RESPONSE		20	-0.293224	-0.847939	0.680203	0.885004	1	6511	tags=40%, list=33%, signal=60%
SIG_BCR_SIGNALING_PATHWAY	SIG_BCR_SIGNALING_PATHWAY		42	-0.248749	-0.846571	0.705408	0.886813	1	9316	tags=55%, list=48%, signal=104%
REACTOME_NEF_MEDIATES_DOWN_MODULATION_OF_CELL_SURFACE_RECEPTORS_BY_RECRUITING_THEM_TO_CLATHRIN_ADAPTERS	REACTOME_NEF_MEDIATES_DOWN_MODULATION_OF_CELL_SURFACE_RECEPTORS_BY_RECRUITING_THEM_TO_CLATHRIN_ADAPTERS		20	-0.290978	-0.846361	0.67673	0.886505	1	8626	tags=45%, list=44%, signal=80%
WP_THYROID_HORMONES_PRODUCTION_AND_THEIR_PERIPHERAL_DOWNSTREAM_SIGNALLING_EFFECTS	WP_THYROID_HORMONES_PRODUCTION_AND_THEIR_PERIPHERAL_DOWNSTREAM_SIGNALLING_EFFECTS		78	-0.225522	-0.846146	0.748108	0.886225	1	9273	tags=59%, list=47%, signal=112%
WP_MITOCHONDRIAL_COMPLEX_I_ASSEMBLY_MODEL_OXPHOS_SYSTEM	WP_MITOCHONDRIAL_COMPLEX_I_ASSEMBLY_MODEL_OXPHOS_SYSTEM		56	-0.234367	-0.842918	0.723744	0.891303	1	10489	tags=50%, list=54%, signal=107%
REACTOME_APOPTOTIC_CLEAVAGE_OF_CELLULAR_PROTEINS	REACTOME_APOPTOTIC_CLEAVAGE_OF_CELLULAR_PROTEINS		37	-0.259077	-0.84245	0.71864	0.89142	1	4437	tags=24%, list=23%, signal=31%
REACTOME_G_ALPHA_S_SIGNALLING_EVENTS	REACTOME_G_ALPHA_S_SIGNALLING_EVENTS		92	-0.219456	-0.8414	0.768657	0.892529	1	3829	tags=22%, list=20%, signal=27%
REACTOME_CREB1_PHOSPHORYLATION_THROUGH_NMDA_RECEPTOR_MEDIATED_ACTIVATION_OF_RAS_SIGNALING	REACTOME_CREB1_PHOSPHORYLATION_THROUGH_NMDA_RECEPTOR_MEDIATED_ACTIVATION_OF_RAS_SIGNALING		27	-0.26616	-0.840304	0.711111	0.893704	1	7298	tags=59%, list=37%, signal=94%
KEGG_VALINE_LEUCINE_AND_ISOLEUCINE_DEGRADATION	KEGG_VALINE_LEUCINE_AND_ISOLEUCINE_DEGRADATION		43	-0.246798	-0.838301	0.734483	0.896385	1	8000	tags=47%, list=41%, signal=79%
WP_PROXIMAL_TUBULE_TRANSPORT	WP_PROXIMAL_TUBULE_TRANSPORT		43	-0.248195	-0.83745	0.710313	0.897182	1	1255	tags=12%, list=6%, signal=12%
REACTOME_RET_SIGNALING	REACTOME_RET_SIGNALING		33	-0.259311	-0.836856	0.731618	0.897544	1	8124	tags=55%, list=42%, signal=93%
WP_FOCAL_ADHESIONPI3KAKTMTORSIGNALING_PATHWAY	WP_FOCAL_ADHESIONPI3KAKTMTORSIGNALING_PATHWAY		269	-0.199933	-0.836311	0.850957	0.897794	1	6117	tags=32%, list=31%, signal=45%
REACTOME_SENSORY_PROCESSING_OF_SOUND	REACTOME_SENSORY_PROCESSING_OF_SOUND		64	-0.228882	-0.835073	0.736784	0.899159	1	7119	tags=45%, list=36%, signal=71%
REACTOME_LYSOSOME_VESICLE_BIOGENESIS	REACTOME_LYSOSOME_VESICLE_BIOGENESIS		34	-0.255703	-0.834908	0.745498	0.898796	1	7667	tags=44%, list=39%, signal=72%
REACTOME_ANTI_INFLAMMATORY_RESPONSE_FAVOURING_LEISHMANIA_PARASITE_INFECTION	REACTOME_ANTI_INFLAMMATORY_RESPONSE_FAVOURING_LEISHMANIA_PARASITE_INFECTION		110	-0.210367	-0.833331	0.778602	0.900725	1	4975	tags=27%, list=25%, signal=36%
PID_TAP63_PATHWAY	PID_TAP63_PATHWAY		54	-0.234552	-0.833091	0.748879	0.900463	1	9179	tags=50%, list=47%, signal=94%
REACTOME_EPHRIN_SIGNALING	REACTOME_EPHRIN_SIGNALING		18	-0.299165	-0.833032	0.687737	0.899889	1	8257	tags=56%, list=42%, signal=96%
REACTOME_NONSENSE_MEDIATED_DECAY_NMD	REACTOME_NONSENSE_MEDIATED_DECAY_NMD		114	-0.212133	-0.832858	0.806723	0.899519	1	12941	tags=64%, list=66%, signal=188%
WP_VITAMIN_DSENSITIVE_CALCIUM_SIGNALING_IN_DEPRESSION	WP_VITAMIN_DSENSITIVE_CALCIUM_SIGNALING_IN_DEPRESSION		33	-0.255313	-0.832654	0.716912	0.899183	1	5910	tags=36%, list=30%, signal=52%
WP_OVERVIEW_OF_LEUKOCYTEINTRINSIC_HIPPO_PATHWAY_FUNCTIONS	WP_OVERVIEW_OF_LEUKOCYTEINTRINSIC_HIPPO_PATHWAY_FUNCTIONS		34	-0.255572	-0.831928	0.719952	0.89969	1	8974	tags=50%, list=46%, signal=92%
WP_TRANSCRIPTION_FACTOR_REGULATION_IN_ADIPOGENESIS	WP_TRANSCRIPTION_FACTOR_REGULATION_IN_ADIPOGENESIS		18	-0.290923	-0.831854	0.71214	0.899143	1	8551	tags=56%, list=44%, signal=99%
REACTOME_DOWNSTREAM_SIGNALING_OF_ACTIVATED_FGFR1	REACTOME_DOWNSTREAM_SIGNALING_OF_ACTIVATED_FGFR1		24	-0.271917	-0.831315	0.718593	0.899393	1	11551	tags=75%, list=59%, signal=183%
REACTOME_INTERACTION_BETWEEN_L1_AND_ANKYRINS	REACTOME_INTERACTION_BETWEEN_L1_AND_ANKYRINS		26	-0.270016	-0.830546	0.714113	0.899991	1	3026	tags=23%, list=15%, signal=27%
PID_PTP1B_PATHWAY	PID_PTP1B_PATHWAY		47	-0.238297	-0.829882	0.737572	0.900444	1	8468	tags=51%, list=43%, signal=90%
WP_AIRWAY_SMOOTH_MUSCLE_CELL_CONTRACTION	WP_AIRWAY_SMOOTH_MUSCLE_CELL_CONTRACTION		16	-0.299643	-0.829828	0.706339	0.899866	1	8741	tags=56%, list=45%, signal=102%
REACTOME_SIGNALING_BY_NOTCH2	REACTOME_SIGNALING_BY_NOTCH2		29	-0.26374	-0.826897	0.724638	0.903964	1	9604	tags=66%, list=49%, signal=129%
PID_AR_NONGENOMIC_PATHWAY	PID_AR_NONGENOMIC_PATHWAY		31	-0.258756	-0.825944	0.7339	0.904841	1	8978	tags=55%, list=46%, signal=101%
REACTOME_CD209_DC_SIGN_SIGNALING	REACTOME_CD209_DC_SIGN_SIGNALING		19	-0.290298	-0.825522	0.731421	0.904882	1	9084	tags=68%, list=46%, signal=128%
REACTOME_AUTOPHAGY	REACTOME_AUTOPHAGY		144	-0.207267	-0.825438	0.805556	0.904335	1	8627	tags=42%, list=44%, signal=74%
WP_1Q211_COPY_NUMBER_VARIATION_SYNDROME	WP_1Q211_COPY_NUMBER_VARIATION_SYNDROME		26	-0.262841	-0.825119	0.72963	0.904178	1	9323	tags=58%, list=48%, signal=110%
KEGG_EPITHELIAL_CELL_SIGNALING_IN_HELICOBACTER_PYLORI_INFECTION	KEGG_EPITHELIAL_CELL_SIGNALING_IN_HELICOBACTER_PYLORI_INFECTION		64	-0.228031	-0.824634	0.75	0.904337	1	8913	tags=41%, list=46%, signal=74%
REACTOME_ACTIVATION_OF_IRF3_IRF7_MEDIATED_BY_TBK1_IKK_EPSILON	REACTOME_ACTIVATION_OF_IRF3_IRF7_MEDIATED_BY_TBK1_IKK_EPSILON		16	-0.302142	-0.822758	0.70828	0.906735	1	9158	tags=44%, list=47%, signal=82%
WP_OXIDATION_BY_CYTOCHROME_P450	WP_OXIDATION_BY_CYTOCHROME_P450		34	-0.250505	-0.821352	0.719277	0.90846	1	4041	tags=26%, list=21%, signal=33%
KEGG_MAPK_SIGNALING_PATHWAY	KEGG_MAPK_SIGNALING_PATHWAY		238	-0.197187	-0.821293	0.861929	0.907896	1	8132	tags=44%, list=42%, signal=74%
KEGG_VIBRIO_CHOLERAE_INFECTION	KEGG_VIBRIO_CHOLERAE_INFECTION		49	-0.233037	-0.820894	0.755682	0.907903	1	9276	tags=39%, list=47%, signal=74%
WP_MIRNAS_INVOLVED_IN_DNA_DAMAGE_RESPONSE	WP_MIRNAS_INVOLVED_IN_DNA_DAMAGE_RESPONSE		32	-0.253837	-0.820502	0.72209	0.907857	1	3177	tags=22%, list=16%, signal=26%
BIOCARTA_EPO_PATHWAY	BIOCARTA_EPO_PATHWAY		19	-0.284493	-0.819492	0.717982	0.908842	1	8838	tags=58%, list=45%, signal=106%
PID_ARF_3PATHWAY	PID_ARF_3PATHWAY		19	-0.288796	-0.81798	0.717079	0.910658	1	9947	tags=47%, list=51%, signal=96%
REACTOME_CASPASE_ACTIVATION_VIA_DEATH_RECEPTORS_IN_THE_PRESENCE_OF_LIGAND	REACTOME_CASPASE_ACTIVATION_VIA_DEATH_RECEPTORS_IN_THE_PRESENCE_OF_LIGAND		15	-0.297419	-0.817477	0.712963	0.910768	1	3094	tags=20%, list=16%, signal=24%
REACTOME_SENSORY_PROCESSING_OF_SOUND_BY_OUTER_HAIR_CELLS_OF_THE_COCHLEA	REACTOME_SENSORY_PROCESSING_OF_SOUND_BY_OUTER_HAIR_CELLS_OF_THE_COCHLEA		46	-0.23646	-0.816632	0.755429	0.911496	1	1149	tags=13%, list=6%, signal=14%
WP_TGFB_SIGNALING_IN_THYROID_CELLS_FOR_EPITHELIALMESENCHYMAL_TRANSITION	WP_TGFB_SIGNALING_IN_THYROID_CELLS_FOR_EPITHELIALMESENCHYMAL_TRANSITION		17	-0.292974	-0.815351	0.741935	0.912894	1	8036	tags=41%, list=41%, signal=70%
REACTOME_MTOR_SIGNALLING	REACTOME_MTOR_SIGNALLING		40	-0.242726	-0.814403	0.745098	0.913727	1	9061	tags=48%, list=46%, signal=88%
KEGG_B_CELL_RECEPTOR_SIGNALING_PATHWAY	KEGG_B_CELL_RECEPTOR_SIGNALING_PATHWAY		66	-0.223289	-0.814335	0.787305	0.913171	1	6110	tags=32%, list=31%, signal=46%
PID_HIF1_TFPATHWAY	PID_HIF1_TFPATHWAY		62	-0.222741	-0.813571	0.760227	0.913767	1	7964	tags=47%, list=41%, signal=79%
WP_CONSTITUTIVE_ANDROSTANE_RECEPTOR_PATHWAY	WP_CONSTITUTIVE_ANDROSTANE_RECEPTOR_PATHWAY		20	-0.282911	-0.813165	0.716495	0.913719	1	3112	tags=30%, list=16%, signal=36%
PID_CASPASE_PATHWAY	PID_CASPASE_PATHWAY		49	-0.235456	-0.813103	0.753915	0.913144	1	8775	tags=51%, list=45%, signal=92%
KEGG_GLIOMA	KEGG_GLIOMA		61	-0.225844	-0.812941	0.774086	0.912725	1	8838	tags=56%, list=45%, signal=101%
REACTOME_FORMATION_OF_THE_CORNIFIED_ENVELOPE	REACTOME_FORMATION_OF_THE_CORNIFIED_ENVELOPE		51	-0.231871	-0.812438	0.76277	0.912807	1	5455	tags=35%, list=28%, signal=49%
WP_ERBB_SIGNALING_PATHWAY	WP_ERBB_SIGNALING_PATHWAY		88	-0.213939	-0.81167	0.804721	0.913377	1	9090	tags=57%, list=46%, signal=106%
REACTOME_TIE2_SIGNALING	REACTOME_TIE2_SIGNALING		16	-0.28993	-0.811669	0.735178	0.912709	1	8807	tags=69%, list=45%, signal=125%
WP_NAD_METABOLISM_IN_ONCOGENEINDUCED_SENESCENCE_AND_MITOCHONDRIAL_DYSFUNCTIONASSOCIATED_SENESCENCE	WP_NAD_METABOLISM_IN_ONCOGENEINDUCED_SENESCENCE_AND_MITOCHONDRIAL_DYSFUNCTIONASSOCIATED_SENESCENCE		23	-0.268345	-0.810942	0.727932	0.913169	1	6111	tags=39%, list=31%, signal=57%
REACTOME_ACYL_CHAIN_REMODELLING_OF_PC	REACTOME_ACYL_CHAIN_REMODELLING_OF_PC		23	-0.268223	-0.808725	0.73957	0.915957	1	5051	tags=39%, list=26%, signal=53%
WP_HIPPOYAP_SIGNALING_PATHWAY	WP_HIPPOYAP_SIGNALING_PATHWAY		23	-0.267275	-0.808184	0.72542	0.916156	1	10637	tags=74%, list=54%, signal=162%
REACTOME_PROTEIN_LOCALIZATION	REACTOME_PROTEIN_LOCALIZATION		155	-0.19926	-0.808153	0.841004	0.915545	1	10485	tags=56%, list=54%, signal=120%
REACTOME_SIGNALLING_TO_ERKS	REACTOME_SIGNALLING_TO_ERKS		33	-0.249233	-0.806508	0.752392	0.91745	1	9336	tags=55%, list=48%, signal=104%
PID_WNT_CANONICAL_PATHWAY	PID_WNT_CANONICAL_PATHWAY		19	-0.282146	-0.806418	0.708812	0.916912	1	10163	tags=68%, list=52%, signal=142%
REACTOME_SEMAPHORIN_INTERACTIONS	REACTOME_SEMAPHORIN_INTERACTIONS		59	-0.220356	-0.805656	0.782511	0.917407	1	8267	tags=42%, list=42%, signal=73%
REACTOME_ARACHIDONIC_ACID_METABOLISM	REACTOME_ARACHIDONIC_ACID_METABOLISM		43	-0.238207	-0.805303	0.778429	0.917266	1	925	tags=9%, list=5%, signal=10%
REACTOME_UPTAKE_AND_ACTIONS_OF_BACTERIAL_TOXINS	REACTOME_UPTAKE_AND_ACTIONS_OF_BACTERIAL_TOXINS		26	-0.257025	-0.803945	0.749686	0.918713	1	10658	tags=73%, list=54%, signal=160%
WP_HOSTPATHOGEN_INTERACTION_OF_HUMAN_CORONA_VIRUSES_INTERFERON_INDUCTION	WP_HOSTPATHOGEN_INTERACTION_OF_HUMAN_CORONA_VIRUSES_INTERFERON_INDUCTION		32	-0.246899	-0.801804	0.764563	0.921391	1	9058	tags=47%, list=46%, signal=87%
WP_MAPK_SIGNALING_PATHWAY	WP_MAPK_SIGNALING_PATHWAY		220	-0.194545	-0.801743	0.878942	0.920804	1	8132	tags=44%, list=42%, signal=74%
REACTOME_DOWNSTREAM_SIGNAL_TRANSDUCTION	REACTOME_DOWNSTREAM_SIGNAL_TRANSDUCTION		29	-0.253592	-0.801148	0.752116	0.921019	1	9058	tags=59%, list=46%, signal=109%
KEGG_NON_SMALL_CELL_LUNG_CANCER	KEGG_NON_SMALL_CELL_LUNG_CANCER		52	-0.225013	-0.800957	0.78032	0.920639	1	9276	tags=56%, list=47%, signal=106%
BIOCARTA_ARENRF2_PATHWAY	BIOCARTA_ARENRF2_PATHWAY		20	-0.277065	-0.800893	0.752525	0.920052	1	7831	tags=50%, list=40%, signal=83%
KEGG_ARRHYTHMOGENIC_RIGHT_VENTRICULAR_CARDIOMYOPATHY_ARVC	KEGG_ARRHYTHMOGENIC_RIGHT_VENTRICULAR_CARDIOMYOPATHY_ARVC		64	-0.219702	-0.800873	0.790776	0.91942	1	2800	tags=20%, list=14%, signal=24%
WP_HEDGEHOG_SIGNALING_PATHWAY_NETPATH	WP_HEDGEHOG_SIGNALING_PATHWAY_NETPATH		16	-0.289765	-0.800542	0.720899	0.919238	1	4006	tags=31%, list=20%, signal=39%
WP_ESC_PLURIPOTENCY_PATHWAYS	WP_ESC_PLURIPOTENCY_PATHWAYS		100	-0.206137	-0.800518	0.830654	0.918606	1	8672	tags=50%, list=44%, signal=89%
WP_ALZHEIMERS_DISEASE	WP_ALZHEIMERS_DISEASE		91	-0.210534	-0.799933	0.800215	0.918862	1	9099	tags=49%, list=47%, signal=92%
REACTOME_MITOCHONDRIAL_FATTY_ACID_BETA_OXIDATION	REACTOME_MITOCHONDRIAL_FATTY_ACID_BETA_OXIDATION		36	-0.241481	-0.799401	0.75939	0.918966	1	6729	tags=36%, list=34%, signal=55%
WP_TGFBETA_RECEPTOR_SIGNALLING_IN_SKELETAL_DYSPLASIAS	WP_TGFBETA_RECEPTOR_SIGNALLING_IN_SKELETAL_DYSPLASIAS		54	-0.223118	-0.799063	0.789532	0.918803	1	3533	tags=20%, list=18%, signal=25%
WP_ARRHYTHMOGENIC_RIGHT_VENTRICULAR_CARDIOMYOPATHY	WP_ARRHYTHMOGENIC_RIGHT_VENTRICULAR_CARDIOMYOPATHY		64	-0.219702	-0.798758	0.812013	0.918602	1	2800	tags=20%, list=14%, signal=24%
WP_EXTRACELLULAR_VESICLES_IN_THE_CROSSTALK_OF_CARDIAC_CELLS	WP_EXTRACELLULAR_VESICLES_IN_THE_CROSSTALK_OF_CARDIAC_CELLS		20	-0.281627	-0.797413	0.755359	0.920011	1	28	tags=5%, list=0%, signal=5%
KEGG_RENAL_CELL_CARCINOMA	KEGG_RENAL_CELL_CARCINOMA		67	-0.214156	-0.791435	0.816372	0.928353	1	9090	tags=57%, list=46%, signal=106%
REACTOME_HEME_SIGNALING	REACTOME_HEME_SIGNALING		44	-0.231531	-0.7907	0.792254	0.928769	1	7695	tags=48%, list=39%, signal=78%
WP_MITOCHONDRIAL_LCFATTY_ACID_BETAOXIDATION	WP_MITOCHONDRIAL_LCFATTY_ACID_BETAOXIDATION		17	-0.282494	-0.790608	0.754593	0.928254	1	9758	tags=71%, list=50%, signal=141%
BIOCARTA_MAL_PATHWAY	BIOCARTA_MAL_PATHWAY		18	-0.280229	-0.790066	0.73957	0.928391	1	8838	tags=61%, list=45%, signal=111%
KEGG_PROXIMAL_TUBULE_BICARBONATE_RECLAMATION	KEGG_PROXIMAL_TUBULE_BICARBONATE_RECLAMATION		20	-0.274895	-0.789905	0.772727	0.927956	1	2411	tags=20%, list=12%, signal=23%
REACTOME_INTERLEUKIN_RECEPTOR_SHC_SIGNALING	REACTOME_INTERLEUKIN_RECEPTOR_SHC_SIGNALING		22	-0.26632	-0.789154	0.757306	0.928415	1	3645	tags=32%, list=19%, signal=39%
REACTOME_REGULATION_OF_INSULIN_SECRETION	REACTOME_REGULATION_OF_INSULIN_SECRETION		67	-0.212764	-0.788015	0.817372	0.929415	1	7976	tags=48%, list=41%, signal=80%
REACTOME_GASTRIN_CREB_SIGNALLING_PATHWAY_VIA_PKC_AND_MAPK	REACTOME_GASTRIN_CREB_SIGNALLING_PATHWAY_VIA_PKC_AND_MAPK		17	-0.282038	-0.786167	0.745124	0.93154	1	8468	tags=59%, list=43%, signal=104%
WP_FACTORS_AND_PATHWAYS_AFFECTING_INSULINLIKE_GROWTH_FACTOR_IGF1AKT_SIGNALING	WP_FACTORS_AND_PATHWAYS_AFFECTING_INSULINLIKE_GROWTH_FACTOR_IGF1AKT_SIGNALING		35	-0.239144	-0.783871	0.786064	0.934173	1	8361	tags=54%, list=43%, signal=95%
WP_SLEEP_REGULATION	WP_SLEEP_REGULATION		22	-0.264389	-0.783786	0.770859	0.933613	1	2773	tags=23%, list=14%, signal=26%
KEGG_ALANINE_ASPARTATE_AND_GLUTAMATE_METABOLISM	KEGG_ALANINE_ASPARTATE_AND_GLUTAMATE_METABOLISM		29	-0.250048	-0.783785	0.779412	0.932944	1	1921	tags=17%, list=10%, signal=19%
WP_HYPERTROPHY_MODEL	WP_HYPERTROPHY_MODEL		18	-0.275693	-0.783511	0.758355	0.93269	1	71	tags=6%, list=0%, signal=6%
WP_RENIN_ANGIOTENSIN_ALDOSTERONE_SYSTEM_RAAS	WP_RENIN_ANGIOTENSIN_ALDOSTERONE_SYSTEM_RAAS		34	-0.238186	-0.783271	0.781503	0.932358	1	7262	tags=44%, list=37%, signal=70%
WP_7Q1123_COPY_NUMBER_VARIATION_SYNDROME	WP_7Q1123_COPY_NUMBER_VARIATION_SYNDROME		92	-0.202757	-0.783183	0.827696	0.931821	1	7665	tags=38%, list=39%, signal=62%
REACTOME_MYOGENESIS	REACTOME_MYOGENESIS		26	-0.25397	-0.782904	0.783354	0.931562	1	2285	tags=19%, list=12%, signal=22%
WP_NUCLEOTIDEBINDING_OLIGOMERIZATION_DOMAIN_NOD_PATHWAY	WP_NUCLEOTIDEBINDING_OLIGOMERIZATION_DOMAIN_NOD_PATHWAY		35	-0.24328	-0.782448	0.796671	0.931549	1	3547	tags=23%, list=18%, signal=28%
WP_GPCRS_OTHER	WP_GPCRS_OTHER		53	-0.21932	-0.782353	0.807604	0.931006	1	3560	tags=19%, list=18%, signal=23%
WP_IL7_SIGNALING_PATHWAY	WP_IL7_SIGNALING_PATHWAY		24	-0.261912	-0.782227	0.786683	0.930517	1	9058	tags=58%, list=46%, signal=108%
REACTOME_G_PROTEIN_BETA_GAMMA_SIGNALLING	REACTOME_G_PROTEIN_BETA_GAMMA_SIGNALLING		29	-0.252397	-0.781311	0.780247	0.931164	1	1129	tags=14%, list=6%, signal=15%
PID_HIV_NEF_PATHWAY	PID_HIV_NEF_PATHWAY		33	-0.242415	-0.77948	0.781553	0.933128	1	8095	tags=48%, list=41%, signal=83%
REACTOME_NEGATIVE_REGULATION_OF_FGFR1_SIGNALING	REACTOME_NEGATIVE_REGULATION_OF_FGFR1_SIGNALING		26	-0.252287	-0.776328	0.771673	0.936888	1	8549	tags=42%, list=44%, signal=75%
REACTOME_SIGNALING_BY_FGFR1	REACTOME_SIGNALING_BY_FGFR1		43	-0.227813	-0.776049	0.821805	0.936605	1	8807	tags=49%, list=45%, signal=89%
WP_FERROPTOSIS	WP_FERROPTOSIS		37	-0.234709	-0.775374	0.789164	0.936862	1	8188	tags=49%, list=42%, signal=84%
PID_WNT_SIGNALING_PATHWAY	PID_WNT_SIGNALING_PATHWAY		24	-0.25801	-0.775344	0.76148	0.936236	1	10699	tags=71%, list=55%, signal=156%
WP_SEROTONIN_RECEPTOR_467_AND_NR3C_SIGNALING	WP_SEROTONIN_RECEPTOR_467_AND_NR3C_SIGNALING		19	-0.268301	-0.772792	0.799492	0.939181	1	9627	tags=63%, list=49%, signal=124%
REACTOME_SELENOAMINO_ACID_METABOLISM	REACTOME_SELENOAMINO_ACID_METABOLISM		114	-0.196356	-0.772698	0.873166	0.938654	1	13219	tags=69%, list=68%, signal=212%
REACTOME_TRANSPORT_OF_INORGANIC_CATIONS_ANIONS_AND_AMINO_ACIDS_OLIGOPEPTIDES	REACTOME_TRANSPORT_OF_INORGANIC_CATIONS_ANIONS_AND_AMINO_ACIDS_OLIGOPEPTIDES		82	-0.20484	-0.772005	0.853738	0.938931	1	4654	tags=28%, list=24%, signal=37%
PID_ERBB4_PATHWAY	PID_ERBB4_PATHWAY		37	-0.234106	-0.771883	0.805882	0.938455	1	6865	tags=43%, list=35%, signal=66%
WP_TARGET_OF_RAPAMYCIN_TOR_SIGNALING	WP_TARGET_OF_RAPAMYCIN_TOR_SIGNALING		34	-0.239109	-0.769339	0.807604	0.941384	1	11457	tags=71%, list=59%, signal=170%
REACTOME_DAP12_INTERACTIONS	REACTOME_DAP12_INTERACTIONS		31	-0.234651	-0.768753	0.809409	0.941551	1	5996	tags=32%, list=31%, signal=46%
BIOCARTA_INTEGRIN_PATHWAY	BIOCARTA_INTEGRIN_PATHWAY		34	-0.229043	-0.768674	0.796532	0.941003	1	8974	tags=50%, list=46%, signal=92%
BIOCARTA_DEATH_PATHWAY	BIOCARTA_DEATH_PATHWAY		29	-0.24246	-0.768401	0.782082	0.940728	1	4210	tags=24%, list=22%, signal=31%
REACTOME_TRANSPORT_OF_BILE_SALTS_AND_ORGANIC_ACIDS_METAL_IONS_AND_AMINE_COMPOUNDS	REACTOME_TRANSPORT_OF_BILE_SALTS_AND_ORGANIC_ACIDS_METAL_IONS_AND_AMINE_COMPOUNDS		56	-0.215518	-0.766908	0.81398	0.942088	1	9521	tags=50%, list=49%, signal=97%
REACTOME_PHASE_0_RAPID_DEPOLARISATION	REACTOME_PHASE_0_RAPID_DEPOLARISATION		27	-0.245258	-0.766487	0.786925	0.942001	1	2898	tags=22%, list=15%, signal=26%
REACTOME_SIGNALING_BY_ERYTHROPOIETIN	REACTOME_SIGNALING_BY_ERYTHROPOIETIN		24	-0.250328	-0.765384	0.793146	0.942823	1	7939	tags=54%, list=41%, signal=91%
REACTOME_SEMA4D_INDUCED_CELL_MIGRATION_AND_GROWTH_CONE_COLLAPSE	REACTOME_SEMA4D_INDUCED_CELL_MIGRATION_AND_GROWTH_CONE_COLLAPSE		19	-0.268818	-0.765173	0.783333	0.94242	1	7077	tags=42%, list=36%, signal=66%
REACTOME_DOWNREGULATION_OF_ERBB2_SIGNALING	REACTOME_DOWNREGULATION_OF_ERBB2_SIGNALING		29	-0.240117	-0.764727	0.788136	0.942374	1	8549	tags=48%, list=44%, signal=86%
REACTOME_MAP2K_AND_MAPK_ACTIVATION	REACTOME_MAP2K_AND_MAPK_ACTIVATION		37	-0.232162	-0.764622	0.813953	0.941838	1	11375	tags=62%, list=58%, signal=148%
REACTOME_CYTOCHROME_P450_ARRANGED_BY_SUBSTRATE_TYPE	REACTOME_CYTOCHROME_P450_ARRANGED_BY_SUBSTRATE_TYPE		38	-0.229506	-0.763769	0.838028	0.942285	1	4041	tags=24%, list=21%, signal=30%
REACTOME_CHONDROITIN_SULFATE_BIOSYNTHESIS	REACTOME_CHONDROITIN_SULFATE_BIOSYNTHESIS		19	-0.26357	-0.763538	0.788639	0.941931	1	5422	tags=42%, list=28%, signal=58%
REACTOME_RIP_MEDIATED_NFKB_ACTIVATION_VIA_ZBP1	REACTOME_RIP_MEDIATED_NFKB_ACTIVATION_VIA_ZBP1		16	-0.280069	-0.762337	0.767068	0.94284	1	5483	tags=31%, list=28%, signal=43%
REACTOME_NOTCH2_ACTIVATION_AND_TRANSMISSION_OF_SIGNAL_TO_THE_NUCLEUS	REACTOME_NOTCH2_ACTIVATION_AND_TRANSMISSION_OF_SIGNAL_TO_THE_NUCLEUS		21	-0.255911	-0.761826	0.795647	0.942879	1	6243	tags=38%, list=32%, signal=56%
REACTOME_CA2_PATHWAY	REACTOME_CA2_PATHWAY		56	-0.212309	-0.761316	0.854545	0.942875	1	6099	tags=34%, list=31%, signal=49%
REACTOME_INTERLEUKIN_3_INTERLEUKIN_5_AND_GM_CSF_SIGNALING	REACTOME_INTERLEUKIN_3_INTERLEUKIN_5_AND_GM_CSF_SIGNALING		41	-0.228139	-0.761095	0.8	0.942526	1	5935	tags=41%, list=30%, signal=59%
WP_WNT_SIGNALING	WP_WNT_SIGNALING		100	-0.195484	-0.76023	0.870829	0.943027	1	8679	tags=45%, list=44%, signal=80%
REACTOME_NOD1_2_SIGNALING_PATHWAY	REACTOME_NOD1_2_SIGNALING_PATHWAY		36	-0.229151	-0.760153	0.818074	0.942485	1	8549	tags=50%, list=44%, signal=89%
REACTOME_PARASITE_INFECTION	REACTOME_PARASITE_INFECTION		58	-0.214992	-0.758043	0.836571	0.944616	1	9349	tags=52%, list=48%, signal=99%
WP_P53_TRANSCRIPTIONAL_GENE_NETWORK	WP_P53_TRANSCRIPTIONAL_GENE_NETWORK		66	-0.205499	-0.756971	0.842458	0.945355	1	6322	tags=36%, list=32%, signal=54%
BIOCARTA_WNT_PATHWAY	BIOCARTA_WNT_PATHWAY		22	-0.256044	-0.755997	0.803279	0.946026	1	8144	tags=50%, list=42%, signal=86%
WP_HOSTPATHOGEN_INTERACTION_OF_HUMAN_CORONA_VIRUSES_MAPK_SIGNALING	WP_HOSTPATHOGEN_INTERACTION_OF_HUMAN_CORONA_VIRUSES_MAPK_SIGNALING		35	-0.230034	-0.755892	0.829384	0.945493	1	6733	tags=37%, list=34%, signal=57%
WP_NEURAL_CREST_CELL_MIGRATION_DURING_DEVELOPMENT	WP_NEURAL_CREST_CELL_MIGRATION_DURING_DEVELOPMENT		34	-0.230981	-0.755851	0.812135	0.944896	1	8289	tags=47%, list=42%, signal=82%
REACTOME_GAMMA_CARBOXYLATION_HYPUSINE_FORMATION_AND_ARYLSULFATASE_ACTIVATION	REACTOME_GAMMA_CARBOXYLATION_HYPUSINE_FORMATION_AND_ARYLSULFATASE_ACTIVATION		37	-0.228379	-0.755799	0.831382	0.944313	1	3235	tags=22%, list=17%, signal=26%
REACTOME_INTRA_GOLGI_TRAFFIC	REACTOME_INTRA_GOLGI_TRAFFIC		43	-0.228339	-0.755637	0.834135	0.943851	1	11090	tags=70%, list=57%, signal=161%
PID_RAS_PATHWAY	PID_RAS_PATHWAY		30	-0.235677	-0.755318	0.79484	0.943601	1	9090	tags=63%, list=46%, signal=118%
WP_HEREDITARY_LEIOMYOMATOSIS_AND_RENAL_CELL_CARCINOMA_PATHWAY	WP_HEREDITARY_LEIOMYOMATOSIS_AND_RENAL_CELL_CARCINOMA_PATHWAY		19	-0.26616	-0.755315	0.792929	0.94295	1	10657	tags=63%, list=54%, signal=139%
PID_INTEGRIN5_PATHWAY	PID_INTEGRIN5_PATHWAY		17	-0.265421	-0.754146	0.775885	0.943799	1	2532	tags=18%, list=13%, signal=20%
REACTOME_COPII_MEDIATED_VESICLE_TRANSPORT	REACTOME_COPII_MEDIATED_VESICLE_TRANSPORT		66	-0.199602	-0.753758	0.856341	0.943627	1	9692	tags=56%, list=50%, signal=111%
REACTOME_ANTIGEN_ACTIVATES_B_CELL_RECEPTOR_BCR_LEADING_TO_GENERATION_OF_SECOND_MESSENGERS	REACTOME_ANTIGEN_ACTIVATES_B_CELL_RECEPTOR_BCR_LEADING_TO_GENERATION_OF_SECOND_MESSENGERS		29	-0.235848	-0.753304	0.818945	0.943554	1	9316	tags=62%, list=48%, signal=118%
REACTOME_GLYCOSPHINGOLIPID_METABOLISM	REACTOME_GLYCOSPHINGOLIPID_METABOLISM		39	-0.221974	-0.751909	0.832542	0.944671	1	3302	tags=18%, list=17%, signal=22%
WP_IL1_SIGNALING_PATHWAY	WP_IL1_SIGNALING_PATHWAY		54	-0.210541	-0.748827	0.849718	0.947874	1	7947	tags=48%, list=41%, signal=81%
REACTOME_NUCLEOBASE_CATABOLISM	REACTOME_NUCLEOBASE_CATABOLISM		31	-0.235203	-0.747509	0.804062	0.948877	1	8140	tags=42%, list=42%, signal=72%
BIOCARTA_IL1R_PATHWAY	BIOCARTA_IL1R_PATHWAY		27	-0.24114	-0.747184	0.814234	0.948618	1	1319	tags=11%, list=7%, signal=12%
PID_ECADHERIN_KERATINOCYTE_PATHWAY	PID_ECADHERIN_KERATINOCYTE_PATHWAY		20	-0.259727	-0.747087	0.816121	0.948095	1	8468	tags=50%, list=43%, signal=88%
REACTOME_BIOSYNTHESIS_OF_THE_N_GLYCAN_PRECURSOR_DOLICHOL_LIPID_LINKED_OLIGOSACCHARIDE_LLO_AND_TRANSFER_TO_A_NASCENT_PROTEIN	REACTOME_BIOSYNTHESIS_OF_THE_N_GLYCAN_PRECURSOR_DOLICHOL_LIPID_LINKED_OLIGOSACCHARIDE_LLO_AND_TRANSFER_TO_A_NASCENT_PROTEIN		72	-0.200806	-0.746393	0.856831	0.948317	1	3222	tags=17%, list=16%, signal=20%
WP_NONSMALL_CELL_LUNG_CANCER	WP_NONSMALL_CELL_LUNG_CANCER		70	-0.20033	-0.745612	0.873348	0.948619	1	8838	tags=51%, list=45%, signal=93%
WP_WNTBETACATENIN_SIGNALING_PATHWAY_IN_LEUKEMIA	WP_WNTBETACATENIN_SIGNALING_PATHWAY_IN_LEUKEMIA		23	-0.247191	-0.745108	0.810845	0.948566	1	4452	tags=26%, list=23%, signal=34%
KEGG_OXIDATIVE_PHOSPHORYLATION	KEGG_OXIDATIVE_PHOSPHORYLATION		121	-0.186934	-0.745092	0.897303	0.947932	1	10293	tags=47%, list=53%, signal=99%
BIOCARTA_RAC1_PATHWAY	BIOCARTA_RAC1_PATHWAY		21	-0.254034	-0.744763	0.817284	0.947671	1	3645	tags=24%, list=19%, signal=29%
REACTOME_INWARDLY_RECTIFYING_K_CHANNELS	REACTOME_INWARDLY_RECTIFYING_K_CHANNELS		28	-0.237106	-0.744433	0.834541	0.94742	1	4108	tags=29%, list=21%, signal=36%
REACTOME_CELL_JUNCTION_ORGANIZATION	REACTOME_CELL_JUNCTION_ORGANIZATION		79	-0.198164	-0.743724	0.868478	0.947605	1	2797	tags=15%, list=14%, signal=18%
REACTOME_SPHINGOLIPID_METABOLISM	REACTOME_SPHINGOLIPID_METABOLISM		80	-0.197592	-0.742841	0.885033	0.948006	1	9718	tags=51%, list=50%, signal=101%
PID_IL12_STAT4_PATHWAY	PID_IL12_STAT4_PATHWAY		22	-0.250554	-0.741963	0.8212	0.94842	1	8081	tags=55%, list=41%, signal=93%
NABA_ECM_AFFILIATED	NABA_ECM_AFFILIATED		111	-0.189339	-0.7417	0.903602	0.948076	1	1782	tags=11%, list=9%, signal=12%
WP_LNCRNA_INVOLVEMENT_IN_CANONICAL_WNT_SIGNALING_AND_COLORECTAL_CANCER	WP_LNCRNA_INVOLVEMENT_IN_CANONICAL_WNT_SIGNALING_AND_COLORECTAL_CANCER		84	-0.194722	-0.741483	0.872964	0.947693	1	8648	tags=44%, list=44%, signal=79%
REACTOME_LATE_ENDOSOMAL_MICROAUTOPHAGY	REACTOME_LATE_ENDOSOMAL_MICROAUTOPHAGY		32	-0.227589	-0.738709	0.830368	0.950359	1	8596	tags=44%, list=44%, signal=78%
REACTOME_SURFACTANT_METABOLISM	REACTOME_SURFACTANT_METABOLISM		21	-0.249914	-0.738164	0.804668	0.950343	1	5410	tags=38%, list=28%, signal=53%
REACTOME_COLLAGEN_BIOSYNTHESIS_AND_MODIFYING_ENZYMES	REACTOME_COLLAGEN_BIOSYNTHESIS_AND_MODIFYING_ENZYMES		60	-0.206185	-0.737542	0.866667	0.950405	1	4368	tags=22%, list=22%, signal=28%
WP_NEURAL_CREST_CELL_MIGRATION_IN_CANCER	WP_NEURAL_CREST_CELL_MIGRATION_IN_CANCER		36	-0.224258	-0.737077	0.8478	0.950346	1	8346	tags=47%, list=43%, signal=82%
REACTOME_LONG_TERM_POTENTIATION	REACTOME_LONG_TERM_POTENTIATION		22	-0.248695	-0.736658	0.819923	0.950181	1	3410	tags=32%, list=17%, signal=38%
KEGG_HEDGEHOG_SIGNALING_PATHWAY	KEGG_HEDGEHOG_SIGNALING_PATHWAY		47	-0.210322	-0.734527	0.858916	0.952005	1	4974	tags=32%, list=25%, signal=43%
WP_OXIDATIVE_PHOSPHORYLATION	WP_OXIDATIVE_PHOSPHORYLATION		59	-0.20295	-0.734247	0.885083	0.951664	1	10464	tags=46%, list=53%, signal=98%
REACTOME_CONSTITUTIVE_SIGNALING_BY_ABERRANT_PI3K_IN_CANCER	REACTOME_CONSTITUTIVE_SIGNALING_BY_ABERRANT_PI3K_IN_CANCER		64	-0.200106	-0.73419	0.86105	0.951082	1	5083	tags=30%, list=26%, signal=40%
WP_SIGNAL_TRANSDUCTION_THROUGH_IL1R	WP_SIGNAL_TRANSDUCTION_THROUGH_IL1R		29	-0.231542	-0.733037	0.840909	0.95185	1	1319	tags=10%, list=7%, signal=11%
KEGG_NATURAL_KILLER_CELL_MEDIATED_CYTOTOXICITY	KEGG_NATURAL_KILLER_CELL_MEDIATED_CYTOTOXICITY		95	-0.189387	-0.732972	0.900106	0.951281	1	4867	tags=24%, list=25%, signal=32%
WP_SPHINGOLIPID_PATHWAY	WP_SPHINGOLIPID_PATHWAY		27	-0.238802	-0.732366	0.836124	0.951359	1	10864	tags=63%, list=56%, signal=141%
WP_HAIR_FOLLICLE_DEVELOPMENT_ORGANOGENESIS_PART_2_OF_3	WP_HAIR_FOLLICLE_DEVELOPMENT_ORGANOGENESIS_PART_2_OF_3		30	-0.229721	-0.73171	0.827673	0.951445	1	2885	tags=17%, list=15%, signal=20%
REACTOME_SIGNALING_BY_EGFR	REACTOME_SIGNALING_BY_EGFR		50	-0.210295	-0.731668	0.857143	0.950838	1	8807	tags=58%, list=45%, signal=105%
REACTOME_INTERLEUKIN_37_SIGNALING	REACTOME_INTERLEUKIN_37_SIGNALING		20	-0.249577	-0.731442	0.815385	0.950443	1	9606	tags=60%, list=49%, signal=118%
REACTOME_DEATH_RECEPTOR_SIGNALLING	REACTOME_DEATH_RECEPTOR_SIGNALLING		137	-0.183456	-0.73054	0.925311	0.950843	1	8549	tags=38%, list=44%, signal=67%
REACTOME_TRAF6_MEDIATED_NF_KB_ACTIVATION	REACTOME_TRAF6_MEDIATED_NF_KB_ACTIVATION		23	-0.24033	-0.729534	0.828916	0.9514	1	7512	tags=39%, list=38%, signal=63%
KEGG_PROSTATE_CANCER	KEGG_PROSTATE_CANCER		84	-0.191149	-0.728771	0.895765	0.951633	1	7298	tags=39%, list=37%, signal=62%
WP_SYNAPTIC_VESICLE_PATHWAY	WP_SYNAPTIC_VESICLE_PATHWAY		43	-0.208735	-0.726767	0.858491	0.953241	1	8845	tags=47%, list=45%, signal=85%
REACTOME_STIMULI_SENSING_CHANNELS	REACTOME_STIMULI_SENSING_CHANNELS		82	-0.19082	-0.726292	0.893524	0.953123	1	3727	tags=21%, list=19%, signal=26%
WP_AMYOTROPHIC_LATERAL_SCLEROSIS_ALS	WP_AMYOTROPHIC_LATERAL_SCLEROSIS_ALS		37	-0.220222	-0.726199	0.836663	0.952585	1	6603	tags=35%, list=34%, signal=53%
KEGG_PEROXISOME	KEGG_PEROXISOME		69	-0.197891	-0.725651	0.898455	0.952592	1	8403	tags=45%, list=43%, signal=78%
WP_EBV_LMP1_SIGNALING	WP_EBV_LMP1_SIGNALING		21	-0.247123	-0.723555	0.834586	0.954325	1	7512	tags=48%, list=38%, signal=77%
WP_APOPTOSIS_MODULATION_AND_SIGNALING	WP_APOPTOSIS_MODULATION_AND_SIGNALING		87	-0.190907	-0.72278	0.897937	0.954536	1	3461	tags=16%, list=18%, signal=19%
WP_GENES_CONTROLLING_NEPHROGENESIS	WP_GENES_CONTROLLING_NEPHROGENESIS		35	-0.216191	-0.722418	0.844603	0.954297	1	1550	tags=11%, list=8%, signal=12%
REACTOME_MISCELLANEOUS_TRANSPORT_AND_BINDING_EVENTS	REACTOME_MISCELLANEOUS_TRANSPORT_AND_BINDING_EVENTS		22	-0.243657	-0.721814	0.834171	0.954388	1	3519	tags=23%, list=18%, signal=28%
WP_WNT_SIGNALING_PATHWAY_AND_PLURIPOTENCY	WP_WNT_SIGNALING_PATHWAY_AND_PLURIPOTENCY		92	-0.187609	-0.721568	0.910284	0.954026	1	8759	tags=48%, list=45%, signal=86%
REACTOME_NUCLEOTIDE_BINDING_DOMAIN_LEUCINE_RICH_REPEAT_CONTAINING_RECEPTOR_NLR_SIGNALING_PATHWAYS	REACTOME_NUCLEOTIDE_BINDING_DOMAIN_LEUCINE_RICH_REPEAT_CONTAINING_RECEPTOR_NLR_SIGNALING_PATHWAYS		54	-0.202348	-0.721247	0.88851	0.953737	1	8658	tags=50%, list=44%, signal=89%
WP_ANGIOGENESIS	WP_ANGIOGENESIS		24	-0.239003	-0.719686	0.831265	0.954904	1	6511	tags=33%, list=33%, signal=50%
KEGG_HISTIDINE_METABOLISM	KEGG_HISTIDINE_METABOLISM		24	-0.240558	-0.718082	0.86211	0.956017	1	7991	tags=42%, list=41%, signal=70%
WP_ARYL_HYDROCARBON_RECEPTOR_PATHWAY	WP_ARYL_HYDROCARBON_RECEPTOR_PATHWAY		33	-0.221118	-0.71616	0.866828	0.95743	1	8468	tags=52%, list=43%, signal=91%
REACTOME_ION_TRANSPORT_BY_P_TYPE_ATPASES	REACTOME_ION_TRANSPORT_BY_P_TYPE_ATPASES		46	-0.207545	-0.715436	0.87788	0.957563	1	7899	tags=43%, list=40%, signal=73%
WP_GALANIN_RECEPTOR_PATHWAY	WP_GALANIN_RECEPTOR_PATHWAY		17	-0.258537	-0.714799	0.839895	0.957608	1	8551	tags=47%, list=44%, signal=84%
WP_BRAINDERIVED_NEUROTROPHIC_FACTOR_BDNF_SIGNALING_PATHWAY	WP_BRAINDERIVED_NEUROTROPHIC_FACTOR_BDNF_SIGNALING_PATHWAY		138	-0.178322	-0.71404	0.940871	0.957766	1	9058	tags=49%, list=46%, signal=90%
REACTOME_METABOLISM_OF_PORPHYRINS	REACTOME_METABOLISM_OF_PORPHYRINS		21	-0.240294	-0.712635	0.855569	0.958674	1	6945	tags=43%, list=36%, signal=66%
KEGG_O_GLYCAN_BIOSYNTHESIS	KEGG_O_GLYCAN_BIOSYNTHESIS		25	-0.231787	-0.711503	0.864769	0.959259	1	3018	tags=20%, list=15%, signal=24%
REACTOME_AQUAPORIN_MEDIATED_TRANSPORT	REACTOME_AQUAPORIN_MEDIATED_TRANSPORT		43	-0.210549	-0.710419	0.869863	0.95974	1	3176	tags=21%, list=16%, signal=25%
PID_CD40_PATHWAY	PID_CD40_PATHWAY		28	-0.223119	-0.70964	0.857491	0.959889	1	7786	tags=46%, list=40%, signal=77%
WP_NEURAL_CREST_DIFFERENTIATION	WP_NEURAL_CREST_DIFFERENTIATION		74	-0.190039	-0.708758	0.904139	0.960163	1	3356	tags=18%, list=17%, signal=21%
PID_SYNDECAN_3_PATHWAY	PID_SYNDECAN_3_PATHWAY		16	-0.261305	-0.707691	0.834446	0.960629	1	10337	tags=69%, list=53%, signal=146%
REACTOME_SIGNALLING_TO_RAS	REACTOME_SIGNALLING_TO_RAS		20	-0.240258	-0.706201	0.849155	0.96157	1	9336	tags=55%, list=48%, signal=105%
WP_CHEMOKINE_SIGNALING_PATHWAY	WP_CHEMOKINE_SIGNALING_PATHWAY		135	-0.176735	-0.703062	0.944676	0.964163	1	9184	tags=53%, list=47%, signal=100%
REACTOME_CELL_CELL_COMMUNICATION	REACTOME_CELL_CELL_COMMUNICATION		113	-0.179089	-0.700993	0.936126	0.965616	1	9037	tags=47%, list=46%, signal=87%
WP_ECTODERM_DIFFERENTIATION	WP_ECTODERM_DIFFERENTIATION		124	-0.177874	-0.700223	0.95094	0.965757	1	4770	tags=25%, list=24%, signal=33%
WP_AUTOPHAGY	WP_AUTOPHAGY		29	-0.218142	-0.699017	0.877278	0.966298	1	11682	tags=69%, list=60%, signal=171%
WP_TRYPTOPHAN_CATABOLISM_LEADING_TO_NAD_PRODUCTION	WP_TRYPTOPHAN_CATABOLISM_LEADING_TO_NAD_PRODUCTION		15	-0.260916	-0.698269	0.852703	0.96641	1	3663	tags=27%, list=19%, signal=33%
REACTOME_SIGNALING_BY_PTK6	REACTOME_SIGNALING_BY_PTK6		53	-0.198462	-0.697393	0.917885	0.96662	1	7365	tags=40%, list=38%, signal=63%
REACTOME_EPHB_MEDIATED_FORWARD_SIGNALING	REACTOME_EPHB_MEDIATED_FORWARD_SIGNALING		41	-0.20766	-0.694668	0.894063	0.968696	1	8797	tags=56%, list=45%, signal=102%
WP_TCELL_ANTIGEN_RECEPTOR_TCR_SIGNALING_PATHWAY	WP_TCELL_ANTIGEN_RECEPTOR_TCR_SIGNALING_PATHWAY		81	-0.185025	-0.694341	0.916936	0.968352	1	8984	tags=52%, list=46%, signal=95%
REACTOME_ESTROGEN_DEPENDENT_NUCLEAR_EVENTS_DOWNSTREAM_OF_ESR_MEMBRANE_SIGNALING	REACTOME_ESTROGEN_DEPENDENT_NUCLEAR_EVENTS_DOWNSTREAM_OF_ESR_MEMBRANE_SIGNALING		24	-0.233243	-0.69347	0.871731	0.96858	1	8468	tags=63%, list=43%, signal=110%
REACTOME_COBALAMIN_CBL_VITAMIN_B12_TRANSPORT_AND_METABOLISM	REACTOME_COBALAMIN_CBL_VITAMIN_B12_TRANSPORT_AND_METABOLISM		19	-0.239002	-0.691322	0.865504	0.970018	1	7351	tags=53%, list=38%, signal=84%
REACTOME_ROLE_OF_LAT2_NTAL_LAB_ON_CALCIUM_MOBILIZATION	REACTOME_ROLE_OF_LAT2_NTAL_LAB_ON_CALCIUM_MOBILIZATION		17	-0.24733	-0.690926	0.870765	0.969725	1	9238	tags=76%, list=47%, signal=145%
REACTOME_INSULIN_PROCESSING	REACTOME_INSULIN_PROCESSING		24	-0.230572	-0.690537	0.865266	0.969419	1	7166	tags=38%, list=37%, signal=59%
WP_CALCIUM_REGULATION_IN_THE_CARDIAC_CELL	WP_CALCIUM_REGULATION_IN_THE_CARDIAC_CELL		127	-0.175279	-0.688123	0.950422	0.97107	1	3672	tags=20%, list=19%, signal=25%
WP_NCRNAS_INVOLVED_IN_WNT_SIGNALING_IN_HEPATOCELLULAR_CARCINOMA	WP_NCRNAS_INVOLVED_IN_WNT_SIGNALING_IN_HEPATOCELLULAR_CARCINOMA		76	-0.182794	-0.686195	0.928649	0.972229	1	2993	tags=14%, list=15%, signal=17%
KEGG_CHEMOKINE_SIGNALING_PATHWAY	KEGG_CHEMOKINE_SIGNALING_PATHWAY		150	-0.169326	-0.685299	0.962617	0.972439	1	9184	tags=53%, list=47%, signal=100%
KEGG_PROTEIN_EXPORT	KEGG_PROTEIN_EXPORT		24	-0.227596	-0.684341	0.887324	0.972693	1	10126	tags=54%, list=52%, signal=112%
REACTOME_INFLAMMASOMES	REACTOME_INFLAMMASOMES		19	-0.23805	-0.683093	0.879789	0.973177	1	3418	tags=26%, list=17%, signal=32%
KEGG_REGULATION_OF_AUTOPHAGY	KEGG_REGULATION_OF_AUTOPHAGY		20	-0.233255	-0.68147	0.860969	0.974032	1	11104	tags=65%, list=57%, signal=150%
BIOCARTA_CHREBP_PATHWAY	BIOCARTA_CHREBP_PATHWAY		16	-0.24747	-0.679916	0.858808	0.974823	1	2658	tags=19%, list=14%, signal=22%
KEGG_RNA_POLYMERASE	KEGG_RNA_POLYMERASE		29	-0.21717	-0.679111	0.875445	0.974873	1	10770	tags=55%, list=55%, signal=123%
KEGG_DILATED_CARDIOMYOPATHY	KEGG_DILATED_CARDIOMYOPATHY		76	-0.18137	-0.678635	0.921311	0.974636	1	2907	tags=18%, list=15%, signal=22%
WP_ZINC_HOMEOSTASIS	WP_ZINC_HOMEOSTASIS		32	-0.212538	-0.678263	0.894928	0.974347	1	2031	tags=13%, list=10%, signal=14%
WP_HYPOTHESIZED_PATHWAYS_IN_PATHOGENESIS_OF_CARDIOVASCULAR_DISEASE	WP_HYPOTHESIZED_PATHWAYS_IN_PATHOGENESIS_OF_CARDIOVASCULAR_DISEASE		25	-0.224492	-0.676765	0.895706	0.975067	1	3444	tags=20%, list=18%, signal=24%
WP_COMMON_PATHWAYS_UNDERLYING_DRUG_ADDICTION	WP_COMMON_PATHWAYS_UNDERLYING_DRUG_ADDICTION		35	-0.206309	-0.676564	0.899394	0.974608	1	9276	tags=54%, list=47%, signal=103%
REACTOME_ION_CHANNEL_TRANSPORT	REACTOME_ION_CHANNEL_TRANSPORT		148	-0.166845	-0.676424	0.968976	0.97409	1	8913	tags=43%, list=46%, signal=78%
WP_KYNURENINE_PATHWAY_AND_LINKS_TO_CELLULAR_SENESCENCE	WP_KYNURENINE_PATHWAY_AND_LINKS_TO_CELLULAR_SENESCENCE		18	-0.239086	-0.67612	0.875156	0.973739	1	3574	tags=22%, list=18%, signal=27%
WP_NEURODEGENERATION_WITH_BRAIN_IRON_ACCUMULATION_NBIA_SUBTYPES_PATHWAY	WP_NEURODEGENERATION_WITH_BRAIN_IRON_ACCUMULATION_NBIA_SUBTYPES_PATHWAY		43	-0.196464	-0.675513	0.922156	0.973613	1	10634	tags=67%, list=54%, signal=147%
WP_G13_SIGNALING_PATHWAY	WP_G13_SIGNALING_PATHWAY		39	-0.201324	-0.675472	0.908152	0.973022	1	11383	tags=72%, list=58%, signal=171%
REACTOME_ENERGY_DEPENDENT_REGULATION_OF_MTOR_BY_LKB1_AMPK	REACTOME_ENERGY_DEPENDENT_REGULATION_OF_MTOR_BY_LKB1_AMPK		28	-0.215043	-0.674145	0.903148	0.973545	1	9061	tags=43%, list=46%, signal=80%
WP_SIMPLIFIED_INTERACTION_MAP_BETWEEN_LOXL4_AND_OXIDATIVE_STRESS_PATHWAY	WP_SIMPLIFIED_INTERACTION_MAP_BETWEEN_LOXL4_AND_OXIDATIVE_STRESS_PATHWAY		17	-0.243665	-0.673724	0.88	0.973282	1	1516	tags=12%, list=8%, signal=13%
REACTOME_EPHA_MEDIATED_GROWTH_CONE_COLLAPSE	REACTOME_EPHA_MEDIATED_GROWTH_CONE_COLLAPSE		26	-0.216879	-0.671471	0.89372	0.974605	1	6882	tags=42%, list=35%, signal=65%
REACTOME_SIGNALING_BY_ERBB2_IN_CANCER	REACTOME_SIGNALING_BY_ERBB2_IN_CANCER		26	-0.217258	-0.670138	0.886999	0.975087	1	11955	tags=88%, list=61%, signal=227%
WP_CELL_DIFFERENTIATION_INDEX_EXPANDED	WP_CELL_DIFFERENTIATION_INDEX_EXPANDED		20	-0.233271	-0.669521	0.885496	0.974978	1	4621	tags=25%, list=24%, signal=33%
REACTOME_RAS_PROCESSING	REACTOME_RAS_PROCESSING		22	-0.224599	-0.66873	0.897243	0.974954	1	9121	tags=55%, list=47%, signal=102%
REACTOME_SRP_DEPENDENT_COTRANSLATIONAL_PROTEIN_TARGETING_TO_MEMBRANE	REACTOME_SRP_DEPENDENT_COTRANSLATIONAL_PROTEIN_TARGETING_TO_MEMBRANE		111	-0.170941	-0.668561	0.962924	0.974454	1	13219	tags=68%, list=68%, signal=207%
BIOCARTA_FMLP_PATHWAY	BIOCARTA_FMLP_PATHWAY		33	-0.20313	-0.667704	0.893668	0.97452	1	8838	tags=45%, list=45%, signal=83%
WP_TRANSCRIPTION_COFACTORS_SKI_AND_SKIL_PROTEIN_PARTNERS	WP_TRANSCRIPTION_COFACTORS_SKI_AND_SKIL_PROTEIN_PARTNERS		18	-0.234122	-0.665365	0.882199	0.975817	1	7836	tags=50%, list=40%, signal=83%
REACTOME_SLC_MEDIATED_TRANSMEMBRANE_TRANSPORT	REACTOME_SLC_MEDIATED_TRANSMEMBRANE_TRANSPORT		185	-0.158466	-0.662067	0.980493	0.977825	1	4712	tags=23%, list=24%, signal=30%
REACTOME_SARS_COV_1_INFECTION	REACTOME_SARS_COV_1_INFECTION		50	-0.187053	-0.660249	0.929988	0.978682	1	11499	tags=68%, list=59%, signal=165%
WP_EICOSANOID_SYNTHESIS	WP_EICOSANOID_SYNTHESIS		21	-0.225387	-0.659936	0.911728	0.978305	1	925	tags=10%, list=5%, signal=10%
WP_THE_HUMAN_IMMUNE_RESPONSE_TO_TUBERCULOSIS	WP_THE_HUMAN_IMMUNE_RESPONSE_TO_TUBERCULOSIS		23	-0.219219	-0.659808	0.902558	0.977777	1	3195	tags=22%, list=16%, signal=26%
WP_CANONICAL_AND_NONCANONICAL_TGFB_SIGNALING	WP_CANONICAL_AND_NONCANONICAL_TGFB_SIGNALING		17	-0.235202	-0.659676	0.897567	0.977245	1	8302	tags=59%, list=42%, signal=102%
PID_CD8_TCR_PATHWAY	PID_CD8_TCR_PATHWAY		47	-0.187914	-0.65839	0.939884	0.977637	1	8974	tags=55%, list=46%, signal=102%
KEGG_LYSOSOME	KEGG_LYSOSOME		119	-0.166541	-0.655268	0.970464	0.979381	1	5746	tags=25%, list=29%, signal=35%
REACTOME_PRE_NOTCH_PROCESSING_IN_GOLGI	REACTOME_PRE_NOTCH_PROCESSING_IN_GOLGI		18	-0.228293	-0.654588	0.908505	0.979263	1	9880	tags=50%, list=51%, signal=101%
KEGG_REGULATION_OF_ACTIN_CYTOSKELETON	KEGG_REGULATION_OF_ACTIN_CYTOSKELETON		189	-0.156722	-0.653517	0.984725	0.979484	1	8920	tags=44%, list=46%, signal=81%
REACTOME_KERATAN_SULFATE_KERATIN_METABOLISM	REACTOME_KERATAN_SULFATE_KERATIN_METABOLISM		31	-0.201958	-0.651817	0.913253	0.980127	1	11189	tags=68%, list=57%, signal=158%
REACTOME_METAL_ION_SLC_TRANSPORTERS	REACTOME_METAL_ION_SLC_TRANSPORTERS		23	-0.214069	-0.647105	0.915082	0.982929	1	8453	tags=43%, list=43%, signal=76%
WP_ASSOCIATION_BETWEEN_PHYSICOCHEMICAL_FEATURES_AND_TOXICITY_ASSOCIATED_PATHWAYS	WP_ASSOCIATION_BETWEEN_PHYSICOCHEMICAL_FEATURES_AND_TOXICITY_ASSOCIATED_PATHWAYS		63	-0.179139	-0.643472	0.941899	0.984838	1	8838	tags=51%, list=45%, signal=92%
KEGG_DORSO_VENTRAL_AXIS_FORMATION	KEGG_DORSO_VENTRAL_AXIS_FORMATION		21	-0.217013	-0.641898	0.908629	0.985333	1	9090	tags=57%, list=46%, signal=107%
REACTOME_SIGNALING_BY_NTRK2_TRKB	REACTOME_SIGNALING_BY_NTRK2_TRKB		23	-0.215171	-0.640983	0.918987	0.98532	1	8807	tags=57%, list=45%, signal=103%
KEGG_THYROID_CANCER	KEGG_THYROID_CANCER		27	-0.205839	-0.640979	0.919903	0.984686	1	2540	tags=15%, list=13%, signal=17%
REACTOME_SHC1_EVENTS_IN_ERBB2_SIGNALING	REACTOME_SHC1_EVENTS_IN_ERBB2_SIGNALING		22	-0.211793	-0.639097	0.916564	0.98536	1	8807	tags=59%, list=45%, signal=107%
WP_CANCER_IMMUNOTHERAPY_BY_PD1_BLOCKADE	WP_CANCER_IMMUNOTHERAPY_BY_PD1_BLOCKADE		17	-0.229049	-0.639043	0.906447	0.984752	1	4641	tags=24%, list=24%, signal=31%
PID_NFKAPPAB_CANONICAL_PATHWAY	PID_NFKAPPAB_CANONICAL_PATHWAY		22	-0.217861	-0.638106	0.916137	0.984792	1	7831	tags=41%, list=40%, signal=68%
REACTOME_DDX58_IFIH1_MEDIATED_INDUCTION_OF_INTERFERON_ALPHA_BETA	REACTOME_DDX58_IFIH1_MEDIATED_INDUCTION_OF_INTERFERON_ALPHA_BETA		67	-0.173119	-0.637682	0.961369	0.984423	1	9133	tags=43%, list=47%, signal=81%
REACTOME_BASIGIN_INTERACTIONS	REACTOME_BASIGIN_INTERACTIONS		22	-0.215487	-0.637625	0.911911	0.983831	1	2068	tags=14%, list=11%, signal=15%
REACTOME_EPH_EPHRIN_SIGNALING	REACTOME_EPH_EPHRIN_SIGNALING		88	-0.168655	-0.636052	0.973089	0.984239	1	8572	tags=44%, list=44%, signal=79%
WP_NOVEL_INTRACELLULAR_COMPONENTS_OF_RIGILIKE_RECEPTOR_RLR_PATHWAY	WP_NOVEL_INTRACELLULAR_COMPONENTS_OF_RIGILIKE_RECEPTOR_RLR_PATHWAY		54	-0.179026	-0.635477	0.949714	0.983989	1	8141	tags=37%, list=42%, signal=63%
BIOCARTA_ERAD_PATHWAY	BIOCARTA_ERAD_PATHWAY		19	-0.218802	-0.634353	0.922111	0.984079	1	6080	tags=42%, list=31%, signal=61%
REACTOME_RHO_GTPASES_ACTIVATE_ROCKS	REACTOME_RHO_GTPASES_ACTIVATE_ROCKS		18	-0.222875	-0.633833	0.923858	0.983806	1	6882	tags=39%, list=35%, signal=60%
REACTOME_SIGNALING_BY_RETINOIC_ACID	REACTOME_SIGNALING_BY_RETINOIC_ACID		35	-0.193085	-0.633042	0.936221	0.983661	1	4038	tags=23%, list=21%, signal=29%
REACTOME_SIGNAL_TRANSDUCTION_BY_L1	REACTOME_SIGNAL_TRANSDUCTION_BY_L1		21	-0.215783	-0.631965	0.922509	0.983731	1	7110	tags=38%, list=36%, signal=60%
REACTOME_DAP12_SIGNALING	REACTOME_DAP12_SIGNALING		26	-0.202315	-0.621299	0.935404	0.989731	1	9316	tags=54%, list=48%, signal=103%
WP_HIPPOMERLIN_SIGNALING_DYSREGULATION	WP_HIPPOMERLIN_SIGNALING_DYSREGULATION		106	-0.159764	-0.620479	0.982833	0.989558	1	3257	tags=18%, list=17%, signal=21%
REACTOME_PHASE_I_FUNCTIONALIZATION_OF_COMPOUNDS	REACTOME_PHASE_I_FUNCTIONALIZATION_OF_COMPOUNDS		71	-0.167444	-0.617704	0.97593	0.990524	1	3003	tags=15%, list=15%, signal=18%
REACTOME_PHASE_II_CONJUGATION_OF_COMPOUNDS	REACTOME_PHASE_II_CONJUGATION_OF_COMPOUNDS		73	-0.164368	-0.616495	0.971862	0.990599	1	7229	tags=37%, list=37%, signal=58%
WP_NONALCOHOLIC_FATTY_LIVER_DISEASE	WP_NONALCOHOLIC_FATTY_LIVER_DISEASE		142	-0.154021	-0.615098	0.987603	0.990724	1	8125	tags=34%, list=42%, signal=57%
WP_PATHWAYS_REGULATING_HIPPO_SIGNALING	WP_PATHWAYS_REGULATING_HIPPO_SIGNALING		86	-0.161357	-0.610646	0.980645	0.992582	1	5817	tags=29%, list=30%, signal=41%
WP_WNT_SIGNALING_IN_KIDNEY_DISEASE	WP_WNT_SIGNALING_IN_KIDNEY_DISEASE		30	-0.194111	-0.609593	0.942928	0.992536	1	9382	tags=57%, list=48%, signal=109%
BIOCARTA_MTA3_PATHWAY	BIOCARTA_MTA3_PATHWAY		16	-0.219486	-0.608561	0.927555	0.992433	1	5316	tags=25%, list=27%, signal=34%
WP_SARSCOV2_MITOCHONDRIAL_INTERACTIONS	WP_SARSCOV2_MITOCHONDRIAL_INTERACTIONS		30	-0.188979	-0.607699	0.937423	0.992238	1	3187	tags=13%, list=16%, signal=16%
WP_SPHINGOLIPID_METABOLISM_GENERAL_OVERVIEW	WP_SPHINGOLIPID_METABOLISM_GENERAL_OVERVIEW		20	-0.211623	-0.606507	0.931646	0.992229	1	10864	tags=70%, list=56%, signal=157%
REACTOME_AMINO_ACIDS_REGULATE_MTORC1	REACTOME_AMINO_ACIDS_REGULATE_MTORC1		53	-0.168504	-0.606216	0.965753	0.991752	1	2657	tags=11%, list=14%, signal=13%
PID_ECADHERIN_STABILIZATION_PATHWAY	PID_ECADHERIN_STABILIZATION_PATHWAY		40	-0.181555	-0.605151	0.962415	0.991669	1	6882	tags=33%, list=35%, signal=50%
WP_SPHINGOLIPID_METABOLISM_INTEGRATED_PATHWAY	WP_SPHINGOLIPID_METABOLISM_INTEGRATED_PATHWAY		21	-0.207822	-0.604079	0.951715	0.991596	1	10864	tags=67%, list=56%, signal=150%
WP_IL9_SIGNALING_PATHWAY	WP_IL9_SIGNALING_PATHWAY		15	-0.226385	-0.602387	0.946768	0.991852	1	9058	tags=60%, list=46%, signal=112%
PID_P75_NTR_PATHWAY	PID_P75_NTR_PATHWAY		66	-0.162674	-0.59989	0.97467	0.992438	1	7878	tags=39%, list=40%, signal=66%
KEGG_SNARE_INTERACTIONS_IN_VESICULAR_TRANSPORT	KEGG_SNARE_INTERACTIONS_IN_VESICULAR_TRANSPORT		37	-0.18142	-0.599446	0.953846	0.992029	1	10517	tags=46%, list=54%, signal=99%
REACTOME_TNF_SIGNALING	REACTOME_TNF_SIGNALING		43	-0.173478	-0.598468	0.955556	0.991887	1	8816	tags=47%, list=45%, signal=84%
REACTOME_INSERTION_OF_TAIL_ANCHORED_PROTEINS_INTO_THE_ENDOPLASMIC_RETICULUM_MEMBRANE	REACTOME_INSERTION_OF_TAIL_ANCHORED_PROTEINS_INTO_THE_ENDOPLASMIC_RETICULUM_MEMBRANE		22	-0.201677	-0.598221	0.94125	0.991381	1	8658	tags=41%, list=44%, signal=73%
REACTOME_BIOLOGICAL_OXIDATIONS	REACTOME_BIOLOGICAL_OXIDATIONS		151	-0.147311	-0.597171	0.991778	0.991244	1	7357	tags=34%, list=38%, signal=55%
BIOCARTA_PML_PATHWAY	BIOCARTA_PML_PATHWAY		15	-0.220125	-0.594386	0.940781	0.991939	1	5550	tags=27%, list=28%, signal=37%
WP_NSP1_FROM_SARSCOV2_INHIBITS_TRANSLATION_INITIATION_IN_THE_HOST_CELL	WP_NSP1_FROM_SARSCOV2_INHIBITS_TRANSLATION_INITIATION_IN_THE_HOST_CELL		17	-0.209216	-0.590803	0.947781	0.992928	1	7017	tags=35%, list=36%, signal=55%
KEGG_BLADDER_CANCER	KEGG_BLADDER_CANCER		42	-0.172839	-0.586954	0.956522	0.993982	1	8838	tags=38%, list=45%, signal=69%
REACTOME_PLATELET_CALCIUM_HOMEOSTASIS	REACTOME_PLATELET_CALCIUM_HOMEOSTASIS		23	-0.19755	-0.584697	0.954037	0.994323	1	1454	tags=13%, list=7%, signal=14%
REACTOME_EUKARYOTIC_TRANSLATION_INITIATION	REACTOME_EUKARYOTIC_TRANSLATION_INITIATION		118	-0.14898	-0.584529	0.993704	0.993774	1	13219	tags=65%, list=68%, signal=200%
WP_EGFR_TYROSINE_KINASE_INHIBITOR_RESISTANCE	WP_EGFR_TYROSINE_KINASE_INHIBITOR_RESISTANCE		83	-0.153826	-0.58336	0.980624	0.993618	1	8838	tags=47%, list=45%, signal=85%
REACTOME_AMINO_ACID_TRANSPORT_ACROSS_THE_PLASMA_MEMBRANE	REACTOME_AMINO_ACID_TRANSPORT_ACROSS_THE_PLASMA_MEMBRANE		26	-0.192406	-0.582608	0.960445	0.993307	1	5926	tags=31%, list=30%, signal=44%
REACTOME_FOXO_MEDIATED_TRANSCRIPTION_OF_CELL_DEATH_GENES	REACTOME_FOXO_MEDIATED_TRANSCRIPTION_OF_CELL_DEATH_GENES		16	-0.210726	-0.578539	0.959027	0.994341	1	6604	tags=38%, list=34%, signal=57%
REACTOME_ANTIGEN_PRESENTATION_FOLDING_ASSEMBLY_AND_PEPTIDE_LOADING_OF_CLASS_I_MHC	REACTOME_ANTIGEN_PRESENTATION_FOLDING_ASSEMBLY_AND_PEPTIDE_LOADING_OF_CLASS_I_MHC		25	-0.187914	-0.576535	0.962779	0.99449	1	11964	tags=64%, list=61%, signal=165%
WP_MECHANOREGULATION_AND_PATHOLOGY_OF_YAPTAZ_VIA_HIPPO_AND_NONHIPPO_MECHANISMS	WP_MECHANOREGULATION_AND_PATHOLOGY_OF_YAPTAZ_VIA_HIPPO_AND_NONHIPPO_MECHANISMS		44	-0.169313	-0.575603	0.972488	0.994217	1	9084	tags=55%, list=46%, signal=102%
REACTOME_MTORC1_MEDIATED_SIGNALLING	REACTOME_MTORC1_MEDIATED_SIGNALLING		24	-0.191681	-0.574034	0.95931	0.994209	1	7546	tags=33%, list=39%, signal=54%
WP_KISSPEPTINKISSPEPTIN_RECEPTOR_SYSTEM_IN_THE_OVARY	WP_KISSPEPTINKISSPEPTIN_RECEPTOR_SYSTEM_IN_THE_OVARY		36	-0.174385	-0.57387	0.964581	0.993641	1	9344	tags=53%, list=48%, signal=101%
REACTOME_FCERI_MEDIATED_CA_2_MOBILIZATION	REACTOME_FCERI_MEDIATED_CA_2_MOBILIZATION		31	-0.17623	-0.572069	0.966019	0.993662	1	9316	tags=52%, list=48%, signal=98%
WP_MAP3K1_ROLE_IN_PROMOTING_AND_BLOCKING_GONADAL_DETERMINATION	WP_MAP3K1_ROLE_IN_PROMOTING_AND_BLOCKING_GONADAL_DETERMINATION		15	-0.206708	-0.564769	0.956233	0.995593	1	7988	tags=47%, list=41%, signal=79%
REACTOME_TICAM1_RIP1_MEDIATED_IKK_COMPLEX_RECRUITMENT	REACTOME_TICAM1_RIP1_MEDIATED_IKK_COMPLEX_RECRUITMENT		19	-0.195158	-0.564535	0.950187	0.995055	1	9728	tags=58%, list=50%, signal=115%
WP_NANOPARTICLE_TRIGGERED_AUTOPHAGIC_CELL_DEATH	WP_NANOPARTICLE_TRIGGERED_AUTOPHAGIC_CELL_DEATH		22	-0.190057	-0.560827	0.964691	0.995628	1	11682	tags=82%, list=60%, signal=203%
SIG_REGULATION_OF_THE_ACTIN_CYTOSKELETON_BY_RHO_GTPASES	SIG_REGULATION_OF_THE_ACTIN_CYTOSKELETON_BY_RHO_GTPASES		33	-0.168773	-0.556983	0.981154	0.996206	1	6282	tags=33%, list=32%, signal=49%
BIOCARTA_CCR3_PATHWAY	BIOCARTA_CCR3_PATHWAY		16	-0.203081	-0.556162	0.956975	0.995832	1	8838	tags=56%, list=45%, signal=103%
REACTOME_ION_HOMEOSTASIS	REACTOME_ION_HOMEOSTASIS		44	-0.161812	-0.554964	0.97783	0.995557	1	4874	tags=27%, list=25%, signal=36%
PID_NECTIN_PATHWAY	PID_NECTIN_PATHWAY		30	-0.168766	-0.54226	0.976687	0.998605	1	9026	tags=50%, list=46%, signal=93%
WP_BLADDER_CANCER	WP_BLADDER_CANCER		39	-0.162184	-0.541558	0.986143	0.998174	1	11122	tags=59%, list=57%, signal=136%
WP_METHIONINE_DE_NOVO_AND_SALVAGE_PATHWAY	WP_METHIONINE_DE_NOVO_AND_SALVAGE_PATHWAY		19	-0.191184	-0.540128	0.974716	0.997903	1	3418	tags=21%, list=17%, signal=25%
WP_ENDOMETRIAL_CANCER	WP_ENDOMETRIAL_CANCER		62	-0.149622	-0.539667	0.99116	0.997391	1	8838	tags=45%, list=45%, signal=82%
REACTOME_IKK_COMPLEX_RECRUITMENT_MEDIATED_BY_RIP1	REACTOME_IKK_COMPLEX_RECRUITMENT_MEDIATED_BY_RIP1		22	-0.180517	-0.536207	0.970399	0.997631	1	9728	tags=55%, list=50%, signal=108%
KEGG_GLYCOSPHINGOLIPID_BIOSYNTHESIS_GANGLIO_SERIES	KEGG_GLYCOSPHINGOLIPID_BIOSYNTHESIS_GANGLIO_SERIES		15	-0.191156	-0.523873	0.972621	0.999849	1	10165	tags=53%, list=52%, signal=111%
WNT_SIGNALING	WNT_SIGNALING		76	-0.141057	-0.523145	1	0.999364	1	8559	tags=42%, list=44%, signal=75%
REACTOME_SIGNALING_BY_PDGF	REACTOME_SIGNALING_BY_PDGF		55	-0.144928	-0.515679	0.993289	1	1	8124	tags=36%, list=42%, signal=62%
WP_MIR5093P_ALTERATION_OF_YAP1ECM_AXIS	WP_MIR5093P_ALTERATION_OF_YAP1ECM_AXIS		16	-0.184825	-0.51497	0.980211	0.999696	1	2555	tags=13%, list=13%, signal=14%
REACTOME_INSULIN_RECEPTOR_RECYCLING	REACTOME_INSULIN_RECEPTOR_RECYCLING		23	-0.1748	-0.513878	0.98524	0.999258	1	2432	tags=9%, list=12%, signal=10%
REACTOME_RESPONSE_OF_EIF2AK4_GCN2_TO_AMINO_ACID_DEFICIENCY	REACTOME_RESPONSE_OF_EIF2AK4_GCN2_TO_AMINO_ACID_DEFICIENCY		100	-0.131799	-0.513411	0.998933	0.998725	1	13219	tags=65%, list=68%, signal=199%
WP_ENDOPLASMIC_RETICULUM_STRESS_RESPONSE_IN_CORONAVIRUS_INFECTION	WP_ENDOPLASMIC_RETICULUM_STRESS_RESPONSE_IN_CORONAVIRUS_INFECTION		44	-0.148021	-0.509783	0.993056	0.998754	1	10749	tags=61%, list=55%, signal=136%
REACTOME_SYNAPTIC_ADHESION_LIKE_MOLECULES	REACTOME_SYNAPTIC_ADHESION_LIKE_MOLECULES		19	-0.178226	-0.508876	0.979248	0.998298	1	3410	tags=21%, list=17%, signal=25%
KEGG_CYTOSOLIC_DNA_SENSING_PATHWAY	KEGG_CYTOSOLIC_DNA_SENSING_PATHWAY		37	-0.150974	-0.507446	0.992899	0.997923	1	8253	tags=35%, list=42%, signal=61%
WP_PARKINSONS_DISEASE_PATHWAY	WP_PARKINSONS_DISEASE_PATHWAY		42	-0.148424	-0.499748	0.994226	0.99854	1	8478	tags=43%, list=43%, signal=75%
WP_PHOTODYNAMIC_THERAPYINDUCED_UNFOLDED_PROTEIN_RESPONSE	WP_PHOTODYNAMIC_THERAPYINDUCED_UNFOLDED_PROTEIN_RESPONSE		27	-0.158008	-0.493959	0.991261	0.998735	1	4570	tags=22%, list=23%, signal=29%
WP_HOSTPATHOGEN_INTERACTION_OF_HUMAN_CORONA_VIRUSES_AUTOPHAGY	WP_HOSTPATHOGEN_INTERACTION_OF_HUMAN_CORONA_VIRUSES_AUTOPHAGY		19	-0.171384	-0.493214	0.988447	0.998212	1	11846	tags=79%, list=61%, signal=200%
REACTOME_PEROXISOMAL_LIPID_METABOLISM	REACTOME_PEROXISOMAL_LIPID_METABOLISM		27	-0.159664	-0.492425	0.995151	0.997709	1	10303	tags=59%, list=53%, signal=125%
WP_SIMPLIFIED_DEPICTION_OF_MYD88_DISTINCT_INPUTOUTPUT_PATHWAY	WP_SIMPLIFIED_DEPICTION_OF_MYD88_DISTINCT_INPUTOUTPUT_PATHWAY		15	-0.180015	-0.487264	0.984733	0.997739	1	9755	tags=53%, list=50%, signal=106%
REACTOME_SYNTHESIS_OF_SUBSTRATES_IN_N_GLYCAN_BIOSYTHESIS	REACTOME_SYNTHESIS_OF_SUBSTRATES_IN_N_GLYCAN_BIOSYTHESIS		57	-0.136021	-0.48324	0.994432	0.997595	1	9688	tags=47%, list=50%, signal=94%
WP_CYTOSOLIC_DNASENSING_PATHWAY	WP_CYTOSOLIC_DNASENSING_PATHWAY		55	-0.134373	-0.478393	0.997722	0.997509	1	10770	tags=51%, list=55%, signal=113%
REACTOME_CELLULAR_RESPONSE_TO_STARVATION	REACTOME_CELLULAR_RESPONSE_TO_STARVATION		153	-0.114638	-0.464598	1	0.998184	1	11932	tags=44%, list=61%, signal=113%
REACTOME_KERATAN_SULFATE_BIOSYNTHESIS	REACTOME_KERATAN_SULFATE_BIOSYNTHESIS		25	-0.152639	-0.464294	0.992656	0.997591	1	11189	tags=64%, list=57%, signal=149%
REACTOME_RIPK1_MEDIATED_REGULATED_NECROSIS	REACTOME_RIPK1_MEDIATED_REGULATED_NECROSIS		29	-0.144629	-0.455351	0.994005	0.997658	1	3094	tags=14%, list=16%, signal=16%
REACTOME_RESPONSE_OF_EIF2AK1_HRI_TO_HEME_DEFICIENCY	REACTOME_RESPONSE_OF_EIF2AK1_HRI_TO_HEME_DEFICIENCY		15	-0.165938	-0.442368	0.99734	0.997885	1	9240	tags=53%, list=47%, signal=101%
