# Supplementary material for: Topical application of TAK1 inhibitor encapsulated by gelatin particle alleviates corneal neovascularization
Source: Theranostics. 2022 Jan 1;12(2):657–74. doi: 10.7150/thno.65098 (PMC8692906; doi:10.7150/thno.65098)
Supplement: Supplementary file 5 — Supplementary databases 4. [file thnov12p0657s5.xlsx]

## Sheet: gsea_report_for_1umOXO_vs_Ctrl_
Supplementary databases 4. GESA results of negatively enriched genesets in 1µm Oxo-treated cells compared to control cells
NAME	GS<br> follow link to MSigDB	GS DETAILS	SIZE	ES	NES	NOM p-val	FDR q-val	FWER p-val	RANK AT MAX	LEADING EDGE
REACTOME_RESOLUTION_OF_SISTER_CHROMATID_COHESION	REACTOME_RESOLUTION_OF_SISTER_CHROMATID_COHESION	Details ...	122	-0.813757	-2.97161	0	0	0	1424	tags=51%, list=7%, signal=54%
REACTOME_MITOTIC_PROMETAPHASE	REACTOME_MITOTIC_PROMETAPHASE	Details ...	199	-0.762672	-2.94786	0	0	0	2237	tags=52%, list=11%, signal=58%
REACTOME_MITOTIC_SPINDLE_CHECKPOINT	REACTOME_MITOTIC_SPINDLE_CHECKPOINT	Details ...	110	-0.809553	-2.93697	0	0	0	940	tags=45%, list=5%, signal=46%
REACTOME_RHO_GTPASES_ACTIVATE_FORMINS	REACTOME_RHO_GTPASES_ACTIVATE_FORMINS	Details ...	136	-0.790867	-2.91587	0	0	0	1424	tags=43%, list=7%, signal=46%
REACTOME_MITOTIC_METAPHASE_AND_ANAPHASE	REACTOME_MITOTIC_METAPHASE_AND_ANAPHASE	Details ...	230	-0.732922	-2.84569	0	0	0	1848	tags=40%, list=9%, signal=44%
REACTOME_CELL_CYCLE_CHECKPOINTS	REACTOME_CELL_CYCLE_CHECKPOINTS	Details ...	285	-0.719657	-2.83397	0	0	0	1837	tags=40%, list=9%, signal=44%
PID_PLK1_PATHWAY	PID_PLK1_PATHWAY	Details ...	46	-0.880917	-2.82034	0	0	0	480	tags=54%, list=2%, signal=56%
WP_RETINOBLASTOMA_GENE_IN_CANCER	WP_RETINOBLASTOMA_GENE_IN_CANCER	Details ...	87	-0.807954	-2.81366	0	0	0	2344	tags=64%, list=12%, signal=73%
REACTOME_SEPARATION_OF_SISTER_CHROMATIDS	REACTOME_SEPARATION_OF_SISTER_CHROMATIDS	Details ...	185	-0.733765	-2.79754	0	0	0	1842	tags=40%, list=9%, signal=44%
PID_AURORA_B_PATHWAY	PID_AURORA_B_PATHWAY	Details ...	39	-0.882568	-2.77275	0	0	0	314	tags=49%, list=2%, signal=49%
REACTOME_M_PHASE	REACTOME_M_PHASE	Details ...	402	-0.687921	-2.75865	0	0	0	2701	tags=42%, list=14%, signal=48%
REACTOME_CHROMOSOME_MAINTENANCE	REACTOME_CHROMOSOME_MAINTENANCE	Details ...	134	-0.728241	-2.68998	0	0	0	1141	tags=39%, list=6%, signal=41%
WP_DNA_REPLICATION	WP_DNA_REPLICATION	Details ...	42	-0.844557	-2.65758	0	0	0	1458	tags=74%, list=7%, signal=79%
REACTOME_RHO_GTPASE_EFFECTORS	REACTOME_RHO_GTPASE_EFFECTORS	Details ...	307	-0.661841	-2.62064	0	0	0	1844	tags=30%, list=9%, signal=33%
REACTOME_DNA_STRAND_ELONGATION	REACTOME_DNA_STRAND_ELONGATION	Details ...	32	-0.880415	-2.60864	0	0	0	1381	tags=84%, list=7%, signal=91%
REACTOME_EXTENSION_OF_TELOMERES	REACTOME_EXTENSION_OF_TELOMERES	Details ...	51	-0.80007	-2.59241	0	0	0	1952	tags=57%, list=10%, signal=63%
REACTOME_ACTIVATION_OF_ATR_IN_RESPONSE_TO_REPLICATION_STRESS	REACTOME_ACTIVATION_OF_ATR_IN_RESPONSE_TO_REPLICATION_STRESS	Details ...	37	-0.837164	-2.57923	0	0	0	1805	tags=73%, list=9%, signal=80%
REACTOME_ACTIVATION_OF_THE_PRE_REPLICATIVE_COMPLEX	REACTOME_ACTIVATION_OF_THE_PRE_REPLICATIVE_COMPLEX	Details ...	33	-0.851517	-2.55484	0	0	0	1458	tags=76%, list=7%, signal=82%
REACTOME_DNA_REPLICATION	REACTOME_DNA_REPLICATION	Details ...	126	-0.688828	-2.55011	0	0	0	2328	tags=48%, list=12%, signal=54%
KEGG_CELL_CYCLE	KEGG_CELL_CYCLE	Details ...	123	-0.69562	-2.54166	0	0	0	2344	tags=45%, list=12%, signal=50%
REACTOME_MITOTIC_G2_G2_M_PHASES	REACTOME_MITOTIC_G2_G2_M_PHASES	Details ...	195	-0.656076	-2.53157	0	0	0	3430	tags=47%, list=17%, signal=56%
REACTOME_AURKA_ACTIVATION_BY_TPX2	REACTOME_AURKA_ACTIVATION_BY_TPX2	Details ...	72	-0.74055	-2.52804	0	0	0	2889	tags=58%, list=14%, signal=68%
REACTOME_HDR_THROUGH_HOMOLOGOUS_RECOMBINATION_HRR	REACTOME_HDR_THROUGH_HOMOLOGOUS_RECOMBINATION_HRR	Details ...	67	-0.755879	-2.52512	0	0	0	1952	tags=55%, list=10%, signal=61%
WP_DNA_IRDAMAGE_AND_CELLULAR_RESPONSE_VIA_ATR	WP_DNA_IRDAMAGE_AND_CELLULAR_RESPONSE_VIA_ATR	Details ...	80	-0.731537	-2.5148	0	0	0	1805	tags=44%, list=9%, signal=48%
REACTOME_DNA_DOUBLE_STRAND_BREAK_REPAIR	REACTOME_DNA_DOUBLE_STRAND_BREAK_REPAIR	Details ...	160	-0.666243	-2.50469	0	0	0	2850	tags=46%, list=14%, signal=54%
WP_CELL_CYCLE	WP_CELL_CYCLE	Details ...	119	-0.689162	-2.50161	0	0	0	2344	tags=45%, list=12%, signal=50%
REACTOME_REGULATION_OF_PLK1_ACTIVITY_AT_G2_M_TRANSITION	REACTOME_REGULATION_OF_PLK1_ACTIVITY_AT_G2_M_TRANSITION	Details ...	87	-0.704934	-2.50156	0	0	0	2889	tags=52%, list=14%, signal=60%
REACTOME_HOMOLOGY_DIRECTED_REPAIR	REACTOME_HOMOLOGY_DIRECTED_REPAIR	Details ...	134	-0.681825	-2.50097	0	0	0	2821	tags=48%, list=14%, signal=55%
REACTOME_TELOMERE_C_STRAND_LAGGING_STRAND_SYNTHESIS	REACTOME_TELOMERE_C_STRAND_LAGGING_STRAND_SYNTHESIS	Details ...	34	-0.82179	-2.49672	0	0	0	1003	tags=56%, list=5%, signal=59%
REACTOME_RECRUITMENT_OF_NUMA_TO_MITOTIC_CENTROSOMES	REACTOME_RECRUITMENT_OF_NUMA_TO_MITOTIC_CENTROSOMES	Details ...	92	-0.705486	-2.48608	0	0	0	2889	tags=54%, list=14%, signal=63%
REACTOME_HOMOLOGOUS_DNA_PAIRING_AND_STRAND_EXCHANGE	REACTOME_HOMOLOGOUS_DNA_PAIRING_AND_STRAND_EXCHANGE	Details ...	42	-0.80384	-2.48264	0	0	0	1805	tags=62%, list=9%, signal=68%
WP_GASTRIC_CANCER_NETWORK_1	WP_GASTRIC_CANCER_NETWORK_1	Details ...	26	-0.868028	-2.46971	0	0	0	840	tags=58%, list=4%, signal=60%
KEGG_DNA_REPLICATION	KEGG_DNA_REPLICATION	Details ...	36	-0.813672	-2.46419	0	0	0	1952	tags=72%, list=10%, signal=80%
PID_FANCONI_PATHWAY	PID_FANCONI_PATHWAY	Details ...	47	-0.76433	-2.46095	0	0	0	1851	tags=55%, list=9%, signal=61%
REACTOME_KINESINS	REACTOME_KINESINS	Details ...	55	-0.745086	-2.45917	0	0	0	1024	tags=36%, list=5%, signal=38%
PID_ATR_PATHWAY	PID_ATR_PATHWAY	Details ...	38	-0.796181	-2.45898	0	0	0	1375	tags=55%, list=7%, signal=59%
REACTOME_ANCHORING_OF_THE_BASAL_BODY_TO_THE_PLASMA_MEMBRANE	REACTOME_ANCHORING_OF_THE_BASAL_BODY_TO_THE_PLASMA_MEMBRANE	Details ...	97	-0.682632	-2.44955	0	0	0	2950	tags=49%, list=15%, signal=58%
REACTOME_DEPOSITION_OF_NEW_CENPA_CONTAINING_NUCLEOSOMES_AT_THE_CENTROMERE	REACTOME_DEPOSITION_OF_NEW_CENPA_CONTAINING_NUCLEOSOMES_AT_THE_CENTROMERE	Details ...	67	-0.723405	-2.44601	0	0	0	1498	tags=42%, list=8%, signal=45%
PID_FOXM1_PATHWAY	PID_FOXM1_PATHWAY	Details ...	38	-0.7914	-2.44468	0	0	0	496	tags=42%, list=2%, signal=43%
REACTOME_CYCLIN_A_B1_B2_ASSOCIATED_EVENTS_DURING_G2_M_TRANSITION	REACTOME_CYCLIN_A_B1_B2_ASSOCIATED_EVENTS_DURING_G2_M_TRANSITION	Details ...	25	-0.849189	-2.43815	0	0	0	1086	tags=52%, list=5%, signal=55%
REACTOME_S_PHASE	REACTOME_S_PHASE	Details ...	160	-0.643689	-2.43729	0	0	0	4059	tags=55%, list=20%, signal=68%
REACTOME_RECRUITMENT_OF_MITOTIC_CENTROSOME_PROTEINS_AND_COMPLEXES	REACTOME_RECRUITMENT_OF_MITOTIC_CENTROSOME_PROTEINS_AND_COMPLEXES	Details ...	81	-0.702659	-2.43549	0	0	0	2889	tags=54%, list=14%, signal=63%
WP_DNA_REPAIR_PATHWAYS_FULL_NETWORK	WP_DNA_REPAIR_PATHWAYS_FULL_NETWORK	Details ...	119	-0.660867	-2.4117	0	0	0	1952	tags=39%, list=10%, signal=43%
KEGG_OOCYTE_MEIOSIS	KEGG_OOCYTE_MEIOSIS	Details ...	102	-0.661337	-2.40456	0	0	0	2311	tags=31%, list=12%, signal=35%
REACTOME_G2_M_CHECKPOINTS	REACTOME_G2_M_CHECKPOINTS	Details ...	162	-0.635892	-2.3961	0	0	0	4187	tags=53%, list=21%, signal=67%
REACTOME_APC_C_MEDIATED_DEGRADATION_OF_CELL_CYCLE_PROTEINS	REACTOME_APC_C_MEDIATED_DEGRADATION_OF_CELL_CYCLE_PROTEINS	Details ...	86	-0.675296	-2.39489	0	0	0	2328	tags=35%, list=12%, signal=39%
REACTOME_MITOTIC_G1_PHASE_AND_G1_S_TRANSITION	REACTOME_MITOTIC_G1_PHASE_AND_G1_S_TRANSITION	Details ...	149	-0.647632	-2.39148	0	0	0	4059	tags=54%, list=20%, signal=67%
REACTOME_RESOLUTION_OF_D_LOOP_STRUCTURES	REACTOME_RESOLUTION_OF_D_LOOP_STRUCTURES	Details ...	34	-0.795639	-2.38777	0	0	0	1729	tags=56%, list=9%, signal=61%
KEGG_PROGESTERONE_MEDIATED_OOCYTE_MATURATION	KEGG_PROGESTERONE_MEDIATED_OOCYTE_MATURATION	Details ...	80	-0.684238	-2.38529	0	0	0	1554	tags=30%, list=8%, signal=32%
REACTOME_G1_S_SPECIFIC_TRANSCRIPTION	REACTOME_G1_S_SPECIFIC_TRANSCRIPTION	Details ...	29	-0.840046	-2.38056	0	0	0	1321	tags=62%, list=7%, signal=66%
PID_AURORA_A_PATHWAY	PID_AURORA_A_PATHWAY	Details ...	30	-0.815972	-2.37447	0	0	0	1016	tags=43%, list=5%, signal=46%
REACTOME_COPI_DEPENDENT_GOLGI_TO_ER_RETROGRADE_TRAFFIC	REACTOME_COPI_DEPENDENT_GOLGI_TO_ER_RETROGRADE_TRAFFIC	Details ...	94	-0.662827	-2.36981	0	0	0	1024	tags=21%, list=5%, signal=22%
REACTOME_NUCLEAR_ENVELOPE_NE_REASSEMBLY	REACTOME_NUCLEAR_ENVELOPE_NE_REASSEMBLY	Details ...	73	-0.686797	-2.35612	0	0	0	2323	tags=44%, list=12%, signal=49%
WP_G1_TO_S_CELL_CYCLE_CONTROL	WP_G1_TO_S_CELL_CYCLE_CONTROL	Details ...	62	-0.70517	-2.34804	0	0	0	1669	tags=44%, list=8%, signal=47%
REACTOME_HDR_THROUGH_SINGLE_STRAND_ANNEALING_SSA	REACTOME_HDR_THROUGH_SINGLE_STRAND_ANNEALING_SSA	Details ...	37	-0.77776	-2.34593	0	0	0	1729	tags=51%, list=9%, signal=56%
REACTOME_RESOLUTION_OF_D_LOOP_STRUCTURES_THROUGH_SYNTHESIS_DEPENDENT_STRAND_ANNEALING_SDSA	REACTOME_RESOLUTION_OF_D_LOOP_STRUCTURES_THROUGH_SYNTHESIS_DEPENDENT_STRAND_ANNEALING_SDSA	Details ...	26	-0.827475	-2.34147	0	0	0	1729	tags=62%, list=9%, signal=67%
WP_DNA_IRDOUBLE_STRAND_BREAKS_DSBS_AND_CELLULAR_RESPONSE_VIA_ATM	WP_DNA_IRDOUBLE_STRAND_BREAKS_DSBS_AND_CELLULAR_RESPONSE_VIA_ATM	Details ...	55	-0.714278	-2.33697	0	0	0	2782	tags=45%, list=14%, signal=53%
REACTOME_LAGGING_STRAND_SYNTHESIS	REACTOME_LAGGING_STRAND_SYNTHESIS	Details ...	20	-0.881894	-2.33561	0	0	0	1003	tags=80%, list=5%, signal=84%
REACTOME_MITOTIC_PROPHASE	REACTOME_MITOTIC_PROPHASE	Details ...	134	-0.622725	-2.33375	0	0	0	3839	tags=46%, list=19%, signal=57%
REACTOME_TELOMERE_MAINTENANCE	REACTOME_TELOMERE_MAINTENANCE	Details ...	108	-0.6422	-2.32539	0	0	0	1141	tags=31%, list=6%, signal=33%
REACTOME_POLO_LIKE_KINASE_MEDIATED_EVENTS	REACTOME_POLO_LIKE_KINASE_MEDIATED_EVENTS	Details ...	16	-0.912204	-2.32497	0	0	0	737	tags=69%, list=4%, signal=71%
WP_ATM_SIGNALING_PATHWAY	WP_ATM_SIGNALING_PATHWAY	Details ...	39	-0.746586	-2.32397	0	0	0	1805	tags=36%, list=9%, signal=39%
REACTOME_SUMOYLATION_OF_DNA_REPLICATION_PROTEINS	REACTOME_SUMOYLATION_OF_DNA_REPLICATION_PROTEINS	Details ...	46	-0.738917	-2.32333	0	0	0	2115	tags=48%, list=11%, signal=53%
REACTOME_NUCLEAR_ENVELOPE_BREAKDOWN	REACTOME_NUCLEAR_ENVELOPE_BREAKDOWN	Details ...	53	-0.713175	-2.31879	0	0	0	2115	tags=45%, list=11%, signal=51%
REACTOME_CHOLESTEROL_BIOSYNTHESIS	REACTOME_CHOLESTEROL_BIOSYNTHESIS	Details ...	25	-0.814645	-2.30306	0	0	0	2702	tags=76%, list=14%, signal=88%
REACTOME_DNA_REPAIR	REACTOME_DNA_REPAIR	Details ...	322	-0.584182	-2.30283	0	0	0	3550	tags=38%, list=18%, signal=46%
PID_E2F_PATHWAY	PID_E2F_PATHWAY	Details ...	71	-0.673022	-2.3011	0	0	0	1381	tags=34%, list=7%, signal=36%
REACTOME_REGULATION_OF_TP53_ACTIVITY_THROUGH_PHOSPHORYLATION	REACTOME_REGULATION_OF_TP53_ACTIVITY_THROUGH_PHOSPHORYLATION	Details ...	91	-0.647387	-2.28141	0	0	0	3465	tags=44%, list=17%, signal=53%
REACTOME_POLYMERASE_SWITCHING_ON_THE_C_STRAND_OF_THE_TELOMERE	REACTOME_POLYMERASE_SWITCHING_ON_THE_C_STRAND_OF_THE_TELOMERE	Details ...	26	-0.803166	-2.27873	0	0	0	1952	tags=58%, list=10%, signal=64%
REACTOME_G2_M_DNA_DAMAGE_CHECKPOINT	REACTOME_G2_M_DNA_DAMAGE_CHECKPOINT	Details ...	91	-0.642038	-2.27525	0	0	0	2527	tags=41%, list=13%, signal=46%
REACTOME_G0_AND_EARLY_G1	REACTOME_G0_AND_EARLY_G1	Details ...	27	-0.791025	-2.27345	0	0	0	2749	tags=63%, list=14%, signal=73%
REACTOME_RESOLUTION_OF_AP_SITES_VIA_THE_MULTIPLE_NUCLEOTIDE_PATCH_REPLACEMENT_PATHWAY	REACTOME_RESOLUTION_OF_AP_SITES_VIA_THE_MULTIPLE_NUCLEOTIDE_PATCH_REPLACEMENT_PATHWAY	Details ...	25	-0.814772	-2.27232	0	0	0	1952	tags=64%, list=10%, signal=71%
REACTOME_PROCESSING_OF_DNA_DOUBLE_STRAND_BREAK_ENDS	REACTOME_PROCESSING_OF_DNA_DOUBLE_STRAND_BREAK_ENDS	Details ...	94	-0.635542	-2.27112	0	0	0	3801	tags=50%, list=19%, signal=61%
REACTOME_MEIOSIS	REACTOME_MEIOSIS	Details ...	105	-0.624463	-2.26662	0	0	0	3822	tags=50%, list=19%, signal=61%
BIOCARTA_G2_PATHWAY	BIOCARTA_G2_PATHWAY	Details ...	23	-0.822377	-2.26199	0	0	0	1227	tags=52%, list=6%, signal=56%
REACTOME_FACTORS_INVOLVED_IN_MEGAKARYOCYTE_DEVELOPMENT_AND_PLATELET_PRODUCTION	REACTOME_FACTORS_INVOLVED_IN_MEGAKARYOCYTE_DEVELOPMENT_AND_PLATELET_PRODUCTION	Details ...	141	-0.609049	-2.25702	0	0	0	2605	tags=32%, list=13%, signal=36%
WP_REGULATION_OF_SISTER_CHROMATID_SEPARATION_AT_THE_METAPHASEANAPHASE_TRANSITION	WP_REGULATION_OF_SISTER_CHROMATID_SEPARATION_AT_THE_METAPHASEANAPHASE_TRANSITION	Details ...	15	-0.88642	-2.25376	0	0	0	1037	tags=67%, list=5%, signal=70%
REACTOME_GOLGI_TO_ER_RETROGRADE_TRANSPORT	REACTOME_GOLGI_TO_ER_RETROGRADE_TRANSPORT	Details ...	127	-0.609154	-2.24029	0	0	0	2241	tags=22%, list=11%, signal=25%
REACTOME_PCNA_DEPENDENT_LONG_PATCH_BASE_EXCISION_REPAIR	REACTOME_PCNA_DEPENDENT_LONG_PATCH_BASE_EXCISION_REPAIR	Details ...	21	-0.818702	-2.23751	0	0	0	1003	tags=62%, list=5%, signal=65%
WP_GASTRIC_CANCER_NETWORK_2	WP_GASTRIC_CANCER_NETWORK_2	Details ...	31	-0.759176	-2.23614	0	0	0	1527	tags=39%, list=8%, signal=42%
REACTOME_CONDENSATION_OF_PROPHASE_CHROMOSOMES	REACTOME_CONDENSATION_OF_PROPHASE_CHROMOSOMES	Details ...	65	-0.657284	-2.23231	0	0	0	1141	tags=32%, list=6%, signal=34%
REACTOME_RESOLUTION_OF_ABASIC_SITES_AP_SITES	REACTOME_RESOLUTION_OF_ABASIC_SITES_AP_SITES	Details ...	38	-0.72364	-2.23164	0	0	0	1952	tags=47%, list=10%, signal=52%
REACTOME_DNA_REPLICATION_PRE_INITIATION	REACTOME_DNA_REPLICATION_PRE_INITIATION	Details ...	83	-0.632673	-2.23144	0	0	0	4161	tags=57%, list=21%, signal=71%
KEGG_HOMOLOGOUS_RECOMBINATION	KEGG_HOMOLOGOUS_RECOMBINATION	Details ...	28	-0.765495	-2.229	0	0	0	1952	tags=57%, list=10%, signal=63%
WP_DNA_MISMATCH_REPAIR	WP_DNA_MISMATCH_REPAIR	Details ...	23	-0.805738	-2.22248	0	0	0	1003	tags=61%, list=5%, signal=64%
REACTOME_MEIOTIC_RECOMBINATION	REACTOME_MEIOTIC_RECOMBINATION	Details ...	76	-0.633146	-2.20054	0	0	0	3822	tags=53%, list=19%, signal=65%
REACTOME_E2F_MEDIATED_REGULATION_OF_DNA_REPLICATION	REACTOME_E2F_MEDIATED_REGULATION_OF_DNA_REPLICATION	Details ...	22	-0.801688	-2.19968	0	0	0	1458	tags=55%, list=7%, signal=59%
REACTOME_CELLULAR_SENESCENCE	REACTOME_CELLULAR_SENESCENCE	Details ...	183	-0.578386	-2.1983	0	0	0	3839	tags=39%, list=19%, signal=48%
REACTOME_DISEASES_OF_PROGRAMMED_CELL_DEATH	REACTOME_DISEASES_OF_PROGRAMMED_CELL_DEATH	Details ...	92	-0.618804	-2.1957	0	0	0	4016	tags=49%, list=20%, signal=61%
REACTOME_SENESCENCE_ASSOCIATED_SECRETORY_PHENOTYPE_SASP	REACTOME_SENESCENCE_ASSOCIATED_SECRETORY_PHENOTYPE_SASP	Details ...	102	-0.608732	-2.18842	0	0	0	3822	tags=44%, list=19%, signal=54%
WP_CHOLESTEROL_BIOSYNTHESIS_PATHWAY	WP_CHOLESTEROL_BIOSYNTHESIS_PATHWAY	Details ...	15	-0.858417	-2.18801	0	0	0	2702	tags=93%, list=14%, signal=108%
REACTOME_FANCONI_ANEMIA_PATHWAY	REACTOME_FANCONI_ANEMIA_PATHWAY	Details ...	38	-0.702728	-2.18235	0	0	0	1851	tags=45%, list=9%, signal=49%
PID_BARD1_PATHWAY	PID_BARD1_PATHWAY	Details ...	29	-0.741994	-2.17723	0	9.74218e-06	0.001	2596	tags=52%, list=13%, signal=59%
REACTOME_HCMV_EARLY_EVENTS	REACTOME_HCMV_EARLY_EVENTS	Details ...	123	-0.586654	-2.17076	0	9.63854e-06	0.001	3411	tags=46%, list=17%, signal=55%
REACTOME_PROCESSIVE_SYNTHESIS_ON_THE_LAGGING_STRAND	REACTOME_PROCESSIVE_SYNTHESIS_ON_THE_LAGGING_STRAND	Details ...	15	-0.867167	-2.17073	0	9.53708e-06	0.001	997	tags=80%, list=5%, signal=84%
REACTOME_SWITCHING_OF_ORIGINS_TO_A_POST_REPLICATIVE_STATE	REACTOME_SWITCHING_OF_ORIGINS_TO_A_POST_REPLICATIVE_STATE	Details ...	89	-0.614932	-2.1685	0	9.43774e-06	0.001	4263	tags=52%, list=21%, signal=65%
KEGG_BASE_EXCISION_REPAIR	KEGG_BASE_EXCISION_REPAIR	Details ...	34	-0.717505	-2.16806	0	9.34044e-06	0.001	1952	tags=44%, list=10%, signal=49%
REACTOME_INITIATION_OF_NUCLEAR_ENVELOPE_NE_REFORMATION	REACTOME_INITIATION_OF_NUCLEAR_ENVELOPE_NE_REFORMATION	Details ...	19	-0.819895	-2.16453	0	9.24513e-06	0.001	1391	tags=53%, list=7%, signal=57%
REACTOME_BASE_EXCISION_REPAIR	REACTOME_BASE_EXCISION_REPAIR	Details ...	86	-0.607799	-2.14848	0	9.15174e-06	0.001	3484	tags=44%, list=17%, signal=53%
REACTOME_TP53_REGULATES_TRANSCRIPTION_OF_CELL_CYCLE_GENES	REACTOME_TP53_REGULATES_TRANSCRIPTION_OF_CELL_CYCLE_GENES	Details ...	49	-0.665882	-2.14502	0	9.06023e-06	0.001	1669	tags=31%, list=8%, signal=33%
KEGG_MISMATCH_REPAIR	KEGG_MISMATCH_REPAIR	Details ...	23	-0.770787	-2.13861	0	1.80492e-05	0.002	1003	tags=52%, list=5%, signal=55%
REACTOME_DEPOLYMERISATION_OF_THE_NUCLEAR_LAMINA	REACTOME_DEPOLYMERISATION_OF_THE_NUCLEAR_LAMINA	Details ...	15	-0.845873	-2.13323	0	2.688e-05	0.003	945	tags=40%, list=5%, signal=42%
REACTOME_APC_CDC20_MEDIATED_DEGRADATION_OF_NEK2A	REACTOME_APC_CDC20_MEDIATED_DEGRADATION_OF_NEK2A	Details ...	26	-0.74461	-2.13214	0	2.6619e-05	0.003	2291	tags=42%, list=11%, signal=48%
REACTOME_PROCESSING_OF_CAPPED_INTRON_CONTAINING_PRE_MRNA	REACTOME_PROCESSING_OF_CAPPED_INTRON_CONTAINING_PRE_MRNA	Details ...	239	-0.545096	-2.13037	0	2.63631e-05	0.003	7135	tags=66%, list=36%, signal=102%
PID_ATM_PATHWAY	PID_ATM_PATHWAY	Details ...	34	-0.707473	-2.12375	0	2.6112e-05	0.003	1155	tags=32%, list=6%, signal=34%
REACTOME_GAP_FILLING_DNA_REPAIR_SYNTHESIS_AND_LIGATION_IN_GG_NER	REACTOME_GAP_FILLING_DNA_REPAIR_SYNTHESIS_AND_LIGATION_IN_GG_NER	Details ...	25	-0.748941	-2.12226	0	2.58657e-05	0.003	3484	tags=72%, list=17%, signal=87%
REACTOME_RECOGNITION_OF_DNA_DAMAGE_BY_PCNA_CONTAINING_REPLICATION_COMPLEX	REACTOME_RECOGNITION_OF_DNA_DAMAGE_BY_PCNA_CONTAINING_REPLICATION_COMPLEX	Details ...	30	-0.723469	-2.11454	0	2.56239e-05	0.003	3484	tags=67%, list=17%, signal=81%
BIOCARTA_ATRBRCA_PATHWAY	BIOCARTA_ATRBRCA_PATHWAY	Details ...	21	-0.78484	-2.11296	0	3.37813e-05	0.004	2490	tags=52%, list=12%, signal=60%
WP_BASE_EXCISION_REPAIR	WP_BASE_EXCISION_REPAIR	Details ...	31	-0.710625	-2.11135	0	4.18557e-05	0.005	1952	tags=45%, list=10%, signal=50%
REACTOME_DUAL_INCISION_IN_GG_NER	REACTOME_DUAL_INCISION_IN_GG_NER	Details ...	41	-0.667001	-2.11101	0	4.14752e-05	0.005	3484	tags=49%, list=17%, signal=59%
REACTOME_SNRNP_ASSEMBLY	REACTOME_SNRNP_ASSEMBLY	Details ...	54	-0.633706	-2.11092	0	4.11015e-05	0.005	5168	tags=67%, list=26%, signal=90%
REACTOME_SUMOYLATION_OF_DNA_DAMAGE_RESPONSE_AND_REPAIR_PROTEINS	REACTOME_SUMOYLATION_OF_DNA_DAMAGE_RESPONSE_AND_REPAIR_PROTEINS	Details ...	77	-0.614517	-2.10993	0	4.89712e-05	0.006	3411	tags=43%, list=17%, signal=51%
REACTOME_NUCLEAR_PORE_COMPLEX_NPC_DISASSEMBLY	REACTOME_NUCLEAR_PORE_COMPLEX_NPC_DISASSEMBLY	Details ...	36	-0.684332	-2.10681	0	4.85378e-05	0.006	3411	tags=58%, list=17%, signal=70%
REACTOME_PHOSPHORYLATION_OF_THE_APC_C	REACTOME_PHOSPHORYLATION_OF_THE_APC_C	Details ...	20	-0.778246	-2.1065	0	4.81121e-05	0.006	2291	tags=45%, list=11%, signal=51%
REACTOME_APC_C_CDH1_MEDIATED_DEGRADATION_OF_CDC20_AND_OTHER_APC_C_CDH1_TARGETED_PROTEINS_IN_LATE_MITOSIS_EARLY_G1	REACTOME_APC_C_CDH1_MEDIATED_DEGRADATION_OF_CDC20_AND_OTHER_APC_C_CDH1_TARGETED_PROTEINS_IN_LATE_MITOSIS_EARLY_G1	Details ...	72	-0.609286	-2.10599	0	4.76937e-05	0.006	4263	tags=47%, list=21%, signal=60%
WP_CHOLESTEROL_METABOLISM_INCLUDES_BOTH_BLOCH_AND_KANDUTSCHRUSSELL_PATHWAYS	WP_CHOLESTEROL_METABOLISM_INCLUDES_BOTH_BLOCH_AND_KANDUTSCHRUSSELL_PATHWAYS	Details ...	43	-0.67282	-2.10442	0	4.72825e-05	0.006	2703	tags=56%, list=14%, signal=64%
REACTOME_INHIBITION_OF_THE_PROTEOLYTIC_ACTIVITY_OF_APC_C_REQUIRED_FOR_THE_ONSET_OF_ANAPHASE_BY_MITOTIC_SPINDLE_CHECKPOINT_COMPONENTS	REACTOME_INHIBITION_OF_THE_PROTEOLYTIC_ACTIVITY_OF_APC_C_REQUIRED_FOR_THE_ONSET_OF_ANAPHASE_BY_MITOTIC_SPINDLE_CHECKPOINT_COMPONENTS	Details ...	21	-0.777052	-2.10198	0	4.68784e-05	0.006	2291	tags=48%, list=11%, signal=54%
BIOCARTA_MCM_PATHWAY	BIOCARTA_MCM_PATHWAY	Details ...	18	-0.795597	-2.10133	0	4.64811e-05	0.006	2828	tags=78%, list=14%, signal=91%
KEGG_SPLICEOSOME	KEGG_SPLICEOSOME	Details ...	126	-0.566739	-2.09673	0	5.38219e-05	0.007	4370	tags=50%, list=22%, signal=64%
REACTOME_REPRODUCTION	REACTOME_REPRODUCTION	Details ...	122	-0.580487	-2.09486	0	5.33733e-05	0.007	3822	tags=43%, list=19%, signal=53%
REACTOME_TP53_REGULATES_TRANSCRIPTION_OF_GENES_INVOLVED_IN_G2_CELL_CYCLE_ARREST	REACTOME_TP53_REGULATES_TRANSCRIPTION_OF_GENES_INVOLVED_IN_G2_CELL_CYCLE_ARREST	Details ...	18	-0.78669	-2.08662	0	6.81363e-05	0.009	1422	tags=39%, list=7%, signal=42%
REACTOME_INTERACTIONS_OF_REV_WITH_HOST_CELLULAR_PROTEINS	REACTOME_INTERACTIONS_OF_REV_WITH_HOST_CELLULAR_PROTEINS	Details ...	37	-0.678995	-2.08221	0	9.03652e-05	0.012	3411	tags=62%, list=17%, signal=75%
REACTOME_THE_ROLE_OF_GTSE1_IN_G2_M_PROGRESSION_AFTER_G2_CHECKPOINT	REACTOME_THE_ROLE_OF_GTSE1_IN_G2_M_PROGRESSION_AFTER_G2_CHECKPOINT	Details ...	74	-0.596276	-2.07885	0	9.70308e-05	0.013	4161	tags=46%, list=21%, signal=58%
WP_DNA_DAMAGE_RESPONSE	WP_DNA_DAMAGE_RESPONSE	Details ...	68	-0.608922	-2.07543	0	0.00011093	0.015	2679	tags=35%, list=13%, signal=41%
REACTOME_MHC_CLASS_II_ANTIGEN_PRESENTATION	REACTOME_MHC_CLASS_II_ANTIGEN_PRESENTATION	Details ...	116	-0.573427	-2.07286	0	0.000110042	0.015	3030	tags=30%, list=15%, signal=35%
REACTOME_CILIUM_ASSEMBLY	REACTOME_CILIUM_ASSEMBLY	Details ...	196	-0.544838	-2.0677	0	0.000131146	0.018	3461	tags=36%, list=17%, signal=43%
REACTOME_DNA_DAMAGE_BYPASS	REACTOME_DNA_DAMAGE_BYPASS	Details ...	47	-0.635485	-2.06456	0	0.000130114	0.018	3484	tags=51%, list=17%, signal=62%
REACTOME_INTERACTIONS_OF_VPR_WITH_HOST_CELLULAR_PROTEINS	REACTOME_INTERACTIONS_OF_VPR_WITH_HOST_CELLULAR_PROTEINS	Details ...	37	-0.677762	-2.06421	0	0.000129097	0.018	3411	tags=59%, list=17%, signal=72%
REACTOME_TRANSCRIPTION_OF_E2F_TARGETS_UNDER_NEGATIVE_CONTROL_BY_P107_RBL1_AND_P130_RBL2_IN_COMPLEX_WITH_HDAC1	REACTOME_TRANSCRIPTION_OF_E2F_TARGETS_UNDER_NEGATIVE_CONTROL_BY_P107_RBL1_AND_P130_RBL2_IN_COMPLEX_WITH_HDAC1	Details ...	16	-0.792562	-2.06087	0	0.000128096	0.018	1051	tags=44%, list=5%, signal=46%
REACTOME_PROCESSIVE_SYNTHESIS_ON_THE_C_STRAND_OF_THE_TELOMERE	REACTOME_PROCESSIVE_SYNTHESIS_ON_THE_C_STRAND_OF_THE_TELOMERE	Details ...	19	-0.775121	-2.05753	0	0.000148429	0.021	997	tags=47%, list=5%, signal=50%
REACTOME_TRANSCRIPTIONAL_REGULATION_BY_SMALL_RNAS	REACTOME_TRANSCRIPTIONAL_REGULATION_BY_SMALL_RNAS	Details ...	98	-0.573966	-2.05711	0	0.000147296	0.021	4245	tags=49%, list=21%, signal=62%
REACTOME_DNA_DAMAGE_TELOMERE_STRESS_INDUCED_SENESCENCE	REACTOME_DNA_DAMAGE_TELOMERE_STRESS_INDUCED_SENESCENCE	Details ...	73	-0.595696	-2.05689	0	0.00014618	0.021	4006	tags=48%, list=20%, signal=60%
WP_INTEGRATED_CANCER_PATHWAY	WP_INTEGRATED_CANCER_PATHWAY	Details ...	44	-0.642463	-2.05689	0	0.000145081	0.021	3839	tags=52%, list=19%, signal=65%
REACTOME_POSTMITOTIC_NUCLEAR_PORE_COMPLEX_NPC_REFORMATION	REACTOME_POSTMITOTIC_NUCLEAR_PORE_COMPLEX_NPC_REFORMATION	Details ...	27	-0.722261	-2.05539	0	0.000150957	0.022	3141	tags=67%, list=16%, signal=79%
WP_FBXL10_ENHANCEMENT_OF_MAPERK_SIGNALING_IN_DIFFUSE_LARGE_BCELL_LYMPHOMA	WP_FBXL10_ENHANCEMENT_OF_MAPERK_SIGNALING_IN_DIFFUSE_LARGE_BCELL_LYMPHOMA	Details ...	30	-0.699589	-2.05366	0	0.000170334	0.025	2618	tags=47%, list=13%, signal=54%
REACTOME_HCMV_INFECTION	REACTOME_HCMV_INFECTION	Details ...	147	-0.545563	-2.04901	0	0.000189111	0.028	4245	tags=46%, list=21%, signal=57%
REACTOME_MRNA_SPLICING	REACTOME_MRNA_SPLICING	Details ...	188	-0.533949	-2.04883	0	0.000187731	0.028	7290	tags=65%, list=37%, signal=102%
WP_MIRNA_REGULATION_OF_DNA_DAMAGE_RESPONSE	WP_MIRNA_REGULATION_OF_DNA_DAMAGE_RESPONSE	Details ...	77	-0.587964	-2.04551	0	0.00019954	0.03	2679	tags=32%, list=13%, signal=37%
REACTOME_APC_C_CDC20_MEDIATED_DEGRADATION_OF_CYCLIN_B	REACTOME_APC_C_CDC20_MEDIATED_DEGRADATION_OF_CYCLIN_B	Details ...	24	-0.722428	-2.04469	0	0.000198105	0.03	2291	tags=38%, list=11%, signal=42%
REACTOME_REGULATION_OF_TP53_ACTIVITY	REACTOME_REGULATION_OF_TP53_ACTIVITY	Details ...	158	-0.544642	-2.03932	0	0.000203253	0.031	4350	tags=39%, list=22%, signal=50%
REACTOME_NUCLEAR_IMPORT_OF_REV_PROTEIN	REACTOME_NUCLEAR_IMPORT_OF_REV_PROTEIN	Details ...	34	-0.673769	-2.02267	0	0.000273723	0.042	3411	tags=62%, list=17%, signal=74%
REACTOME_PRC2_METHYLATES_HISTONES_AND_DNA	REACTOME_PRC2_METHYLATES_HISTONES_AND_DNA	Details ...	64	-0.605052	-2.01764	0	0.000317545	0.049	2821	tags=41%, list=14%, signal=47%
REACTOME_ORC1_REMOVAL_FROM_CHROMATIN	REACTOME_ORC1_REMOVAL_FROM_CHROMATIN	Details ...	69	-0.597729	-2.01664	0	0.000315324	0.049	4161	tags=51%, list=21%, signal=64%
REACTOME_GLUCOSE_METABOLISM	REACTOME_GLUCOSE_METABOLISM	Details ...	84	-0.579132	-2.01175	0	0.000345381	0.054	4377	tags=52%, list=22%, signal=67%
REACTOME_REGULATION_OF_CHOLESTEROL_BIOSYNTHESIS_BY_SREBP_SREBF	REACTOME_REGULATION_OF_CHOLESTEROL_BIOSYNTHESIS_BY_SREBP_SREBF	Details ...	55	-0.603564	-2.01087	0	0.000355672	0.056	3504	tags=44%, list=18%, signal=53%
REACTOME_CONVERSION_FROM_APC_C_CDC20_TO_APC_C_CDH1_IN_LATE_ANAPHASE	REACTOME_CONVERSION_FROM_APC_C_CDC20_TO_APC_C_CDH1_IN_LATE_ANAPHASE	Details ...	20	-0.746328	-2.00598	0	0.000384718	0.061	2291	tags=45%, list=11%, signal=51%
REACTOME_TRANSPORT_OF_MATURE_TRANSCRIPT_TO_CYTOPLASM	REACTOME_TRANSPORT_OF_MATURE_TRANSCRIPT_TO_CYTOPLASM	Details ...	81	-0.579317	-2.00519	0	0.000394539	0.063	7047	tags=75%, list=35%, signal=116%
BIOCARTA_CELLCYCLE_PATHWAY	BIOCARTA_CELLCYCLE_PATHWAY	Details ...	23	-0.712622	-1.99934	0	0.000441663	0.07	3839	tags=70%, list=19%, signal=86%
REACTOME_OXIDATIVE_STRESS_INDUCED_SENESCENCE	REACTOME_OXIDATIVE_STRESS_INDUCED_SENESCENCE	Details ...	114	-0.544082	-1.99799	0	0.000469546	0.075	3822	tags=38%, list=19%, signal=46%
REACTOME_EXPORT_OF_VIRAL_RIBONUCLEOPROTEINS_FROM_NUCLEUS	REACTOME_EXPORT_OF_VIRAL_RIBONUCLEOPROTEINS_FROM_NUCLEUS	Details ...	33	-0.661345	-1.99722	0	0.000478825	0.076	3411	tags=58%, list=17%, signal=69%
WP_STEROL_REGULATORY_ELEMENTBINDING_PROTEINS_SREBP_SIGNALLING	WP_STEROL_REGULATORY_ELEMENTBINDING_PROTEINS_SREBP_SIGNALLING	Details ...	65	-0.601493	-1.99528	0	0.000493914	0.079	2703	tags=34%, list=14%, signal=39%
REACTOME_HCMV_LATE_EVENTS	REACTOME_HCMV_LATE_EVENTS	Details ...	104	-0.55656	-1.98888	0	0.000538583	0.086	4245	tags=50%, list=21%, signal=63%
REACTOME_ASSEMBLY_OF_THE_PRE_REPLICATIVE_COMPLEX	REACTOME_ASSEMBLY_OF_THE_PRE_REPLICATIVE_COMPLEX	Details ...	66	-0.587317	-1.98431	0	0.000571179	0.092	6558	tags=71%, list=33%, signal=106%
REACTOME_RHOA_GTPASE_CYCLE	REACTOME_RHOA_GTPASE_CYCLE	Details ...	146	-0.527532	-1.98412	0	0.00056747	0.092	2020	tags=19%, list=10%, signal=21%
WP_NUCLEOTIDE_METABOLISM	WP_NUCLEOTIDE_METABOLISM	Details ...	19	-0.753011	-1.9783	0	0.000646911	0.104	3348	tags=74%, list=17%, signal=88%
WP_MRNA_PROCESSING	WP_MRNA_PROCESSING	Details ...	126	-0.54121	-1.9762	0	0.000654572	0.105	6687	tags=64%, list=34%, signal=96%
REACTOME_NS1_MEDIATED_EFFECTS_ON_HOST_PATHWAYS	REACTOME_NS1_MEDIATED_EFFECTS_ON_HOST_PATHWAYS	Details ...	40	-0.632768	-1.97604	0	0.000650403	0.105	4245	tags=58%, list=21%, signal=73%
REACTOME_SUMOYLATION_OF_RNA_BINDING_PROTEINS	REACTOME_SUMOYLATION_OF_RNA_BINDING_PROTEINS	Details ...	47	-0.614251	-1.9737	0	0.000652137	0.106	5043	tags=57%, list=25%, signal=77%
REACTOME_GLOBAL_GENOME_NUCLEOTIDE_EXCISION_REPAIR_GG_NER	REACTOME_GLOBAL_GENOME_NUCLEOTIDE_EXCISION_REPAIR_GG_NER	Details ...	84	-0.565117	-1.96731	0	0.000688312	0.111	3725	tags=39%, list=19%, signal=48%
REACTOME_TRANSPORT_OF_THE_SLBP_DEPENDANT_MATURE_MRNA	REACTOME_TRANSPORT_OF_THE_SLBP_DEPENDANT_MATURE_MRNA	Details ...	36	-0.651998	-1.96557	0	0.000707036	0.115	5036	tags=69%, list=25%, signal=93%
REACTOME_DEREGULATED_CDK5_TRIGGERS_MULTIPLE_NEURODEGENERATIVE_PATHWAYS_IN_ALZHEIMER_S_DISEASE_MODELS	REACTOME_DEREGULATED_CDK5_TRIGGERS_MULTIPLE_NEURODEGENERATIVE_PATHWAYS_IN_ALZHEIMER_S_DISEASE_MODELS	Details ...	21	-0.71724	-1.96533	0	0.000702644	0.115	945	tags=24%, list=5%, signal=25%
REACTOME_INTRA_GOLGI_AND_RETROGRADE_GOLGI_TO_ER_TRAFFIC	REACTOME_INTRA_GOLGI_AND_RETROGRADE_GOLGI_TO_ER_TRAFFIC	Details ...	195	-0.507783	-1.96188	0	0.000731956	0.12	2570	tags=16%, list=13%, signal=19%
REACTOME_SUMOYLATION	REACTOME_SUMOYLATION	Details ...	181	-0.520184	-1.95962	0	0.000783619	0.129	3411	tags=30%, list=17%, signal=36%
REACTOME_MISMATCH_REPAIR	REACTOME_MISMATCH_REPAIR	Details ...	15	-0.783682	-1.95558	0.00149925	0.000845853	0.14	2580	tags=67%, list=13%, signal=77%
REACTOME_DNA_METHYLATION	REACTOME_DNA_METHYLATION	Details ...	55	-0.597186	-1.95428	0	0.000857491	0.143	4006	tags=51%, list=20%, signal=64%
REACTOME_RHOD_GTPASE_CYCLE	REACTOME_RHOD_GTPASE_CYCLE	Details ...	50	-0.599316	-1.95313	0	0.000879939	0.147	2875	tags=28%, list=14%, signal=33%
REACTOME_GLYCOLYSIS	REACTOME_GLYCOLYSIS	Details ...	68	-0.572596	-1.94693	0	0.000984564	0.165	4377	tags=53%, list=22%, signal=68%
REACTOME_SIRT1_NEGATIVELY_REGULATES_RRNA_EXPRESSION	REACTOME_SIRT1_NEGATIVELY_REGULATES_RRNA_EXPRESSION	Details ...	59	-0.581888	-1.94096	0	0.00110985	0.185	4006	tags=46%, list=20%, signal=57%
KEGG_STEROID_BIOSYNTHESIS	KEGG_STEROID_BIOSYNTHESIS	Details ...	17	-0.743526	-1.9402	0.00138504	0.00112496	0.189	4011	tags=71%, list=20%, signal=88%
REACTOME_METABOLISM_OF_COFACTORS	REACTOME_METABOLISM_OF_COFACTORS	Details ...	18	-0.744332	-1.9401	0	0.00112386	0.189	3097	tags=56%, list=16%, signal=66%
REACTOME_SUMOYLATION_OF_SUMOYLATION_PROTEINS	REACTOME_SUMOYLATION_OF_SUMOYLATION_PROTEINS	Details ...	35	-0.646083	-1.93521	0	0.00122979	0.206	5036	tags=63%, list=25%, signal=84%
REACTOME_TRANSLESION_SYNTHESIS_BY_Y_FAMILY_DNA_POLYMERASES_BYPASSES_LESIONS_ON_DNA_TEMPLATE	REACTOME_TRANSLESION_SYNTHESIS_BY_Y_FAMILY_DNA_POLYMERASES_BYPASSES_LESIONS_ON_DNA_TEMPLATE	Details ...	38	-0.625658	-1.93271	0	0.0012602	0.209	3484	tags=50%, list=17%, signal=60%
REACTOME_TERMINATION_OF_TRANSLESION_DNA_SYNTHESIS	REACTOME_TERMINATION_OF_TRANSLESION_DNA_SYNTHESIS	Details ...	31	-0.652636	-1.93124	0	0.00127438	0.213	3484	tags=58%, list=17%, signal=70%
REACTOME_RECYCLING_PATHWAY_OF_L1	REACTOME_RECYCLING_PATHWAY_OF_L1	Details ...	46	-0.610668	-1.93115	0	0.00127756	0.214	2806	tags=37%, list=14%, signal=43%
REACTOME_TRANSCRIPTIONAL_REGULATION_OF_GRANULOPOIESIS	REACTOME_TRANSCRIPTIONAL_REGULATION_OF_GRANULOPOIESIS	Details ...	79	-0.554092	-1.92574	0	0.00142206	0.238	3355	tags=41%, list=17%, signal=48%
REACTOME_ACTIVATION_OF_GENE_EXPRESSION_BY_SREBF_SREBP	REACTOME_ACTIVATION_OF_GENE_EXPRESSION_BY_SREBF_SREBP	Details ...	42	-0.60932	-1.92214	0.00130208	0.00155983	0.257	3504	tags=50%, list=18%, signal=61%
REACTOME_TRANSLESION_SYNTHESIS_BY_POLK	REACTOME_TRANSLESION_SYNTHESIS_BY_POLK	Details ...	17	-0.747063	-1.92124	0	0.00158231	0.263	3350	tags=65%, list=17%, signal=78%
REACTOME_TRANSPORT_OF_MATURE_MRNAS_DERIVED_FROM_INTRONLESS_TRANSCRIPTS	REACTOME_TRANSPORT_OF_MATURE_MRNAS_DERIVED_FROM_INTRONLESS_TRANSCRIPTS	Details ...	43	-0.609372	-1.92039	0	0.00159944	0.267	5036	tags=63%, list=25%, signal=84%
REACTOME_TRANSCRIPTIONAL_REGULATION_BY_E2F6	REACTOME_TRANSCRIPTIONAL_REGULATION_BY_E2F6	Details ...	34	-0.637743	-1.91894	0	0.00162133	0.273	2734	tags=35%, list=14%, signal=41%
REACTOME_REGULATION_OF_GLUCOKINASE_BY_GLUCOKINASE_REGULATORY_PROTEIN	REACTOME_REGULATION_OF_GLUCOKINASE_BY_GLUCOKINASE_REGULATORY_PROTEIN	Details ...	32	-0.641979	-1.91083	0	0.0018163	0.309	4245	tags=66%, list=21%, signal=83%
WP_FLUOROPYRIMIDINE_ACTIVITY	WP_FLUOROPYRIMIDINE_ACTIVITY	Details ...	32	-0.651662	-1.91031	0	0.00182142	0.31	1054	tags=28%, list=5%, signal=30%
REACTOME_TELOMERE_EXTENSION_BY_TELOMERASE	REACTOME_TELOMERE_EXTENSION_BY_TELOMERASE	Details ...	23	-0.704045	-1.90827	0	0.00189175	0.321	1794	tags=35%, list=9%, signal=38%
REACTOME_MEIOTIC_SYNAPSIS	REACTOME_MEIOTIC_SYNAPSIS	Details ...	71	-0.56011	-1.90679	0	0.00191151	0.325	4006	tags=44%, list=20%, signal=54%
REACTOME_POST_CHAPERONIN_TUBULIN_FOLDING_PATHWAY	REACTOME_POST_CHAPERONIN_TUBULIN_FOLDING_PATHWAY	Details ...	21	-0.696483	-1.90476	0	0.00199073	0.333	2806	tags=52%, list=14%, signal=61%
WP_NUCLEOTIDE_EXCISION_REPAIR	WP_NUCLEOTIDE_EXCISION_REPAIR	Details ...	44	-0.596124	-1.90469	0	0.00198496	0.333	2145	tags=34%, list=11%, signal=38%
REACTOME_RMTS_METHYLATE_HISTONE_ARGININES	REACTOME_RMTS_METHYLATE_HISTONE_ARGININES	Details ...	68	-0.559398	-1.90205	0	0.0021176	0.356	4006	tags=49%, list=20%, signal=61%
REACTOME_VIRAL_MESSENGER_RNA_SYNTHESIS	REACTOME_VIRAL_MESSENGER_RNA_SYNTHESIS	Details ...	44	-0.598033	-1.89396	0	0.0024651	0.401	4245	tags=50%, list=21%, signal=63%
REACTOME_SUMOYLATION_OF_UBIQUITINYLATION_PROTEINS	REACTOME_SUMOYLATION_OF_UBIQUITINYLATION_PROTEINS	Details ...	39	-0.617263	-1.89368	0.00127226	0.00247648	0.405	3411	tags=46%, list=17%, signal=56%
REACTOME_ORGANELLE_BIOGENESIS_AND_MAINTENANCE	REACTOME_ORGANELLE_BIOGENESIS_AND_MAINTENANCE	Details ...	289	-0.477625	-1.88983	0	0.00263753	0.432	3544	tags=31%, list=18%, signal=37%
REACTOME_TRANSCRIPTION_OF_E2F_TARGETS_UNDER_NEGATIVE_CONTROL_BY_DREAM_COMPLEX	REACTOME_TRANSCRIPTION_OF_E2F_TARGETS_UNDER_NEGATIVE_CONTROL_BY_DREAM_COMPLEX	Details ...	19	-0.720495	-1.88622	0	0.0027973	0.457	2749	tags=53%, list=14%, signal=61%
REACTOME_HOST_INTERACTIONS_OF_HIV_FACTORS	REACTOME_HOST_INTERACTIONS_OF_HIV_FACTORS	Details ...	127	-0.508028	-1.88489	0	0.00284032	0.467	6709	tags=64%, list=34%, signal=95%
REACTOME_CYCLIN_A_CDK2_ASSOCIATED_EVENTS_AT_S_PHASE_ENTRY	REACTOME_CYCLIN_A_CDK2_ASSOCIATED_EVENTS_AT_S_PHASE_ENTRY	Details ...	85	-0.52997	-1.87965	0	0.00304546	0.493	4161	tags=46%, list=21%, signal=58%
WP_THE_EFFECT_OF_PROGERIN_ON_THE_INVOLVED_GENES_IN_HUTCHINSONGILFORD_PROGERIA_SYNDROME	WP_THE_EFFECT_OF_PROGERIN_ON_THE_INVOLVED_GENES_IN_HUTCHINSONGILFORD_PROGERIA_SYNDROME	Details ...	33	-0.624568	-1.87826	0	0.00311039	0.503	4262	tags=52%, list=21%, signal=65%
REACTOME_RHOF_GTPASE_CYCLE	REACTOME_RHOF_GTPASE_CYCLE	Details ...	42	-0.607392	-1.87806	0.00127226	0.00309911	0.503	2262	tags=21%, list=11%, signal=24%
REACTOME_DISEASES_OF_MITOTIC_CELL_CYCLE	REACTOME_DISEASES_OF_MITOTIC_CELL_CYCLE	Details ...	38	-0.606847	-1.87136	0.00129032	0.00342259	0.537	3839	tags=47%, list=19%, signal=59%
REACTOME_RHOC_GTPASE_CYCLE	REACTOME_RHOC_GTPASE_CYCLE	Details ...	73	-0.542488	-1.86933	0	0.00350304	0.547	1027	tags=14%, list=5%, signal=14%
REACTOME_RHOB_GTPASE_CYCLE	REACTOME_RHOB_GTPASE_CYCLE	Details ...	70	-0.544326	-1.86819	0	0.0035739	0.556	1219	tags=14%, list=6%, signal=15%
PID_P73PATHWAY	PID_P73PATHWAY	Details ...	77	-0.538253	-1.86539	0	0.00370867	0.577	1805	tags=22%, list=9%, signal=24%
WP_PYRIMIDINE_METABOLISM	WP_PYRIMIDINE_METABOLISM	Details ...	83	-0.531607	-1.86332	0	0.00377787	0.583	4101	tags=39%, list=21%, signal=48%
REACTOME_ACTIVATION_OF_AMPK_DOWNSTREAM_OF_NMDARS	REACTOME_ACTIVATION_OF_AMPK_DOWNSTREAM_OF_NMDARS	Details ...	25	-0.650177	-1.86283	0	0.00380025	0.586	2806	tags=40%, list=14%, signal=46%
REACTOME_ABERRANT_REGULATION_OF_MITOTIC_EXIT_IN_CANCER_DUE_TO_RB1_DEFECTS	REACTOME_ABERRANT_REGULATION_OF_MITOTIC_EXIT_IN_CANCER_DUE_TO_RB1_DEFECTS	Details ...	20	-0.680449	-1.85872	0.00144718	0.00404182	0.609	2328	tags=40%, list=12%, signal=45%
REACTOME_CYCLIN_D_ASSOCIATED_EVENTS_IN_G1	REACTOME_CYCLIN_D_ASSOCIATED_EVENTS_IN_G1	Details ...	47	-0.577489	-1.85849	0.0012987	0.00405342	0.611	4056	tags=45%, list=20%, signal=56%
REACTOME_MRNA_SPLICING_MINOR_PATHWAY	REACTOME_MRNA_SPLICING_MINOR_PATHWAY	Details ...	52	-0.570989	-1.85819	0	0.00404698	0.614	4037	tags=46%, list=20%, signal=58%
REACTOME_RNA_POLYMERASE_II_TRANSCRIPTION_TERMINATION	REACTOME_RNA_POLYMERASE_II_TRANSCRIPTION_TERMINATION	Details ...	65	-0.549725	-1.85671	0	0.00409013	0.621	7047	tags=69%, list=35%, signal=107%
WP_ATM_SIGNALING_NETWORK_IN_DEVELOPMENT_AND_DISEASE	WP_ATM_SIGNALING_NETWORK_IN_DEVELOPMENT_AND_DISEASE	Details ...	45	-0.588776	-1.85553	0	0.00411953	0.624	2274	tags=33%, list=11%, signal=38%
REACTOME_TRANSCRIPTIONAL_REGULATION_BY_TP53	REACTOME_TRANSCRIPTIONAL_REGULATION_BY_TP53	Details ...	360	-0.466315	-1.85342	0	0.00428265	0.639	4350	tags=29%, list=22%, signal=37%
REACTOME_TRNA_PROCESSING_IN_THE_NUCLEUS	REACTOME_TRNA_PROCESSING_IN_THE_NUCLEUS	Details ...	59	-0.567202	-1.8533	0	0.00427534	0.641	6768	tags=71%, list=34%, signal=107%
REACTOME_SCF_SKP2_MEDIATED_DEGRADATION_OF_P27_P21	REACTOME_SCF_SKP2_MEDIATED_DEGRADATION_OF_P27_P21	Details ...	60	-0.556313	-1.85095	0	0.00443069	0.656	6558	tags=67%, list=33%, signal=99%
KEGG_NUCLEOTIDE_EXCISION_REPAIR	KEGG_NUCLEOTIDE_EXCISION_REPAIR	Details ...	44	-0.587378	-1.85078	0	0.00442271	0.657	1952	tags=32%, list=10%, signal=35%
REACTOME_ACTIVATED_PKN1_STIMULATES_TRANSCRIPTION_OF_AR_ANDROGEN_RECEPTOR_REGULATED_GENES_KLK2_AND_KLK3	REACTOME_ACTIVATED_PKN1_STIMULATES_TRANSCRIPTION_OF_AR_ANDROGEN_RECEPTOR_REGULATED_GENES_KLK2_AND_KLK3	Details ...	57	-0.558106	-1.84988	0	0.00444095	0.659	4006	tags=47%, list=20%, signal=59%
REACTOME_GENE_SILENCING_BY_RNA	REACTOME_GENE_SILENCING_BY_RNA	Details ...	125	-0.511836	-1.84961	0	0.00444594	0.66	3411	tags=37%, list=17%, signal=44%
REACTOME_NEGATIVE_EPIGENETIC_REGULATION_OF_RRNA_EXPRESSION	REACTOME_NEGATIVE_EPIGENETIC_REGULATION_OF_RRNA_EXPRESSION	Details ...	100	-0.512217	-1.83897	0	0.00511728	0.713	3355	tags=29%, list=17%, signal=35%
REACTOME_CARBOXYTERMINAL_POST_TRANSLATIONAL_MODIFICATIONS_OF_TUBULIN	REACTOME_CARBOXYTERMINAL_POST_TRANSLATIONAL_MODIFICATIONS_OF_TUBULIN	Details ...	37	-0.590604	-1.82742	0.00132275	0.00604046	0.767	3192	tags=41%, list=16%, signal=48%
BIOCARTA_MPR_PATHWAY	BIOCARTA_MPR_PATHWAY	Details ...	18	-0.706214	-1.82667	0.00283688	0.00610673	0.773	338	tags=28%, list=2%, signal=28%
BIOCARTA_EFP_PATHWAY	BIOCARTA_EFP_PATHWAY	Details ...	16	-0.720441	-1.82124	0.00297619	0.00650026	0.793	1086	tags=25%, list=5%, signal=26%
REACTOME_TRANSPORT_OF_CONNEXONS_TO_THE_PLASMA_MEMBRANE	REACTOME_TRANSPORT_OF_CONNEXONS_TO_THE_PLASMA_MEMBRANE	Details ...	18	-0.693094	-1.82122	0.00141243	0.00647017	0.793	2041	tags=50%, list=10%, signal=56%
REACTOME_RHO_GTPASES_ACTIVATE_CIT	REACTOME_RHO_GTPASES_ACTIVATE_CIT	Details ...	19	-0.689729	-1.82072	0.0014245	0.00648721	0.795	505	tags=21%, list=3%, signal=22%
BIOCARTA_TNFR1_PATHWAY	BIOCARTA_TNFR1_PATHWAY	Details ...	28	-0.620974	-1.81936	0	0.00658782	0.797	4338	tags=43%, list=22%, signal=55%
REACTOME_EPIGENETIC_REGULATION_OF_GENE_EXPRESSION	REACTOME_EPIGENETIC_REGULATION_OF_GENE_EXPRESSION	Details ...	138	-0.494571	-1.81796	0	0.00670003	0.804	3382	tags=28%, list=17%, signal=33%
REACTOME_RHO_GTPASES_ACTIVATE_IQGAPS	REACTOME_RHO_GTPASES_ACTIVATE_IQGAPS	Details ...	29	-0.622471	-1.81205	0.00268817	0.00717405	0.827	2806	tags=38%, list=14%, signal=44%
BIOCARTA_STATHMIN_PATHWAY	BIOCARTA_STATHMIN_PATHWAY	Details ...	15	-0.706596	-1.81183	0.00573888	0.00716217	0.828	314	tags=20%, list=2%, signal=20%
WP_TRANSSULFURATION_AND_ONE_CARBON_METABOLISM	WP_TRANSSULFURATION_AND_ONE_CARBON_METABOLISM	Details ...	28	-0.639748	-1.81012	0	0.00729523	0.839	2746	tags=43%, list=14%, signal=50%
PID_MYC_ACTIV_PATHWAY	PID_MYC_ACTIV_PATHWAY	Details ...	78	-0.520979	-1.80716	0.00115607	0.00754218	0.847	3019	tags=29%, list=15%, signal=35%
WP_INTEGRATED_BREAST_CANCER_PATHWAY	WP_INTEGRATED_BREAST_CANCER_PATHWAY	Details ...	146	-0.481807	-1.80671	0	0.00754553	0.847	3137	tags=27%, list=16%, signal=31%
REACTOME_RUNX1_REGULATES_TRANSCRIPTION_OF_GENES_INVOLVED_IN_DIFFERENTIATION_OF_HSCS	REACTOME_RUNX1_REGULATES_TRANSCRIPTION_OF_GENES_INVOLVED_IN_DIFFERENTIATION_OF_HSCS	Details ...	117	-0.495867	-1.80451	0	0.00775638	0.862	6603	tags=60%, list=33%, signal=89%
REACTOME_G1_S_DNA_DAMAGE_CHECKPOINTS	REACTOME_G1_S_DNA_DAMAGE_CHECKPOINTS	Details ...	66	-0.536818	-1.79166	0.00243605	0.00909524	0.898	6558	tags=65%, list=33%, signal=97%
REACTOME_ACTIVATION_OF_ANTERIOR_HOX_GENES_IN_HINDBRAIN_DEVELOPMENT_DURING_EARLY_EMBRYOGENESIS	REACTOME_ACTIVATION_OF_ANTERIOR_HOX_GENES_IN_HINDBRAIN_DEVELOPMENT_DURING_EARLY_EMBRYOGENESIS	Details ...	111	-0.494271	-1.79114	0	0.00913612	0.899	4037	tags=40%, list=20%, signal=49%
REACTOME_TRANSLESION_SYNTHESIS_BY_POLH	REACTOME_TRANSLESION_SYNTHESIS_BY_POLH	Details ...	19	-0.667848	-1.78934	0.00438597	0.00933333	0.904	3350	tags=53%, list=17%, signal=63%
WP_ONE_CARBON_METABOLISM	WP_ONE_CARBON_METABOLISM	Details ...	25	-0.636736	-1.78517	0.0013624	0.0097531	0.912	2239	tags=36%, list=11%, signal=40%
REACTOME_ERCC6_CSB_AND_EHMT2_G9A_POSITIVELY_REGULATE_RRNA_EXPRESSION	REACTOME_ERCC6_CSB_AND_EHMT2_G9A_POSITIVELY_REGULATE_RRNA_EXPRESSION	Details ...	67	-0.535727	-1.78318	0	0.00998194	0.919	4006	tags=42%, list=20%, signal=52%
REACTOME_RHO_GTPASES_ACTIVATE_PKNS	REACTOME_RHO_GTPASES_ACTIVATE_PKNS	Details ...	84	-0.510724	-1.78189	0	0.0101215	0.921	4016	tags=38%, list=20%, signal=47%
REACTOME_ONCOGENE_INDUCED_SENESCENCE	REACTOME_ONCOGENE_INDUCED_SENESCENCE	Details ...	33	-0.594823	-1.77833	0.00133869	0.0104737	0.926	3839	tags=39%, list=19%, signal=49%
KEGG_PYRUVATE_METABOLISM	KEGG_PYRUVATE_METABOLISM	Details ...	36	-0.585803	-1.77524	0.0012987	0.0108696	0.935	4322	tags=56%, list=22%, signal=71%
REACTOME_DEGRADATION_OF_GLI1_BY_THE_PROTEASOME	REACTOME_DEGRADATION_OF_GLI1_BY_THE_PROTEASOME	Details ...	57	-0.532449	-1.77138	0.00126263	0.0114359	0.949	7931	tags=79%, list=40%, signal=131%
REACTOME_AUF1_HNRNP_D0_BINDS_AND_DESTABILIZES_MRNA	REACTOME_AUF1_HNRNP_D0_BINDS_AND_DESTABILIZES_MRNA	Details ...	53	-0.5365	-1.77054	0.00123305	0.0115317	0.949	7931	tags=77%, list=40%, signal=128%
REACTOME_HDACS_DEACETYLATE_HISTONES	REACTOME_HDACS_DEACETYLATE_HISTONES	Details ...	82	-0.5071	-1.77046	0.00114943	0.0114945	0.95	4006	tags=40%, list=20%, signal=50%
KEGG_PROTEASOME	KEGG_PROTEASOME	Details ...	42	-0.561649	-1.77002	0.00390625	0.0115236	0.95	6914	tags=76%, list=35%, signal=116%
PID_PRL_SIGNALING_EVENTS_PATHWAY	PID_PRL_SIGNALING_EVENTS_PATHWAY	Details ...	23	-0.644078	-1.76721	0.00560224	0.0118027	0.959	1086	tags=22%, list=5%, signal=23%
REACTOME_HYALURONAN_METABOLISM	REACTOME_HYALURONAN_METABOLISM	Details ...	17	-0.665925	-1.76719	0.00432277	0.0117533	0.959	3096	tags=41%, list=16%, signal=49%
REACTOME_NUCLEOTIDE_EXCISION_REPAIR	REACTOME_NUCLEOTIDE_EXCISION_REPAIR	Details ...	110	-0.490719	-1.76667	0	0.0118001	0.96	4347	tags=35%, list=22%, signal=45%
REACTOME_NEGATIVE_REGULATION_OF_NOTCH4_SIGNALING	REACTOME_NEGATIVE_REGULATION_OF_NOTCH4_SIGNALING	Details ...	54	-0.541905	-1.7648	0.00122399	0.0120254	0.962	7931	tags=80%, list=40%, signal=132%
REACTOME_GAP_JUNCTION_ASSEMBLY	REACTOME_GAP_JUNCTION_ASSEMBLY	Details ...	27	-0.599526	-1.75779	0.00403769	0.0132215	0.976	2041	tags=37%, list=10%, signal=41%
REACTOME_INFLUENZA_INFECTION	REACTOME_INFLUENZA_INFECTION	Details ...	155	-0.469522	-1.7573	0	0.0132276	0.977	9173	tags=78%, list=46%, signal=143%
REACTOME_NONHOMOLOGOUS_END_JOINING_NHEJ	REACTOME_NONHOMOLOGOUS_END_JOINING_NHEJ	Details ...	65	-0.52241	-1.75586	0.00121212	0.0134292	0.978	4382	tags=45%, list=22%, signal=57%
REACTOME_B_WICH_COMPLEX_POSITIVELY_REGULATES_RRNA_EXPRESSION	REACTOME_B_WICH_COMPLEX_POSITIVELY_REGULATES_RRNA_EXPRESSION	Details ...	82	-0.497058	-1.74809	0	0.0146998	0.983	3355	tags=32%, list=17%, signal=38%
WP_AMPACTIVATED_PROTEIN_KINASE_AMPK_SIGNALING	WP_AMPACTIVATED_PROTEIN_KINASE_AMPK_SIGNALING	Details ...	61	-0.521809	-1.74383	0.00241255	0.0153894	0.984	2341	tags=26%, list=12%, signal=30%
REACTOME_SEALING_OF_THE_NUCLEAR_ENVELOPE_NE_BY_ESCRT_III	REACTOME_SEALING_OF_THE_NUCLEAR_ENVELOPE_NE_BY_ESCRT_III	Details ...	29	-0.600041	-1.74286	0.00536913	0.0154752	0.984	2041	tags=28%, list=10%, signal=31%
REACTOME_AGGREPHAGY	REACTOME_AGGREPHAGY	Details ...	39	-0.570243	-1.74189	0.00529801	0.0155683	0.984	3725	tags=41%, list=19%, signal=50%
WP_7OXOC_AND_7BETAHC_PATHWAYS	WP_7OXOC_AND_7BETAHC_PATHWAYS	Details ...	25	-0.611372	-1.7383	0.0027933	0.0162133	0.99	3144	tags=40%, list=16%, signal=47%
REACTOME_DNA_DOUBLE_STRAND_BREAK_RESPONSE	REACTOME_DNA_DOUBLE_STRAND_BREAK_RESPONSE	Details ...	71	-0.504137	-1.73784	0	0.0162399	0.99	3725	tags=35%, list=19%, signal=43%
REACTOME_HATS_ACETYLATE_HISTONES	REACTOME_HATS_ACETYLATE_HISTONES	Details ...	129	-0.468552	-1.7358	0	0.0165665	0.991	4204	tags=40%, list=21%, signal=50%
REACTOME_RNA_POLYMERASE_I_PROMOTER_ESCAPE	REACTOME_RNA_POLYMERASE_I_PROMOTER_ESCAPE	Details ...	82	-0.495003	-1.73526	0	0.0166168	0.991	4006	tags=33%, list=20%, signal=41%
REACTOME_METALLOPROTEASE_DUBS	REACTOME_METALLOPROTEASE_DUBS	Details ...	33	-0.586484	-1.72932	0.00534759	0.0178409	0.994	3822	tags=45%, list=19%, signal=56%
REACTOME_REGULATION_OF_HSF1_MEDIATED_HEAT_SHOCK_RESPONSE	REACTOME_REGULATION_OF_HSF1_MEDIATED_HEAT_SHOCK_RESPONSE	Details ...	80	-0.496549	-1.72535	0.00116009	0.0186808	0.996	5082	tags=45%, list=25%, signal=60%
BIOCARTA_G1_PATHWAY	BIOCARTA_G1_PATHWAY	Details ...	28	-0.595971	-1.71752	0.00410397	0.0205444	0.997	3839	tags=54%, list=19%, signal=66%
PID_HDAC_CLASSII_PATHWAY	PID_HDAC_CLASSII_PATHWAY	Details ...	33	-0.579505	-1.716	0.00133156	0.0208296	0.997	5070	tags=48%, list=25%, signal=65%
REACTOME_POSITIVE_EPIGENETIC_REGULATION_OF_RRNA_EXPRESSION	REACTOME_POSITIVE_EPIGENETIC_REGULATION_OF_RRNA_EXPRESSION	Details ...	97	-0.47449	-1.71456	0	0.0210417	0.997	4006	tags=33%, list=20%, signal=41%
REACTOME_DEFECTIVE_CFTR_CAUSES_CYSTIC_FIBROSIS	REACTOME_DEFECTIVE_CFTR_CAUSES_CYSTIC_FIBROSIS	Details ...	58	-0.515373	-1.71036	0.00247219	0.021924	0.997	7931	tags=74%, list=40%, signal=123%
REACTOME_DEGRADATION_OF_DVL	REACTOME_DEGRADATION_OF_DVL	Details ...	55	-0.516949	-1.70775	0.00365854	0.0224563	0.997	8188	tags=80%, list=41%, signal=135%
REACTOME_RECOGNITION_AND_ASSOCIATION_OF_DNA_GLYCOSYLASE_WITH_SITE_CONTAINING_AN_AFFECTED_PURINE	REACTOME_RECOGNITION_AND_ASSOCIATION_OF_DNA_GLYCOSYLASE_WITH_SITE_CONTAINING_AN_AFFECTED_PURINE	Details ...	51	-0.537175	-1.70768	0.00376412	0.0223945	0.998	4006	tags=41%, list=20%, signal=51%
REACTOME_HSP90_CHAPERONE_CYCLE_FOR_STEROID_HORMONE_RECEPTORS_SHR	REACTOME_HSP90_CHAPERONE_CYCLE_FOR_STEROID_HORMONE_RECEPTORS_SHR	Details ...	52	-0.522837	-1.70581	0.00362319	0.0227757	0.998	6904	tags=54%, list=35%, signal=82%
REACTOME_FORMATION_OF_THE_BETA_CATENIN_TCF_TRANSACTIVATING_COMPLEX	REACTOME_FORMATION_OF_THE_BETA_CATENIN_TCF_TRANSACTIVATING_COMPLEX	Details ...	83	-0.487919	-1.7053	0	0.022836	0.998	4006	tags=35%, list=20%, signal=44%
KEGG_PYRIMIDINE_METABOLISM	KEGG_PYRIMIDINE_METABOLISM	Details ...	96	-0.481244	-1.70111	0.00112486	0.0238934	1	1952	tags=23%, list=10%, signal=25%
REACTOME_TRANSCRIPTION_COUPLED_NUCLEOTIDE_EXCISION_REPAIR_TC_NER	REACTOME_TRANSCRIPTION_COUPLED_NUCLEOTIDE_EXCISION_REPAIR_TC_NER	Details ...	78	-0.49906	-1.70049	0.00232829	0.0239907	1	4265	tags=35%, list=21%, signal=44%
REACTOME_HIV_INFECTION	REACTOME_HIV_INFECTION	Details ...	226	-0.436221	-1.69987	0	0.0240735	1	6709	tags=50%, list=34%, signal=75%
REACTOME_SIGNALING_BY_NOTCH3	REACTOME_SIGNALING_BY_NOTCH3	Details ...	46	-0.529041	-1.69876	0.00514139	0.024297	1	632	tags=11%, list=3%, signal=11%
REACTOME_BASE_EXCISION_REPAIR_AP_SITE_FORMATION	REACTOME_BASE_EXCISION_REPAIR_AP_SITE_FORMATION	Details ...	58	-0.517486	-1.69418	0.00119904	0.0254945	1	4006	tags=38%, list=20%, signal=47%
REACTOME_NOTCH3_ACTIVATION_AND_TRANSMISSION_OF_SIGNAL_TO_THE_NUCLEUS	REACTOME_NOTCH3_ACTIVATION_AND_TRANSMISSION_OF_SIGNAL_TO_THE_NUCLEUS	Details ...	25	-0.602287	-1.69118	0.00681199	0.0263619	1	3350	tags=28%, list=17%, signal=34%
KEGG_ONE_CARBON_POOL_BY_FOLATE	KEGG_ONE_CARBON_POOL_BY_FOLATE	Details ...	16	-0.660073	-1.69074	0.0160116	0.0264073	1	2239	tags=38%, list=11%, signal=42%
REACTOME_SUMOYLATION_OF_CHROMATIN_ORGANIZATION_PROTEINS	REACTOME_SUMOYLATION_OF_CHROMATIN_ORGANIZATION_PROTEINS	Details ...	69	-0.490419	-1.68586	0.00118765	0.0278125	1	4254	tags=41%, list=21%, signal=51%
REACTOME_DEGRADATION_OF_AXIN	REACTOME_DEGRADATION_OF_AXIN	Details ...	53	-0.513676	-1.68255	0.00253165	0.0287091	1	7931	tags=75%, list=40%, signal=125%
REACTOME_UCH_PROTEINASES	REACTOME_UCH_PROTEINASES	Details ...	96	-0.470632	-1.67943	0	0.0295074	1	7098	tags=63%, list=36%, signal=97%
REACTOME_FORMATION_OF_TUBULIN_FOLDING_INTERMEDIATES_BY_CCT_TRIC	REACTOME_FORMATION_OF_TUBULIN_FOLDING_INTERMEDIATES_BY_CCT_TRIC	Details ...	24	-0.600862	-1.67791	0.00816326	0.0298237	1	3525	tags=54%, list=18%, signal=66%
REACTOME_REGULATION_OF_MRNA_STABILITY_BY_PROTEINS_THAT_BIND_AU_RICH_ELEMENTS	REACTOME_REGULATION_OF_MRNA_STABILITY_BY_PROTEINS_THAT_BIND_AU_RICH_ELEMENTS	Details ...	85	-0.478799	-1.67724	0	0.0299224	1	7931	tags=69%, list=40%, signal=115%
REACTOME_COOPERATION_OF_PREFOLDIN_AND_TRIC_CCT_IN_ACTIN_AND_TUBULIN_FOLDING	REACTOME_COOPERATION_OF_PREFOLDIN_AND_TRIC_CCT_IN_ACTIN_AND_TUBULIN_FOLDING	Details ...	31	-0.571327	-1.67114	0.00659631	0.0317767	1	3525	tags=48%, list=18%, signal=59%
WP_REGULATION_OF_MICROTUBULE_CYTOSKELETON	WP_REGULATION_OF_MICROTUBULE_CYTOSKELETON	Details ...	44	-0.527371	-1.66934	0.00641848	0.0323007	1	2116	tags=16%, list=11%, signal=18%
REACTOME_HIV_LIFE_CYCLE	REACTOME_HIV_LIFE_CYCLE	Details ...	148	-0.446169	-1.66666	0	0.0331549	1	4362	tags=34%, list=22%, signal=43%
REACTOME_SYNTHESIS_OF_ACTIVE_UBIQUITIN_ROLES_OF_E1_AND_E2_ENZYMES	REACTOME_SYNTHESIS_OF_ACTIVE_UBIQUITIN_ROLES_OF_E1_AND_E2_ENZYMES	Details ...	30	-0.561774	-1.66582	0.0110803	0.0333227	1	239	tags=10%, list=1%, signal=10%
WP_HEPATITIS_C_AND_HEPATOCELLULAR_CARCINOMA	WP_HEPATITIS_C_AND_HEPATOCELLULAR_CARCINOMA	Details ...	46	-0.51677	-1.66547	0.00375469	0.0333477	1	3096	tags=28%, list=16%, signal=33%
REACTOME_ASSEMBLY_AND_CELL_SURFACE_PRESENTATION_OF_NMDA_RECEPTORS	REACTOME_ASSEMBLY_AND_CELL_SURFACE_PRESENTATION_OF_NMDA_RECEPTORS	Details ...	40	-0.535306	-1.6638	0.00519481	0.0337953	1	3794	tags=40%, list=19%, signal=49%
REACTOME_CHROMATIN_MODIFYING_ENZYMES	REACTOME_CHROMATIN_MODIFYING_ENZYMES	Details ...	257	-0.427038	-1.66217	0	0.0343085	1	6543	tags=47%, list=33%, signal=69%
REACTOME_METABOLISM_OF_NUCLEOTIDES	REACTOME_METABOLISM_OF_NUCLEOTIDES	Details ...	94	-0.46416	-1.66201	0	0.0342456	1	3631	tags=32%, list=18%, signal=39%
REACTOME_GLUCONEOGENESIS	REACTOME_GLUCONEOGENESIS	Details ...	27	-0.578624	-1.65616	0.0056101	0.036411	1	4194	tags=48%, list=21%, signal=61%
REACTOME_CDC42_GTPASE_CYCLE	REACTOME_CDC42_GTPASE_CYCLE	Details ...	156	-0.440759	-1.65496	0	0.0366862	1	2922	tags=19%, list=15%, signal=22%
REACTOME_INFECTION_WITH_MYCOBACTERIUM_TUBERCULOSIS	REACTOME_INFECTION_WITH_MYCOBACTERIUM_TUBERCULOSIS	Details ...	26	-0.574802	-1.65359	0.00979021	0.0371179	1	3727	tags=38%, list=19%, signal=47%
REACTOME_RHOJ_GTPASE_CYCLE	REACTOME_RHOJ_GTPASE_CYCLE	Details ...	55	-0.509198	-1.65265	0.002442	0.03737	1	1936	tags=13%, list=10%, signal=14%
WP_PYRIMIDINE_METABOLISM_AND_RELATED_DISEASES	WP_PYRIMIDINE_METABOLISM_AND_RELATED_DISEASES	Details ...	17	-0.641098	-1.64958	0.0120301	0.0384134	1	605	tags=24%, list=3%, signal=24%
BIOCARTA_ATM_PATHWAY	BIOCARTA_ATM_PATHWAY	Details ...	20	-0.602189	-1.6487	0.0194715	0.0386717	1	1805	tags=25%, list=9%, signal=27%
REACTOME_PRE_NOTCH_EXPRESSION_AND_PROCESSING	REACTOME_PRE_NOTCH_EXPRESSION_AND_PROCESSING	Details ...	100	-0.452327	-1.64419	0.00111982	0.0403208	1	2821	tags=25%, list=14%, signal=29%
KEGG_P53_SIGNALING_PATHWAY	KEGG_P53_SIGNALING_PATHWAY	Details ...	68	-0.482578	-1.64328	0.00237248	0.0405237	1	2782	tags=26%, list=14%, signal=31%
REACTOME_STABILIZATION_OF_P53	REACTOME_STABILIZATION_OF_P53	Details ...	55	-0.498638	-1.64279	0.00501253	0.0406304	1	7931	tags=76%, list=40%, signal=126%
REACTOME_MRNA_DECAY_BY_5_TO_3_EXORIBONUCLEASE	REACTOME_MRNA_DECAY_BY_5_TO_3_EXORIBONUCLEASE	Details ...	15	-0.641246	-1.63805	0.0189229	0.042551	1	4014	tags=53%, list=20%, signal=67%
BIOCARTA_BCELLSURVIVAL_PATHWAY	BIOCARTA_BCELLSURVIVAL_PATHWAY	Details ...	15	-0.651408	-1.63596	0.0177778	0.0432883	1	3047	tags=27%, list=15%, signal=31%
REACTOME_HEDGEHOG_OFF_STATE	REACTOME_HEDGEHOG_OFF_STATE	Details ...	109	-0.454869	-1.63592	0.00110742	0.0431442	1	6580	tags=54%, list=33%, signal=80%
KEGG_RNA_DEGRADATION	KEGG_RNA_DEGRADATION	Details ...	57	-0.487237	-1.63547	0.00490196	0.0432162	1	4384	tags=39%, list=22%, signal=49%
REACTOME_RNA_POLYMERASE_I_TRANSCRIPTION	REACTOME_RNA_POLYMERASE_I_TRANSCRIPTION	Details ...	102	-0.453975	-1.63384	0	0.0438539	1	4006	tags=29%, list=20%, signal=37%
REACTOME_UB_SPECIFIC_PROCESSING_PROTEASES	REACTOME_UB_SPECIFIC_PROCESSING_PROTEASES	Details ...	186	-0.427123	-1.63119	0	0.0448371	1	6317	tags=44%, list=32%, signal=63%
REACTOME_TRANSCRIPTIONAL_REGULATION_BY_RUNX2	REACTOME_TRANSCRIPTIONAL_REGULATION_BY_RUNX2	Details ...	112	-0.450238	-1.62728	0.00337838	0.0463634	1	7542	tags=62%, list=38%, signal=98%
REACTOME_REGULATION_OF_RUNX2_EXPRESSION_AND_ACTIVITY	REACTOME_REGULATION_OF_RUNX2_EXPRESSION_AND_ACTIVITY	Details ...	68	-0.482879	-1.62442	0.00603865	0.0475685	1	7931	tags=75%, list=40%, signal=124%
REACTOME_DUAL_INCISION_IN_TC_NER	REACTOME_DUAL_INCISION_IN_TC_NER	Details ...	65	-0.480432	-1.62211	0.0128355	0.0485071	1	5777	tags=42%, list=29%, signal=58%
REACTOME_FORMATION_OF_SENESCENCE_ASSOCIATED_HETEROCHROMATIN_FOCI_SAHF	REACTOME_FORMATION_OF_SENESCENCE_ASSOCIATED_HETEROCHROMATIN_FOCI_SAHF	Details ...	15	-0.655848	-1.6202	0.0186335	0.0493339	1	3839	tags=60%, list=19%, signal=74%
WP_RAS_AND_BRADYKININ_PATHWAYS_IN_COVID19	WP_RAS_AND_BRADYKININ_PATHWAYS_IN_COVID19	Details ...	21	-0.586508	-1.61982	0.0311615	0.0493589	1	1322	tags=29%, list=7%, signal=31%
REACTOME_PROTEIN_UBIQUITINATION	REACTOME_PROTEIN_UBIQUITINATION	Details ...	77	-0.474681	-1.6192	0.0058548	0.049472	1	3725	tags=26%, list=19%, signal=32%
WP_HISTONE_MODIFICATIONS	WP_HISTONE_MODIFICATIONS	Details ...	59	-0.488132	-1.61546	0.00977995	0.0510969	1	6088	tags=47%, list=31%, signal=68%
WP_4HYDROXYTAMOXIFEN_DEXAMETHASONE_AND_RETINOIC_ACIDS_REGULATION_OF_P27_EXPRESSION	WP_4HYDROXYTAMOXIFEN_DEXAMETHASONE_AND_RETINOIC_ACIDS_REGULATION_OF_P27_EXPRESSION	Details ...	18	-0.610831	-1.61434	0.019774	0.0515154	1	2235	tags=28%, list=11%, signal=31%
REACTOME_COPI_INDEPENDENT_GOLGI_TO_ER_RETROGRADE_TRAFFIC	REACTOME_COPI_INDEPENDENT_GOLGI_TO_ER_RETROGRADE_TRAFFIC	Details ...	49	-0.497343	-1.61387	0.00516796	0.0516261	1	2237	tags=20%, list=11%, signal=23%
REACTOME_TRNA_PROCESSING	REACTOME_TRNA_PROCESSING	Details ...	111	-0.444518	-1.61287	0.00337079	0.0519456	1	7744	tags=61%, list=39%, signal=100%
REACTOME_INTERCONVERSION_OF_NUCLEOTIDE_DI_AND_TRIPHOSPHATES	REACTOME_INTERCONVERSION_OF_NUCLEOTIDE_DI_AND_TRIPHOSPHATES	Details ...	29	-0.55659	-1.60976	0.0186418	0.0533852	1	3173	tags=34%, list=16%, signal=41%
REACTOME_NONSENSE_MEDIATED_DECAY_NMD	REACTOME_NONSENSE_MEDIATED_DECAY_NMD	Details ...	115	-0.440854	-1.60853	0.00228311	0.0538862	1	9166	tags=78%, list=46%, signal=144%
REACTOME_REGULATION_OF_EXPRESSION_OF_SLITS_AND_ROBOS	REACTOME_REGULATION_OF_EXPRESSION_OF_SLITS_AND_ROBOS	Details ...	167	-0.426242	-1.60773	0	0.0541311	1	7931	tags=65%, list=40%, signal=107%
REACTOME_GAP_JUNCTION_TRAFFICKING_AND_REGULATION	REACTOME_GAP_JUNCTION_TRAFFICKING_AND_REGULATION	Details ...	40	-0.513715	-1.60517	0.0152284	0.0552734	1	2806	tags=30%, list=14%, signal=35%
REACTOME_DOWNSTREAM_SIGNALING_EVENTS_OF_B_CELL_RECEPTOR_BCR	REACTOME_DOWNSTREAM_SIGNALING_EVENTS_OF_B_CELL_RECEPTOR_BCR	Details ...	79	-0.461453	-1.60496	0.00359712	0.0551843	1	7931	tags=67%, list=40%, signal=111%
WP_IMATINIB_AND_CHRONIC_MYELOID_LEUKEMIA	WP_IMATINIB_AND_CHRONIC_MYELOID_LEUKEMIA	Details ...	20	-0.602006	-1.60438	0.0129683	0.0553153	1	1272	tags=25%, list=6%, signal=27%
REACTOME_ANTIVIRAL_MECHANISM_BY_IFN_STIMULATED_GENES	REACTOME_ANTIVIRAL_MECHANISM_BY_IFN_STIMULATED_GENES	Details ...	81	-0.465334	-1.60383	0.00595948	0.0554252	1	3762	tags=36%, list=19%, signal=44%
BIOCARTA_FAS_PATHWAY	BIOCARTA_FAS_PATHWAY	Details ...	29	-0.554722	-1.60169	0.0170828	0.056414	1	3845	tags=38%, list=19%, signal=47%
KEGG_ACUTE_MYELOID_LEUKEMIA	KEGG_ACUTE_MYELOID_LEUKEMIA	Details ...	56	-0.484097	-1.60141	0.0109756	0.0563545	1	2786	tags=21%, list=14%, signal=25%
REACTOME_RAC2_GTPASE_CYCLE	REACTOME_RAC2_GTPASE_CYCLE	Details ...	88	-0.453785	-1.59976	0.00566893	0.0572048	1	1936	tags=15%, list=10%, signal=16%
REACTOME_SIGNALING_BY_NOTCH4	REACTOME_SIGNALING_BY_NOTCH4	Details ...	81	-0.456633	-1.59844	0.0104287	0.0577727	1	7931	tags=65%, list=40%, signal=108%
WP_BIOMARKERS_FOR_PYRIMIDINE_METABOLISM_DISORDERS	WP_BIOMARKERS_FOR_PYRIMIDINE_METABOLISM_DISORDERS	Details ...	15	-0.622032	-1.59662	0.0248538	0.058509	1	360	tags=20%, list=2%, signal=20%
REACTOME_DEUBIQUITINATION	REACTOME_DEUBIQUITINATION	Details ...	262	-0.406058	-1.59026	0	0.0619631	1	6317	tags=41%, list=32%, signal=59%
PID_P53_REGULATION_PATHWAY	PID_P53_REGULATION_PATHWAY	Details ...	59	-0.477573	-1.58877	0.015873	0.0625928	1	3807	tags=29%, list=19%, signal=36%
REACTOME_GENE_AND_PROTEIN_EXPRESSION_BY_JAK_STAT_SIGNALING_AFTER_INTERLEUKIN_12_STIMULATION	REACTOME_GENE_AND_PROTEIN_EXPRESSION_BY_JAK_STAT_SIGNALING_AFTER_INTERLEUKIN_12_STIMULATION	Details ...	36	-0.522443	-1.58856	0.0150754	0.0625096	1	4921	tags=42%, list=25%, signal=55%
WP_ETHANOL_EFFECTS_ON_HISTONE_MODIFICATIONS	WP_ETHANOL_EFFECTS_ON_HISTONE_MODIFICATIONS	Details ...	27	-0.547879	-1.58846	0.0221914	0.0623645	1	1678	tags=26%, list=8%, signal=28%
KEGG_GAP_JUNCTION	KEGG_GAP_JUNCTION	Details ...	80	-0.454661	-1.58604	0.00710059	0.0635571	1	3050	tags=25%, list=15%, signal=29%
REACTOME_DNA_DAMAGE_RECOGNITION_IN_GG_NER	REACTOME_DNA_DAMAGE_RECOGNITION_IN_GG_NER	Details ...	38	-0.51588	-1.58572	0.0195312	0.0635531	1	8007	tags=74%, list=40%, signal=123%
REACTOME_REGULATION_OF_RUNX3_EXPRESSION_AND_ACTIVITY	REACTOME_REGULATION_OF_RUNX3_EXPRESSION_AND_ACTIVITY	Details ...	55	-0.471528	-1.58543	0.0125471	0.0635161	1	7931	tags=73%, list=40%, signal=120%
WP_FAS_LIGAND_FASL_PATHWAY_AND_STRESS_INDUCTION_OF_HEAT_SHOCK_PROTEINS_HSP_REGULATION	WP_FAS_LIGAND_FASL_PATHWAY_AND_STRESS_INDUCTION_OF_HEAT_SHOCK_PROTEINS_HSP_REGULATION	Details ...	40	-0.511455	-1.58142	0.0164766	0.0657131	1	3845	tags=35%, list=19%, signal=43%
REACTOME_SUMOYLATION_OF_DNA_METHYLATION_PROTEINS	REACTOME_SUMOYLATION_OF_DNA_METHYLATION_PROTEINS	Details ...	16	-0.617234	-1.57916	0.0245665	0.0668983	1	1986	tags=25%, list=10%, signal=28%
WP_SREBF_AND_MIR33_IN_CHOLESTEROL_AND_LIPID_HOMEOSTASIS	WP_SREBF_AND_MIR33_IN_CHOLESTEROL_AND_LIPID_HOMEOSTASIS	Details ...	17	-0.608927	-1.57631	0.0254111	0.0684865	1	3071	tags=53%, list=15%, signal=63%
REACTOME_REGULATION_OF_TP53_EXPRESSION_AND_DEGRADATION	REACTOME_REGULATION_OF_TP53_EXPRESSION_AND_DEGRADATION	Details ...	37	-0.521097	-1.57305	0.0161725	0.0703427	1	3807	tags=30%, list=19%, signal=37%
REACTOME_RAC1_GTPASE_CYCLE	REACTOME_RAC1_GTPASE_CYCLE	Details ...	181	-0.413072	-1.57247	0.00105042	0.0704435	1	2020	tags=14%, list=10%, signal=15%
REACTOME_TRANSCRIPTIONAL_REGULATION_BY_VENTX	REACTOME_TRANSCRIPTIONAL_REGULATION_BY_VENTX	Details ...	38	-0.498918	-1.57156	0.023166	0.0708758	1	2782	tags=21%, list=14%, signal=24%
WP_GLYCOLYSIS_AND_GLUCONEOGENESIS	WP_GLYCOLYSIS_AND_GLUCONEOGENESIS	Details ...	37	-0.503864	-1.57084	0.0219638	0.0710955	1	4322	tags=49%, list=22%, signal=62%
REACTOME_PROCESSING_OF_CAPPED_INTRONLESS_PRE_MRNA	REACTOME_PROCESSING_OF_CAPPED_INTRONLESS_PRE_MRNA	Details ...	28	-0.551371	-1.5699	0.0191781	0.0715632	1	6789	tags=68%, list=34%, signal=103%
BIOCARTA_CASPASE_PATHWAY	BIOCARTA_CASPASE_PATHWAY	Details ...	22	-0.573777	-1.56707	0.0391061	0.0731139	1	2918	tags=41%, list=15%, signal=48%
REACTOME_RHOQ_GTPASE_CYCLE	REACTOME_RHOQ_GTPASE_CYCLE	Details ...	58	-0.476215	-1.56472	0.00734394	0.0743786	1	3099	tags=21%, list=16%, signal=24%
REACTOME_RESPONSE_OF_MTB_TO_PHAGOCYTOSIS	REACTOME_RESPONSE_OF_MTB_TO_PHAGOCYTOSIS	Details ...	22	-0.565928	-1.55948	0.0383562	0.077776	1	3727	tags=36%, list=19%, signal=45%
REACTOME_INHIBITION_OF_DNA_RECOMBINATION_AT_TELOMERE	REACTOME_INHIBITION_OF_DNA_RECOMBINATION_AT_TELOMERE	Details ...	63	-0.456994	-1.55616	0.0183374	0.0798795	1	4037	tags=33%, list=20%, signal=42%
REACTOME_REGULATION_OF_PTEN_STABILITY_AND_ACTIVITY	REACTOME_REGULATION_OF_PTEN_STABILITY_AND_ACTIVITY	Details ...	67	-0.456241	-1.55615	0.0165877	0.0796466	1	8514	tags=72%, list=43%, signal=125%
REACTOME_METABOLISM_OF_STEROIDS	REACTOME_METABOLISM_OF_STEROIDS	Details ...	129	-0.422934	-1.55354	0.00984683	0.0813032	1	3017	tags=29%, list=15%, signal=34%
PID_DELTA_NP63_PATHWAY	PID_DELTA_NP63_PATHWAY	Details ...	43	-0.495953	-1.55297	0.0151515	0.0813932	1	3458	tags=35%, list=17%, signal=42%
KEGG_BUTANOATE_METABOLISM	KEGG_BUTANOATE_METABOLISM	Details ...	30	-0.528555	-1.55202	0.0207182	0.0818173	1	2885	tags=37%, list=14%, signal=43%
WP_CYTOPLASMIC_RIBOSOMAL_PROTEINS	WP_CYTOPLASMIC_RIBOSOMAL_PROTEINS	Details ...	88	-0.440957	-1.5516	0.00578035	0.0818759	1	9166	tags=78%, list=46%, signal=144%
REACTOME_REGULATION_OF_RAS_BY_GAPS	REACTOME_REGULATION_OF_RAS_BY_GAPS	Details ...	66	-0.461641	-1.54984	0.00946746	0.0829241	1	7931	tags=70%, list=40%, signal=115%
REACTOME_CELLULAR_RESPONSE_TO_HEAT_STRESS	REACTOME_CELLULAR_RESPONSE_TO_HEAT_STRESS	Details ...	98	-0.439889	-1.54718	0.00447928	0.0846298	1	5082	tags=42%, list=25%, signal=56%
PID_NETRIN_PATHWAY	PID_NETRIN_PATHWAY	Details ...	30	-0.523038	-1.54684	0.0295699	0.0846344	1	427	tags=10%, list=2%, signal=10%
REACTOME_RESPONSE_OF_EIF2AK4_GCN2_TO_AMINO_ACID_DEFICIENCY	REACTOME_RESPONSE_OF_EIF2AK4_GCN2_TO_AMINO_ACID_DEFICIENCY	Details ...	101	-0.430502	-1.54671	0.00448431	0.0844911	1	9166	tags=80%, list=46%, signal=148%
WP_PARKINUBIQUITIN_PROTEASOMAL_SYSTEM_PATHWAY	WP_PARKINUBIQUITIN_PROTEASOMAL_SYSTEM_PATHWAY	Details ...	67	-0.462815	-1.54663	0.0179641	0.0843273	1	6443	tags=52%, list=32%, signal=77%
REACTOME_INTRAFLAGELLAR_TRANSPORT	REACTOME_INTRAFLAGELLAR_TRANSPORT	Details ...	53	-0.469784	-1.54497	0.0226986	0.0853415	1	1842	tags=19%, list=9%, signal=21%
KEGG_SYSTEMIC_LUPUS_ERYTHEMATOSUS	KEGG_SYSTEMIC_LUPUS_ERYTHEMATOSUS	Details ...	109	-0.422205	-1.54339	0.00332963	0.0863115	1	3822	tags=34%, list=19%, signal=42%
REACTOME_RHO_GTPASE_CYCLE	REACTOME_RHO_GTPASE_CYCLE	Details ...	432	-0.384903	-1.54318	0	0.0862228	1	3125	tags=18%, list=16%, signal=21%
REACTOME_PKMTS_METHYLATE_HISTONE_LYSINES	REACTOME_PKMTS_METHYLATE_HISTONE_LYSINES	Details ...	65	-0.46254	-1.54117	0.0119332	0.087424	1	4071	tags=34%, list=20%, signal=42%
REACTOME_CROSS_PRESENTATION_OF_SOLUBLE_EXOGENOUS_ANTIGENS_ENDOSOMES	REACTOME_CROSS_PRESENTATION_OF_SOLUBLE_EXOGENOUS_ANTIGENS_ENDOSOMES	Details ...	47	-0.478343	-1.53479	0.0214918	0.0919665	1	8153	tags=81%, list=41%, signal=136%
REACTOME_RUNX1_REGULATES_GENES_INVOLVED_IN_MEGAKARYOCYTE_DIFFERENTIATION_AND_PLATELET_FUNCTION	REACTOME_RUNX1_REGULATES_GENES_INVOLVED_IN_MEGAKARYOCYTE_DIFFERENTIATION_AND_PLATELET_FUNCTION	Details ...	87	-0.437489	-1.53471	0.0104773	0.0917664	1	4071	tags=36%, list=20%, signal=45%
PID_TELOMERASE_PATHWAY	PID_TELOMERASE_PATHWAY	Details ...	65	-0.457093	-1.53377	0.0181378	0.0922422	1	5583	tags=38%, list=28%, signal=53%
PID_RB_1PATHWAY	PID_RB_1PATHWAY	Details ...	62	-0.457441	-1.53181	0.0122249	0.0935258	1	4056	tags=39%, list=20%, signal=48%
WP_PPAR_SIGNALING_PATHWAY	WP_PPAR_SIGNALING_PATHWAY	Details ...	53	-0.460818	-1.53171	0.0175219	0.093341	1	3071	tags=30%, list=15%, signal=36%
WP_CILIOPATHIES	WP_CILIOPATHIES	Details ...	173	-0.404447	-1.53099	0.00215517	0.0936112	1	3568	tags=24%, list=18%, signal=29%
REACTOME_MITOCHONDRIAL_PROTEIN_IMPORT	REACTOME_MITOCHONDRIAL_PROTEIN_IMPORT	Details ...	63	-0.450352	-1.53091	0.0204573	0.0934066	1	4172	tags=33%, list=21%, signal=42%
REACTOME_KSRP_KHSRP_BINDS_AND_DESTABILIZES_MRNA	REACTOME_KSRP_KHSRP_BINDS_AND_DESTABILIZES_MRNA	Details ...	17	-0.589235	-1.53059	0.0319001	0.0933789	1	4226	tags=53%, list=21%, signal=67%
BIOCARTA_IL7_PATHWAY	BIOCARTA_IL7_PATHWAY	Details ...	16	-0.595965	-1.53035	0.0316265	0.0933057	1	7099	tags=75%, list=36%, signal=116%
PID_FOXO_PATHWAY	PID_FOXO_PATHWAY	Details ...	47	-0.478964	-1.52837	0.0280255	0.0946727	1	2328	tags=17%, list=12%, signal=19%
REACTOME_SIGNALING_BY_NOTCH	REACTOME_SIGNALING_BY_NOTCH	Details ...	223	-0.394322	-1.52708	0.00104493	0.0954329	1	4059	tags=30%, list=20%, signal=37%
KEGG_CYSTEINE_AND_METHIONINE_METABOLISM	KEGG_CYSTEINE_AND_METHIONINE_METABOLISM	Details ...	29	-0.528209	-1.52511	0.0445063	0.096666	1	3178	tags=41%, list=16%, signal=49%
REACTOME_METABOLISM_OF_POLYAMINES	REACTOME_METABOLISM_OF_POLYAMINES	Details ...	57	-0.461823	-1.52316	0.0266022	0.0979802	1	7465	tags=72%, list=37%, signal=115%
KEGG_PPAR_SIGNALING_PATHWAY	KEGG_PPAR_SIGNALING_PATHWAY	Details ...	54	-0.47405	-1.52105	0.0121359	0.0994593	1	3350	tags=31%, list=17%, signal=38%
REACTOME_TP53_REGULATES_TRANSCRIPTION_OF_DNA_REPAIR_GENES	REACTOME_TP53_REGULATES_TRANSCRIPTION_OF_DNA_REPAIR_GENES	Details ...	62	-0.447148	-1.51939	0.0193237	0.100495	1	6685	tags=39%, list=33%, signal=58%
BIOCARTA_BAD_PATHWAY	BIOCARTA_BAD_PATHWAY	Details ...	23	-0.539305	-1.51892	0.0484765	0.100626	1	2494	tags=30%, list=12%, signal=35%
KEGG_BIOSYNTHESIS_OF_UNSATURATED_FATTY_ACIDS	KEGG_BIOSYNTHESIS_OF_UNSATURATED_FATTY_ACIDS	Details ...	21	-0.549472	-1.51852	0.0380818	0.100674	1	1329	tags=24%, list=7%, signal=25%
REACTOME_GLYOXYLATE_METABOLISM_AND_GLYCINE_DEGRADATION	REACTOME_GLYOXYLATE_METABOLISM_AND_GLYCINE_DEGRADATION	Details ...	25	-0.544011	-1.51547	0.037889	0.103043	1	5915	tags=52%, list=30%, signal=74%
REACTOME_AMYLOID_FIBER_FORMATION	REACTOME_AMYLOID_FIBER_FORMATION	Details ...	89	-0.426473	-1.51055	0.0117371	0.107013	1	3355	tags=29%, list=17%, signal=35%
REACTOME_RND1_GTPASE_CYCLE	REACTOME_RND1_GTPASE_CYCLE	Details ...	40	-0.481685	-1.50608	0.0340479	0.110845	1	1710	tags=15%, list=9%, signal=16%
REACTOME_TRANSLATION	REACTOME_TRANSLATION	Details ...	292	-0.38301	-1.50598	0.00511247	0.110639	1	8970	tags=67%, list=45%, signal=120%
BIOCARTA_PROTEASOME_PATHWAY	BIOCARTA_PROTEASOME_PATHWAY	Details ...	19	-0.556929	-1.50505	0.0523338	0.111146	1	8514	tags=89%, list=43%, signal=156%
PID_ILK_PATHWAY	PID_ILK_PATHWAY	Details ...	45	-0.475674	-1.50364	0.0290771	0.112115	1	2116	tags=20%, list=11%, signal=22%
REACTOME_TRANSLOCATION_OF_SLC2A4_GLUT4_TO_THE_PLASMA_MEMBRANE	REACTOME_TRANSLOCATION_OF_SLC2A4_GLUT4_TO_THE_PLASMA_MEMBRANE	Details ...	68	-0.447654	-1.50194	0.0204327	0.113304	1	2837	tags=22%, list=14%, signal=26%
REACTOME_EUKARYOTIC_TRANSLATION_ELONGATION	REACTOME_EUKARYOTIC_TRANSLATION_ELONGATION	Details ...	92	-0.422983	-1.49911	0.0104773	0.115585	1	9166	tags=79%, list=46%, signal=146%
BIOCARTA_VDR_PATHWAY	BIOCARTA_VDR_PATHWAY	Details ...	24	-0.531674	-1.49907	0.0603567	0.115323	1	3627	tags=33%, list=18%, signal=41%
KEGG_SMALL_CELL_LUNG_CANCER	KEGG_SMALL_CELL_LUNG_CANCER	Details ...	82	-0.425166	-1.49867	0.0165289	0.115391	1	4030	tags=32%, list=20%, signal=40%
REACTOME_SLC_TRANSPORTER_DISORDERS	REACTOME_SLC_TRANSPORTER_DISORDERS	Details ...	74	-0.431091	-1.49634	0.0248227	0.117345	1	5036	tags=49%, list=25%, signal=65%
REACTOME_L1CAM_INTERACTIONS	REACTOME_L1CAM_INTERACTIONS	Details ...	111	-0.412141	-1.4952	0.0131868	0.118178	1	2151	tags=20%, list=11%, signal=22%
WP_PROTEASOME_DEGRADATION	WP_PROTEASOME_DEGRADATION	Details ...	61	-0.448805	-1.49392	0.017094	0.118962	1	6890	tags=62%, list=35%, signal=95%
KEGG_PURINE_METABOLISM	KEGG_PURINE_METABOLISM	Details ...	148	-0.398161	-1.49048	0.00323276	0.121962	1	3484	tags=30%, list=17%, signal=37%
KEGG_RIBOSOME	KEGG_RIBOSOME	Details ...	88	-0.42386	-1.49	0.0166074	0.122084	1	9166	tags=81%, list=46%, signal=149%
REACTOME_HEDGEHOG_LIGAND_BIOGENESIS	REACTOME_HEDGEHOG_LIGAND_BIOGENESIS	Details ...	63	-0.442065	-1.48582	0.0274463	0.125861	1	7098	tags=65%, list=36%, signal=101%
REACTOME_MAPK6_MAPK4_SIGNALING	REACTOME_MAPK6_MAPK4_SIGNALING	Details ...	86	-0.423335	-1.48576	0.0185185	0.125584	1	6558	tags=49%, list=33%, signal=72%
WP_PI3KAKTMTOR_SIGNALING_PATHWAY_AND_THERAPEUTIC_OPPORTUNITIES	WP_PI3KAKTMTOR_SIGNALING_PATHWAY_AND_THERAPEUTIC_OPPORTUNITIES	Details ...	30	-0.50361	-1.48242	0.0447154	0.128573	1	4350	tags=37%, list=22%, signal=47%
REACTOME_SRP_DEPENDENT_COTRANSLATIONAL_PROTEIN_TARGETING_TO_MEMBRANE	REACTOME_SRP_DEPENDENT_COTRANSLATIONAL_PROTEIN_TARGETING_TO_MEMBRANE	Details ...	112	-0.404623	-1.48124	0.0133482	0.129419	1	9166	tags=75%, list=46%, signal=138%
REACTOME_INTERLEUKIN_12_SIGNALING	REACTOME_INTERLEUKIN_12_SIGNALING	Details ...	44	-0.478672	-1.4782	0.0280971	0.132101	1	4921	tags=39%, list=25%, signal=51%
REACTOME_NGF_STIMULATED_TRANSCRIPTION	REACTOME_NGF_STIMULATED_TRANSCRIPTION	Details ...	36	-0.483689	-1.47208	0.0275953	0.137882	1	2726	tags=28%, list=14%, signal=32%
REACTOME_NUCLEAR_EVENTS_KINASE_AND_TRANSCRIPTION_FACTOR_ACTIVATION	REACTOME_NUCLEAR_EVENTS_KINASE_AND_TRANSCRIPTION_FACTOR_ACTIVATION	Details ...	58	-0.443091	-1.46866	0.0447205	0.141274	1	2839	tags=26%, list=14%, signal=30%
REACTOME_INTERLEUKIN_7_SIGNALING	REACTOME_INTERLEUKIN_7_SIGNALING	Details ...	29	-0.506901	-1.46524	0.0664011	0.144488	1	3114	tags=38%, list=16%, signal=45%
REACTOME_CRISTAE_FORMATION	REACTOME_CRISTAE_FORMATION	Details ...	31	-0.495735	-1.46481	0.047043	0.144555	1	8772	tags=71%, list=44%, signal=126%
REACTOME_ABERRANT_REGULATION_OF_MITOTIC_G1_S_TRANSITION_IN_CANCER_DUE_TO_RB1_DEFECTS	REACTOME_ABERRANT_REGULATION_OF_MITOTIC_G1_S_TRANSITION_IN_CANCER_DUE_TO_RB1_DEFECTS	Details ...	17	-0.561932	-1.46411	0.0643713	0.144978	1	3839	tags=53%, list=19%, signal=65%
REACTOME_EUKARYOTIC_TRANSLATION_INITIATION	REACTOME_EUKARYOTIC_TRANSLATION_INITIATION	Details ...	119	-0.397944	-1.45914	0.0234637	0.150162	1	9166	tags=74%, list=46%, signal=136%
REACTOME_RRNA_PROCESSING	REACTOME_RRNA_PROCESSING	Details ...	204	-0.374434	-1.45499	0.00105042	0.154423	1	9166	tags=64%, list=46%, signal=117%
BIOCARTA_PAR1_PATHWAY	BIOCARTA_PAR1_PATHWAY	Details ...	19	-0.548298	-1.45206	0.0530086	0.15751	1	1603	tags=21%, list=8%, signal=23%
KEGG_CITRATE_CYCLE_TCA_CYCLE	KEGG_CITRATE_CYCLE_TCA_CYCLE	Details ...	29	-0.498815	-1.45158	0.0592992	0.157661	1	8115	tags=76%, list=41%, signal=128%
WP_LTF_DANGER_SIGNAL_RESPONSE_PATHWAY	WP_LTF_DANGER_SIGNAL_RESPONSE_PATHWAY	Details ...	15	-0.570957	-1.4509	0.0711044	0.158083	1	1047	tags=20%, list=5%, signal=21%
REACTOME_ACTIVATION_OF_NMDA_RECEPTORS_AND_POSTSYNAPTIC_EVENTS	REACTOME_ACTIVATION_OF_NMDA_RECEPTORS_AND_POSTSYNAPTIC_EVENTS	Details ...	87	-0.413885	-1.45025	0.0289687	0.158413	1	4377	tags=34%, list=22%, signal=44%
REACTOME_DEGRADATION_OF_BETA_CATENIN_BY_THE_DESTRUCTION_COMPLEX	REACTOME_DEGRADATION_OF_BETA_CATENIN_BY_THE_DESTRUCTION_COMPLEX	Details ...	83	-0.419303	-1.44977	0.0301275	0.158505	1	7159	tags=54%, list=36%, signal=84%
REACTOME_SIGNALING_BY_HEDGEHOG	REACTOME_SIGNALING_BY_HEDGEHOG	Details ...	146	-0.387517	-1.44838	0.016538	0.159712	1	6580	tags=48%, list=33%, signal=71%
REACTOME_NOTCH3_INTRACELLULAR_DOMAIN_REGULATES_TRANSCRIPTION	REACTOME_NOTCH3_INTRACELLULAR_DOMAIN_REGULATES_TRANSCRIPTION	Details ...	22	-0.522363	-1.44816	0.0767004	0.159617	1	221	tags=9%, list=1%, signal=9%
REACTOME_REGULATION_OF_MECP2_EXPRESSION_AND_ACTIVITY	REACTOME_REGULATION_OF_MECP2_EXPRESSION_AND_ACTIVITY	Details ...	30	-0.495724	-1.44634	0.0652463	0.161415	1	6606	tags=50%, list=33%, signal=75%
REACTOME_NUCLEOTIDE_SALVAGE	REACTOME_NUCLEOTIDE_SALVAGE	Details ...	23	-0.518599	-1.44201	0.0690571	0.16611	1	3905	tags=39%, list=20%, signal=49%
REACTOME_NEGATIVE_REGULATION_OF_NMDA_RECEPTOR_MEDIATED_NEURONAL_TRANSMISSION	REACTOME_NEGATIVE_REGULATION_OF_NMDA_RECEPTOR_MEDIATED_NEURONAL_TRANSMISSION	Details ...	20	-0.536727	-1.44126	0.0636492	0.166682	1	4911	tags=55%, list=25%, signal=73%
REACTOME_TRIGLYCERIDE_METABOLISM	REACTOME_TRIGLYCERIDE_METABOLISM	Details ...	26	-0.506852	-1.44025	0.0725034	0.167469	1	2784	tags=31%, list=14%, signal=36%
PID_IL8_CXCR2_PATHWAY	PID_IL8_CXCR2_PATHWAY	Details ...	33	-0.477462	-1.44019	0.0491591	0.16712	1	3807	tags=33%, list=19%, signal=41%
REACTOME_METABOLISM_OF_FOLATE_AND_PTERINES	REACTOME_METABOLISM_OF_FOLATE_AND_PTERINES	Details ...	15	-0.577854	-1.44016	0.0746888	0.166731	1	5506	tags=67%, list=28%, signal=92%
WP_MTHFR_DEFICIENCY	WP_MTHFR_DEFICIENCY	Details ...	24	-0.505484	-1.43965	0.0710145	0.166958	1	5588	tags=54%, list=28%, signal=75%
REACTOME_DEADENYLATION_DEPENDENT_MRNA_DECAY	REACTOME_DEADENYLATION_DEPENDENT_MRNA_DECAY	Details ...	56	-0.439842	-1.43927	0.0549451	0.167016	1	4236	tags=32%, list=21%, signal=41%
REACTOME_RHOV_GTPASE_CYCLE	REACTOME_RHOV_GTPASE_CYCLE	Details ...	33	-0.469278	-1.43665	0.0634278	0.169645	1	2922	tags=18%, list=15%, signal=21%
REACTOME_SELENOAMINO_ACID_METABOLISM	REACTOME_SELENOAMINO_ACID_METABOLISM	Details ...	115	-0.389395	-1.43075	0.0273038	0.1765	1	9166	tags=73%, list=46%, signal=134%
KEGG_PATHOGENIC_ESCHERICHIA_COLI_INFECTION	KEGG_PATHOGENIC_ESCHERICHIA_COLI_INFECTION	Details ...	52	-0.440022	-1.43061	0.0529483	0.17623	1	2905	tags=23%, list=15%, signal=27%
WP_EGFEGFR_SIGNALING_PATHWAY	WP_EGFEGFR_SIGNALING_PATHWAY	Details ...	159	-0.373263	-1.43014	0.0139785	0.176446	1	3727	tags=19%, list=19%, signal=23%
WP_AGERAGE_PATHWAY	WP_AGERAGE_PATHWAY	Details ...	63	-0.426176	-1.42992	0.0498132	0.176288	1	4077	tags=32%, list=20%, signal=40%
WP_PATHOGENIC_ESCHERICHIA_COLI_INFECTION	WP_PATHOGENIC_ESCHERICHIA_COLI_INFECTION	Details ...	52	-0.440022	-1.42802	0.049936	0.178278	1	2905	tags=23%, list=15%, signal=27%
BIOCARTA_RACCYCD_PATHWAY	BIOCARTA_RACCYCD_PATHWAY	Details ...	26	-0.498484	-1.42238	0.0626703	0.185154	1	4030	tags=38%, list=20%, signal=48%
REACTOME_SIGNALING_BY_NOTCH1_HD_DOMAIN_MUTANTS_IN_CANCER	REACTOME_SIGNALING_BY_NOTCH1_HD_DOMAIN_MUTANTS_IN_CANCER	Details ...	15	-0.562822	-1.42189	0.0986343	0.185341	1	3846	tags=33%, list=19%, signal=41%
REACTOME_MITOCHONDRIAL_TRANSLATION	REACTOME_MITOCHONDRIAL_TRANSLATION	Details ...	96	-0.398882	-1.41992	0.0303371	0.187496	1	8390	tags=65%, list=42%, signal=111%
REACTOME_DISORDERS_OF_TRANSMEMBRANE_TRANSPORTERS	REACTOME_DISORDERS_OF_TRANSMEMBRANE_TRANSPORTERS	Details ...	145	-0.384032	-1.41975	0.0228509	0.187251	1	5347	tags=43%, list=27%, signal=59%
KEGG_GLYCEROLIPID_METABOLISM	KEGG_GLYCEROLIPID_METABOLISM	Details ...	43	-0.449945	-1.41812	0.0571429	0.188953	1	2870	tags=28%, list=14%, signal=33%
KEGG_NITROGEN_METABOLISM	KEGG_NITROGEN_METABOLISM	Details ...	19	-0.54081	-1.41497	0.0634006	0.192817	1	880	tags=26%, list=4%, signal=28%
WP_LIPID_METABOLISM_PATHWAY	WP_LIPID_METABOLISM_PATHWAY	Details ...	27	-0.49704	-1.41335	0.0722071	0.194558	1	5550	tags=48%, list=28%, signal=67%
WP_HUMAN_THYROID_STIMULATING_HORMONE_TSH_SIGNALING_PATHWAY	WP_HUMAN_THYROID_STIMULATING_HORMONE_TSH_SIGNALING_PATHWAY	Details ...	63	-0.418344	-1.41228	0.0433168	0.195484	1	3839	tags=25%, list=19%, signal=31%
WP_ESTROGEN_SIGNALING_PATHWAY	WP_ESTROGEN_SIGNALING_PATHWAY	Details ...	22	-0.506418	-1.40669	0.0836879	0.202754	1	7932	tags=73%, list=40%, signal=121%
REACTOME_RAC3_GTPASE_CYCLE	REACTOME_RAC3_GTPASE_CYCLE	Details ...	92	-0.399926	-1.40322	0.0361305	0.207221	1	2922	tags=14%, list=15%, signal=16%
BIOCARTA_HDAC_PATHWAY	BIOCARTA_HDAC_PATHWAY	Details ...	23	-0.502566	-1.40303	0.0917942	0.207024	1	4623	tags=48%, list=23%, signal=62%
WP_GLYCOGEN_SYNTHESIS_AND_DEGRADATION	WP_GLYCOGEN_SYNTHESIS_AND_DEGRADATION	Details ...	39	-0.450539	-1.40198	0.0699482	0.207994	1	7326	tags=64%, list=37%, signal=101%
REACTOME_ASYMMETRIC_LOCALIZATION_OF_PCP_PROTEINS	REACTOME_ASYMMETRIC_LOCALIZATION_OF_PCP_PROTEINS	Details ...	62	-0.423299	-1.40176	0.0463183	0.207813	1	8153	tags=74%, list=41%, signal=125%
WP_16P112_PROXIMAL_DELETION_SYNDROME	WP_16P112_PROXIMAL_DELETION_SYNDROME	Details ...	71	-0.416406	-1.40145	0.0555556	0.207751	1	3807	tags=30%, list=19%, signal=36%
KEGG_GLYCINE_SERINE_AND_THREONINE_METABOLISM	KEGG_GLYCINE_SERINE_AND_THREONINE_METABOLISM	Details ...	26	-0.488901	-1.40117	0.0841248	0.207669	1	1788	tags=27%, list=9%, signal=30%
KEGG_LYSINE_DEGRADATION	KEGG_LYSINE_DEGRADATION	Details ...	43	-0.442808	-1.4004	0.0771176	0.208313	1	3117	tags=26%, list=16%, signal=30%
REACTOME_DECTIN_1_MEDIATED_NONCANONICAL_NF_KB_SIGNALING	REACTOME_DECTIN_1_MEDIATED_NONCANONICAL_NF_KB_SIGNALING	Details ...	59	-0.426784	-1.39971	0.0521212	0.208818	1	7931	tags=73%, list=40%, signal=121%
REACTOME_ESTROGEN_DEPENDENT_GENE_EXPRESSION	REACTOME_ESTROGEN_DEPENDENT_GENE_EXPRESSION	Details ...	140	-0.375455	-1.39962	0.0195652	0.208477	1	3355	tags=26%, list=17%, signal=31%
REACTOME_MITOCHONDRIAL_FATTY_ACID_BETA_OXIDATION	REACTOME_MITOCHONDRIAL_FATTY_ACID_BETA_OXIDATION	Details ...	34	-0.46661	-1.39862	0.0936675	0.209367	1	3144	tags=26%, list=16%, signal=31%
REACTOME_LAMININ_INTERACTIONS	REACTOME_LAMININ_INTERACTIONS	Details ...	30	-0.472758	-1.39543	0.0798935	0.213625	1	4740	tags=33%, list=24%, signal=44%
REACTOME_METABOLISM_OF_CARBOHYDRATES	REACTOME_METABOLISM_OF_CARBOHYDRATES	Details ...	268	-0.352576	-1.3942	0.00616016	0.215065	1	3814	tags=30%, list=19%, signal=37%
KEGG_DRUG_METABOLISM_OTHER_ENZYMES	KEGG_DRUG_METABOLISM_OTHER_ENZYMES	Details ...	28	-0.489477	-1.39355	0.102881	0.215484	1	5104	tags=50%, list=26%, signal=67%
WP_METABOLIC_REPROGRAMMING_IN_COLON_CANCER	WP_METABOLIC_REPROGRAMMING_IN_COLON_CANCER	Details ...	42	-0.447808	-1.39193	0.0617907	0.217517	1	3142	tags=36%, list=16%, signal=42%
REACTOME_TRANSCRIPTIONAL_REGULATION_BY_RUNX1	REACTOME_TRANSCRIPTIONAL_REGULATION_BY_RUNX1	Details ...	217	-0.358132	-1.39191	0.0105152	0.217038	1	6914	tags=49%, list=35%, signal=74%
REACTOME_REGULATION_OF_HMOX1_EXPRESSION_AND_ACTIVITY	REACTOME_REGULATION_OF_HMOX1_EXPRESSION_AND_ACTIVITY	Details ...	63	-0.415922	-1.38947	0.0510328	0.220199	1	7931	tags=68%, list=40%, signal=113%
PID_SMAD2_3PATHWAY	PID_SMAD2_3PATHWAY	Details ...	16	-0.532345	-1.38796	0.120991	0.221903	1	3116	tags=25%, list=16%, signal=30%
REACTOME_APOPTOTIC_EXECUTION_PHASE	REACTOME_APOPTOTIC_EXECUTION_PHASE	Details ...	50	-0.442213	-1.38672	0.0644769	0.223212	1	2354	tags=24%, list=12%, signal=27%
REACTOME_INTERLEUKIN_12_FAMILY_SIGNALING	REACTOME_INTERLEUKIN_12_FAMILY_SIGNALING	Details ...	54	-0.423565	-1.38485	0.0615006	0.225428	1	5997	tags=43%, list=30%, signal=61%
REACTOME_FATTY_ACYL_COA_BIOSYNTHESIS	REACTOME_FATTY_ACYL_COA_BIOSYNTHESIS	Details ...	31	-0.468269	-1.38316	0.0933694	0.227553	1	3379	tags=32%, list=17%, signal=39%
REACTOME_RHOG_GTPASE_CYCLE	REACTOME_RHOG_GTPASE_CYCLE	Details ...	74	-0.395208	-1.38101	0.0556199	0.230397	1	1936	tags=14%, list=10%, signal=15%
REACTOME_ATF4_ACTIVATES_GENES_IN_RESPONSE_TO_ENDOPLASMIC_RETICULUM_STRESS	REACTOME_ATF4_ACTIVATES_GENES_IN_RESPONSE_TO_ENDOPLASMIC_RETICULUM_STRESS	Details ...	27	-0.478616	-1.38021	0.0955679	0.231148	1	4226	tags=41%, list=21%, signal=52%
REACTOME_HEDGEHOG_ON_STATE	REACTOME_HEDGEHOG_ON_STATE	Details ...	84	-0.392132	-1.3791	0.0591716	0.232355	1	7931	tags=62%, list=40%, signal=102%
REACTOME_COPI_MEDIATED_ANTEROGRADE_TRANSPORT	REACTOME_COPI_MEDIATED_ANTEROGRADE_TRANSPORT	Details ...	97	-0.385089	-1.37605	0.0441347	0.236709	1	2237	tags=14%, list=11%, signal=16%
REACTOME_RND2_GTPASE_CYCLE	REACTOME_RND2_GTPASE_CYCLE	Details ...	40	-0.439526	-1.37409	0.100645	0.239261	1	2822	tags=20%, list=14%, signal=23%
REACTOME_SIGNALING_BY_KIT_IN_DISEASE	REACTOME_SIGNALING_BY_KIT_IN_DISEASE	Details ...	20	-0.510948	-1.37367	0.112409	0.239419	1	7223	tags=55%, list=36%, signal=86%
KEGG_RENIN_ANGIOTENSIN_SYSTEM	KEGG_RENIN_ANGIOTENSIN_SYSTEM	Details ...	15	-0.553874	-1.37163	0.108069	0.242129	1	4652	tags=47%, list=23%, signal=61%
REACTOME_ABC_TRANSPORTER_DISORDERS	REACTOME_ABC_TRANSPORTER_DISORDERS	Details ...	71	-0.399511	-1.37159	0.0614251	0.241648	1	7098	tags=56%, list=36%, signal=87%
WP_TCA_CYCLE_AND_DEFICIENCY_OF_PYRUVATE_DEHYDROGENASE_COMPLEX_PDHC	WP_TCA_CYCLE_AND_DEFICIENCY_OF_PYRUVATE_DEHYDROGENASE_COMPLEX_PDHC	Details ...	15	-0.545792	-1.36938	0.105644	0.244597	1	7149	tags=80%, list=36%, signal=125%
REACTOME_ACTIVATION_OF_MATRIX_METALLOPROTEINASES	REACTOME_ACTIVATION_OF_MATRIX_METALLOPROTEINASES	Details ...	26	-0.481821	-1.36809	0.121547	0.24622	1	4652	tags=46%, list=23%, signal=60%
REACTOME_PROCESSING_OF_INTRONLESS_PRE_MRNAS	REACTOME_PROCESSING_OF_INTRONLESS_PRE_MRNAS	Details ...	19	-0.522437	-1.36644	0.12465	0.24832	1	8174	tags=79%, list=41%, signal=134%
BIOCARTA_NO1_PATHWAY	BIOCARTA_NO1_PATHWAY	Details ...	23	-0.496885	-1.36479	0.100275	0.250325	1	5550	tags=61%, list=28%, signal=84%
REACTOME_PYRUVATE_METABOLISM_AND_CITRIC_ACID_TCA_CYCLE	REACTOME_PYRUVATE_METABOLISM_AND_CITRIC_ACID_TCA_CYCLE	Details ...	53	-0.417607	-1.36475	0.0806846	0.24983	1	4322	tags=34%, list=22%, signal=43%
REACTOME_RHOBTB2_GTPASE_CYCLE	REACTOME_RHOBTB2_GTPASE_CYCLE	Details ...	23	-0.48794	-1.36293	0.109091	0.252253	1	6217	tags=48%, list=31%, signal=69%
BIOCARTA_GCR_PATHWAY	BIOCARTA_GCR_PATHWAY	Details ...	17	-0.521658	-1.36205	0.121037	0.253114	1	3742	tags=41%, list=19%, signal=51%
REACTOME_METABOLISM_OF_NITRIC_OXIDE_NOS3_ACTIVATION_AND_REGULATION	REACTOME_METABOLISM_OF_NITRIC_OXIDE_NOS3_ACTIVATION_AND_REGULATION	Details ...	15	-0.538927	-1.35455	0.126638	0.264884	1	2795	tags=33%, list=14%, signal=39%
REACTOME_IL_6_TYPE_CYTOKINE_RECEPTOR_LIGAND_INTERACTIONS	REACTOME_IL_6_TYPE_CYTOKINE_RECEPTOR_LIGAND_INTERACTIONS	Details ...	15	-0.536407	-1.35384	0.125	0.265539	1	2477	tags=27%, list=12%, signal=30%
REACTOME_SIGNALING_BY_NOTCH1_PEST_DOMAIN_MUTANTS_IN_CANCER	REACTOME_SIGNALING_BY_NOTCH1_PEST_DOMAIN_MUTANTS_IN_CANCER	Details ...	56	-0.402004	-1.3526	0.0814095	0.267029	1	8124	tags=52%, list=41%, signal=87%
PID_FRA_PATHWAY	PID_FRA_PATHWAY	Details ...	37	-0.43543	-1.35231	0.0883483	0.266934	1	2782	tags=30%, list=14%, signal=34%
REACTOME_SELECTIVE_AUTOPHAGY	REACTOME_SELECTIVE_AUTOPHAGY	Details ...	75	-0.390416	-1.35127	0.0630202	0.268072	1	3350	tags=25%, list=17%, signal=30%
KEGG_FRUCTOSE_AND_MANNOSE_METABOLISM	KEGG_FRUCTOSE_AND_MANNOSE_METABOLISM	Details ...	33	-0.45273	-1.35117	0.100391	0.267653	1	3303	tags=33%, list=17%, signal=40%
REACTOME_CYTOSOLIC_TRNA_AMINOACYLATION	REACTOME_CYTOSOLIC_TRNA_AMINOACYLATION	Details ...	23	-0.495739	-1.35064	0.101124	0.26795	1	8074	tags=74%, list=40%, signal=124%
REACTOME_FORMATION_OF_INCISION_COMPLEX_IN_GG_NER	REACTOME_FORMATION_OF_INCISION_COMPLEX_IN_GG_NER	Details ...	43	-0.429367	-1.34981	0.084596	0.268801	1	7921	tags=56%, list=40%, signal=92%
REACTOME_INTERFERON_SIGNALING	REACTOME_INTERFERON_SIGNALING	Details ...	177	-0.352996	-1.34969	0.0254507	0.268409	1	3762	tags=27%, list=19%, signal=32%
KEGG_GLYCOSAMINOGLYCAN_BIOSYNTHESIS_CHONDROITIN_SULFATE	KEGG_GLYCOSAMINOGLYCAN_BIOSYNTHESIS_CHONDROITIN_SULFATE	Details ...	21	-0.495928	-1.34293	0.126741	0.279689	1	3728	tags=33%, list=19%, signal=41%
REACTOME_RHOH_GTPASE_CYCLE	REACTOME_RHOH_GTPASE_CYCLE	Details ...	36	-0.439869	-1.34288	0.101961	0.279182	1	7122	tags=42%, list=36%, signal=65%
REACTOME_RHOU_GTPASE_CYCLE	REACTOME_RHOU_GTPASE_CYCLE	Details ...	34	-0.449379	-1.34244	0.104031	0.27933	1	240	tags=6%, list=1%, signal=6%
REACTOME_TCF_DEPENDENT_SIGNALING_IN_RESPONSE_TO_WNT	REACTOME_TCF_DEPENDENT_SIGNALING_IN_RESPONSE_TO_WNT	Details ...	214	-0.344024	-1.34232	0.0314795	0.278962	1	6472	tags=42%, list=32%, signal=61%
REACTOME_PTEN_REGULATION	REACTOME_PTEN_REGULATION	Details ...	135	-0.365013	-1.34052	0.0459519	0.281521	1	7931	tags=53%, list=40%, signal=87%
REACTOME_PYRUVATE_METABOLISM	REACTOME_PYRUVATE_METABOLISM	Details ...	29	-0.458642	-1.34042	0.107337	0.281107	1	2829	tags=31%, list=14%, signal=36%
WP_PURINE_METABOLISM_AND_RELATED_DISORDERS	WP_PURINE_METABOLISM_AND_RELATED_DISORDERS	Details ...	21	-0.488357	-1.33979	0.122881	0.281689	1	3348	tags=43%, list=17%, signal=51%
WP_SMALL_CELL_LUNG_CANCER	WP_SMALL_CELL_LUNG_CANCER	Details ...	93	-0.382981	-1.33945	0.0633641	0.281712	1	4030	tags=29%, list=20%, signal=36%
REACTOME_TRNA_AMINOACYLATION	REACTOME_TRNA_AMINOACYLATION	Details ...	41	-0.435849	-1.33845	0.0871261	0.282864	1	8559	tags=68%, list=43%, signal=119%
REACTOME_ESR_MEDIATED_SIGNALING	REACTOME_ESR_MEDIATED_SIGNALING	Details ...	208	-0.346168	-1.33838	0.0283912	0.282362	1	3822	tags=26%, list=19%, signal=32%
WP_PATHWAYS_AFFECTED_IN_ADENOID_CYSTIC_CARCINOMA	WP_PATHWAYS_AFFECTED_IN_ADENOID_CYSTIC_CARCINOMA	Details ...	64	-0.392035	-1.33825	0.0947752	0.282018	1	2786	tags=23%, list=14%, signal=27%
WP_PURINERGIC_SIGNALING	WP_PURINERGIC_SIGNALING	Details ...	22	-0.483814	-1.33593	0.11731	0.285478	1	7224	tags=59%, list=36%, signal=93%
REACTOME_METABOLISM_OF_PORPHYRINS	REACTOME_METABOLISM_OF_PORPHYRINS	Details ...	20	-0.497889	-1.33547	0.132948	0.28567	1	2672	tags=20%, list=13%, signal=23%
REACTOME_REGULATION_OF_TP53_ACTIVITY_THROUGH_ACETYLATION	REACTOME_REGULATION_OF_TP53_ACTIVITY_THROUGH_ACETYLATION	Details ...	30	-0.448997	-1.33378	0.118367	0.288097	1	4309	tags=33%, list=22%, signal=42%
REACTOME_NEGATIVE_REGULATION_OF_MAPK_PATHWAY	REACTOME_NEGATIVE_REGULATION_OF_MAPK_PATHWAY	Details ...	40	-0.43421	-1.3336	0.114286	0.287788	1	9349	tags=75%, list=47%, signal=141%
PID_NFAT_TFPATHWAY	PID_NFAT_TFPATHWAY	Details ...	32	-0.446645	-1.333	0.132372	0.288173	1	4115	tags=38%, list=21%, signal=47%
REACTOME_SIGNALING_BY_ROBO_RECEPTORS	REACTOME_SIGNALING_BY_ROBO_RECEPTORS	Details ...	209	-0.346016	-1.332	0.0324607	0.289239	1	7931	tags=59%, list=40%, signal=97%
REACTOME_CITRIC_ACID_CYCLE_TCA_CYCLE	REACTOME_CITRIC_ACID_CYCLE_TCA_CYCLE	Details ...	22	-0.485767	-1.32787	0.148501	0.295965	1	8115	tags=68%, list=41%, signal=115%
REACTOME_E3_UBIQUITIN_LIGASES_UBIQUITINATE_TARGET_PROTEINS	REACTOME_E3_UBIQUITIN_LIGASES_UBIQUITINATE_TARGET_PROTEINS	Details ...	57	-0.401253	-1.32499	0.0940171	0.300593	1	3725	tags=26%, list=19%, signal=32%
WP_UREA_CYCLE_AND_ASSOCIATED_PATHWAYS	WP_UREA_CYCLE_AND_ASSOCIATED_PATHWAYS	Details ...	23	-0.47609	-1.32492	0.135359	0.3001	1	3142	tags=43%, list=16%, signal=52%
REACTOME_VITAMIN_B5_PANTOTHENATE_METABOLISM	REACTOME_VITAMIN_B5_PANTOTHENATE_METABOLISM	Details ...	17	-0.513887	-1.32335	0.13913	0.302376	1	3797	tags=29%, list=19%, signal=36%
REACTOME_NOTCH_HLH_TRANSCRIPTION_PATHWAY	REACTOME_NOTCH_HLH_TRANSCRIPTION_PATHWAY	Details ...	28	-0.459291	-1.32296	0.135389	0.302449	1	8706	tags=64%, list=44%, signal=114%
WP_NOCGMPPKG_MEDIATED_NEUROPROTECTION	WP_NOCGMPPKG_MEDIATED_NEUROPROTECTION	Details ...	39	-0.431113	-1.32144	0.127005	0.304657	1	3794	tags=31%, list=19%, signal=38%
BIOCARTA_VEGF_PATHWAY	BIOCARTA_VEGF_PATHWAY	Details ...	27	-0.456008	-1.31971	0.128859	0.307281	1	3788	tags=30%, list=19%, signal=37%
WP_FATTY_ACID_BIOSYNTHESIS	WP_FATTY_ACID_BIOSYNTHESIS	Details ...	21	-0.48864	-1.31815	0.146479	0.309617	1	3796	tags=38%, list=19%, signal=47%
WP_TUMOR_SUPPRESSOR_ACTIVITY_OF_SMARCB1	WP_TUMOR_SUPPRESSOR_ACTIVITY_OF_SMARCB1	Details ...	30	-0.445227	-1.31708	0.133065	0.310931	1	3839	tags=37%, list=19%, signal=45%
WP_22Q112_COPY_NUMBER_VARIATION_SYNDROME	WP_22Q112_COPY_NUMBER_VARIATION_SYNDROME	Details ...	128	-0.358106	-1.31691	0.0657016	0.31058	1	1364	tags=13%, list=7%, signal=14%
REACTOME_APOPTOSIS	REACTOME_APOPTOSIS	Details ...	173	-0.343185	-1.31663	0.0588865	0.310488	1	4257	tags=31%, list=21%, signal=39%
REACTOME_ABC_FAMILY_PROTEINS_MEDIATED_TRANSPORT	REACTOME_ABC_FAMILY_PROTEINS_MEDIATED_TRANSPORT	Details ...	97	-0.369584	-1.31545	0.0825688	0.312124	1	7931	tags=59%, list=40%, signal=97%
REACTOME_FORMATION_OF_ATP_BY_CHEMIOSMOTIC_COUPLING	REACTOME_FORMATION_OF_ATP_BY_CHEMIOSMOTIC_COUPLING	Details ...	18	-0.493235	-1.31332	0.154887	0.315353	1	8659	tags=67%, list=43%, signal=118%
WP_GLYCEROPHOSPHOLIPID_BIOSYNTHETIC_PATHWAY	WP_GLYCEROPHOSPHOLIPID_BIOSYNTHETIC_PATHWAY	Details ...	28	-0.449481	-1.31282	0.116531	0.31571	1	7938	tags=57%, list=40%, signal=95%
REACTOME_CELLULAR_RESPONSE_TO_HYPOXIA	REACTOME_CELLULAR_RESPONSE_TO_HYPOXIA	Details ...	72	-0.380083	-1.3126	0.0906977	0.315477	1	7931	tags=64%, list=40%, signal=106%
REACTOME_SIGNALING_BY_NUCLEAR_RECEPTORS	REACTOME_SIGNALING_BY_NUCLEAR_RECEPTORS	Details ...	273	-0.332794	-1.30692	0.0378323	0.325455	1	3355	tags=24%, list=17%, signal=29%
REACTOME_TGF_BETA_RECEPTOR_SIGNALING_IN_EMT_EPITHELIAL_TO_MESENCHYMAL_TRANSITION	REACTOME_TGF_BETA_RECEPTOR_SIGNALING_IN_EMT_EPITHELIAL_TO_MESENCHYMAL_TRANSITION	Details ...	16	-0.510761	-1.30358	0.140401	0.331352	1	3545	tags=31%, list=18%, signal=38%
REACTOME_DEFECTS_IN_VITAMIN_AND_COFACTOR_METABOLISM	REACTOME_DEFECTS_IN_VITAMIN_AND_COFACTOR_METABOLISM	Details ...	22	-0.475068	-1.30336	0.17	0.331187	1	5804	tags=45%, list=29%, signal=64%
WP_GENES_INVOLVED_IN_MALE_INFERTILITY	WP_GENES_INVOLVED_IN_MALE_INFERTILITY	Details ...	112	-0.356811	-1.30195	0.0764045	0.333228	1	1057	tags=13%, list=5%, signal=14%
REACTOME_INTERLEUKIN_1_SIGNALING	REACTOME_INTERLEUKIN_1_SIGNALING	Details ...	98	-0.367867	-1.30061	0.0911162	0.335085	1	7542	tags=53%, list=38%, signal=85%
REACTOME_ANTIGEN_PROCESSING_CROSS_PRESENTATION	REACTOME_ANTIGEN_PROCESSING_CROSS_PRESENTATION	Details ...	101	-0.365393	-1.29998	0.0860092	0.335607	1	7940	tags=59%, list=40%, signal=98%
BIOCARTA_P53_PATHWAY	BIOCARTA_P53_PATHWAY	Details ...	16	-0.512622	-1.29997	0.165498	0.334977	1	3839	tags=44%, list=19%, signal=54%
PID_ATF2_PATHWAY	PID_ATF2_PATHWAY	Details ...	55	-0.391169	-1.29751	0.122399	0.339129	1	3167	tags=25%, list=16%, signal=30%
REACTOME_CHAPERONE_MEDIATED_AUTOPHAGY	REACTOME_CHAPERONE_MEDIATED_AUTOPHAGY	Details ...	20	-0.479839	-1.29539	0.165951	0.342735	1	3350	tags=35%, list=17%, signal=42%
REACTOME_CONSTITUTIVE_SIGNALING_BY_LIGAND_RESPONSIVE_EGFR_CANCER_VARIANTS	REACTOME_CONSTITUTIVE_SIGNALING_BY_LIGAND_RESPONSIVE_EGFR_CANCER_VARIANTS	Details ...	19	-0.482415	-1.29455	0.160888	0.343755	1	7843	tags=68%, list=39%, signal=113%
REACTOME_CTLA4_INHIBITORY_SIGNALING	REACTOME_CTLA4_INHIBITORY_SIGNALING	Details ...	20	-0.482403	-1.29378	0.158416	0.344655	1	7223	tags=60%, list=36%, signal=94%
REACTOME_G_PROTEIN_MEDIATED_EVENTS	REACTOME_G_PROTEIN_MEDIATED_EVENTS	Details ...	50	-0.402293	-1.29321	0.141439	0.345177	1	4377	tags=36%, list=22%, signal=46%
REACTOME_INTERLEUKIN_6_FAMILY_SIGNALING	REACTOME_INTERLEUKIN_6_FAMILY_SIGNALING	Details ...	22	-0.472326	-1.29257	0.139535	0.345775	1	5881	tags=45%, list=29%, signal=64%
BIOCARTA_HIVNEF_PATHWAY	BIOCARTA_HIVNEF_PATHWAY	Details ...	54	-0.395484	-1.29168	0.141439	0.346816	1	3845	tags=28%, list=19%, signal=34%
REACTOME_MRNA_DECAY_BY_3_TO_5_EXORIBONUCLEASE	REACTOME_MRNA_DECAY_BY_3_TO_5_EXORIBONUCLEASE	Details ...	16	-0.507502	-1.29152	0.16074	0.346489	1	4226	tags=38%, list=21%, signal=48%
REACTOME_TP53_REGULATES_TRANSCRIPTION_OF_CELL_DEATH_GENES	REACTOME_TP53_REGULATES_TRANSCRIPTION_OF_CELL_DEATH_GENES	Details ...	44	-0.412855	-1.29121	0.129653	0.346453	1	2685	tags=18%, list=13%, signal=21%
BIOCARTA_CARM_ER_PATHWAY	BIOCARTA_CARM_ER_PATHWAY	Details ...	24	-0.463654	-1.29087	0.169377	0.346468	1	8042	tags=63%, list=40%, signal=105%
WP_TCA_CYCLE_AKA_KREBS_OR_CITRIC_ACID_CYCLE	WP_TCA_CYCLE_AKA_KREBS_OR_CITRIC_ACID_CYCLE	Details ...	18	-0.494142	-1.28764	0.182081	0.352127	1	8115	tags=72%, list=41%, signal=122%
REACTOME_LDL_CLEARANCE	REACTOME_LDL_CLEARANCE	Details ...	19	-0.478188	-1.28389	0.186589	0.35904	1	5052	tags=47%, list=25%, signal=63%
WP_TRANSLATION_INHIBITORS_IN_CHRONICALLY_ACTIVATED_PDGFRA_CELLS	WP_TRANSLATION_INHIBITORS_IN_CHRONICALLY_ACTIVATED_PDGFRA_CELLS	Details ...	46	-0.408143	-1.28374	0.134715	0.358647	1	2176	tags=20%, list=11%, signal=22%
REACTOME_FORMATION_OF_TC_NER_PRE_INCISION_COMPLEX	REACTOME_FORMATION_OF_TC_NER_PRE_INCISION_COMPLEX	Details ...	53	-0.391541	-1.28339	0.135338	0.358655	1	9323	tags=72%, list=47%, signal=134%
WP_PATHWAYS_IN_CLEAR_CELL_RENAL_CELL_CARCINOMA	WP_PATHWAYS_IN_CLEAR_CELL_RENAL_CELL_CARCINOMA	Details ...	82	-0.368541	-1.27628	0.12297	0.372198	1	3324	tags=30%, list=17%, signal=36%
BIOCARTA_CREB_PATHWAY	BIOCARTA_CREB_PATHWAY	Details ...	21	-0.469501	-1.27577	0.19186	0.372503	1	4377	tags=33%, list=22%, signal=43%
REACTOME_TP53_REGULATES_TRANSCRIPTION_OF_ADDITIONAL_CELL_CYCLE_GENES_WHOSE_EXACT_ROLE_IN_THE_P53_PATHWAY_REMAIN_UNCERTAIN	REACTOME_TP53_REGULATES_TRANSCRIPTION_OF_ADDITIONAL_CELL_CYCLE_GENES_WHOSE_EXACT_ROLE_IN_THE_P53_PATHWAY_REMAIN_UNCERTAIN	Details ...	21	-0.471603	-1.27495	0.168079	0.373509	1	207	tags=10%, list=1%, signal=10%
WP_INTERACTOME_OF_POLYCOMB_REPRESSIVE_COMPLEX_2_PRC2	WP_INTERACTOME_OF_POLYCOMB_REPRESSIVE_COMPLEX_2_PRC2	Details ...	16	-0.499174	-1.27193	0.199706	0.379181	1	1679	tags=19%, list=8%, signal=20%
WP_MONOAMINE_TRANSPORT	WP_MONOAMINE_TRANSPORT	Details ...	23	-0.460441	-1.27078	0.175034	0.380899	1	3109	tags=26%, list=16%, signal=31%
REACTOME_HDMS_DEMETHYLATE_HISTONES	REACTOME_HDMS_DEMETHYLATE_HISTONES	Details ...	44	-0.404699	-1.26962	0.155779	0.382655	1	5877	tags=41%, list=29%, signal=58%
REACTOME_RHOBTB1_GTPASE_CYCLE	REACTOME_RHOBTB1_GTPASE_CYCLE	Details ...	23	-0.4586	-1.26815	0.165957	0.385086	1	8768	tags=70%, list=44%, signal=124%
WP_KIT_RECEPTOR_SIGNALING_PATHWAY	WP_KIT_RECEPTOR_SIGNALING_PATHWAY	Details ...	58	-0.385303	-1.2672	0.147277	0.386371	1	2839	tags=19%, list=14%, signal=22%
REACTOME_THE_CITRIC_ACID_TCA_CYCLE_AND_RESPIRATORY_ELECTRON_TRANSPORT	REACTOME_THE_CITRIC_ACID_TCA_CYCLE_AND_RESPIRATORY_ELECTRON_TRANSPORT	Details ...	174	-0.332602	-1.26531	0.0883281	0.389638	1	7265	tags=42%, list=36%, signal=65%
WP_PHOTODYNAMIC_THERAPYINDUCED_NFKB_SURVIVAL_SIGNALING	WP_PHOTODYNAMIC_THERAPYINDUCED_NFKB_SURVIVAL_SIGNALING	Details ...	31	-0.420937	-1.26457	0.179592	0.390436	1	1761	tags=16%, list=9%, signal=18%
WP_GENES_RELATED_TO_PRIMARY_CILIUM_DEVELOPMENT_BASED_ON_CRISPR	WP_GENES_RELATED_TO_PRIMARY_CILIUM_DEVELOPMENT_BASED_ON_CRISPR	Details ...	103	-0.350412	-1.26325	0.117914	0.392628	1	3273	tags=22%, list=16%, signal=27%
WP_PROTEOGLYCAN_BIOSYNTHESIS	WP_PROTEOGLYCAN_BIOSYNTHESIS	Details ...	18	-0.485429	-1.26139	0.197406	0.395934	1	3728	tags=33%, list=19%, signal=41%
PID_HES_HEY_PATHWAY	PID_HES_HEY_PATHWAY	Details ...	43	-0.400419	-1.25868	0.171934	0.401099	1	4262	tags=30%, list=21%, signal=38%
WP_BDNFTRKB_SIGNALING	WP_BDNFTRKB_SIGNALING	Details ...	31	-0.421489	-1.25808	0.175553	0.401647	1	2786	tags=26%, list=14%, signal=30%
WP_THE_OVERLAP_BETWEEN_SIGNAL_TRANSDUCTION_PATHWAYS_THAT_CONTRIBUTE_TO_A_RANGE_OF_LMNA_LAMINOPATHIES	WP_THE_OVERLAP_BETWEEN_SIGNAL_TRANSDUCTION_PATHWAYS_THAT_CONTRIBUTE_TO_A_RANGE_OF_LMNA_LAMINOPATHIES	Details ...	54	-0.382336	-1.25782	0.162095	0.401449	1	3846	tags=33%, list=19%, signal=41%
REACTOME_INTERLEUKIN_1_FAMILY_SIGNALING	REACTOME_INTERLEUKIN_1_FAMILY_SIGNALING	Details ...	127	-0.340479	-1.25713	0.100559	0.402324	1	7130	tags=46%, list=36%, signal=72%
WP_BREAST_CANCER_PATHWAY	WP_BREAST_CANCER_PATHWAY	Details ...	135	-0.340307	-1.25464	0.123094	0.406973	1	2116	tags=17%, list=11%, signal=19%
REACTOME_SIGNALING_BY_CYTOSOLIC_FGFR1_FUSION_MUTANTS	REACTOME_SIGNALING_BY_CYTOSOLIC_FGFR1_FUSION_MUTANTS	Details ...	18	-0.471422	-1.25299	0.179148	0.409839	1	2524	tags=22%, list=13%, signal=25%
REACTOME_PCP_CE_PATHWAY	REACTOME_PCP_CE_PATHWAY	Details ...	89	-0.358469	-1.25249	0.125432	0.410166	1	8188	tags=64%, list=41%, signal=108%
WP_SIGNALING_PATHWAYS_IN_GLIOBLASTOMA	WP_SIGNALING_PATHWAYS_IN_GLIOBLASTOMA	Details ...	81	-0.363024	-1.25229	0.14554	0.409832	1	3839	tags=22%, list=19%, signal=27%
PID_CIRCADIAN_PATHWAY	PID_CIRCADIAN_PATHWAY	Details ...	15	-0.496697	-1.25182	0.193403	0.410104	1	3570	tags=47%, list=18%, signal=57%
REACTOME_RAF_ACTIVATION	REACTOME_RAF_ACTIVATION	Details ...	33	-0.416258	-1.25142	0.193122	0.410213	1	9756	tags=70%, list=49%, signal=136%
REACTOME_BUTYRATE_RESPONSE_FACTOR_1_BRF1_BINDS_AND_DESTABILIZES_MRNA	REACTOME_BUTYRATE_RESPONSE_FACTOR_1_BRF1_BINDS_AND_DESTABILIZES_MRNA	Details ...	17	-0.483001	-1.24808	0.218341	0.416825	1	4226	tags=41%, list=21%, signal=52%
PID_MAPK_TRK_PATHWAY	PID_MAPK_TRK_PATHWAY	Details ...	32	-0.420874	-1.24789	0.18035	0.416517	1	3140	tags=22%, list=16%, signal=26%
PID_VEGFR1_2_PATHWAY	PID_VEGFR1_2_PATHWAY	Details ...	69	-0.368645	-1.24696	0.13785	0.417874	1	3293	tags=20%, list=17%, signal=24%
WP_15Q133_COPY_NUMBER_VARIATION_SYNDROME	WP_15Q133_COPY_NUMBER_VARIATION_SYNDROME	Details ...	19	-0.463	-1.24615	0.204578	0.418893	1	1295	tags=16%, list=6%, signal=17%
KEGG_NON_SMALL_CELL_LUNG_CANCER	KEGG_NON_SMALL_CELL_LUNG_CANCER	Details ...	53	-0.381556	-1.24431	0.159348	0.422242	1	3839	tags=26%, list=19%, signal=33%
WP_MITOCHONDRIAL_CIII_ASSEMBLY	WP_MITOCHONDRIAL_CIII_ASSEMBLY	Details ...	16	-0.479362	-1.24203	0.216885	0.426456	1	7605	tags=63%, list=38%, signal=101%
REACTOME_PROTEIN_FOLDING	REACTOME_PROTEIN_FOLDING	Details ...	93	-0.350034	-1.24196	0.133867	0.425811	1	3768	tags=29%, list=19%, signal=36%
REACTOME_PERK_REGULATES_GENE_EXPRESSION	REACTOME_PERK_REGULATES_GENE_EXPRESSION	Details ...	32	-0.417952	-1.24175	0.174263	0.42559	1	4226	tags=34%, list=21%, signal=44%
PID_MYC_PATHWAY	PID_MYC_PATHWAY	Details ...	25	-0.432711	-1.23569	0.219236	0.438541	1	5229	tags=40%, list=26%, signal=54%
KEGG_ABC_TRANSPORTERS	KEGG_ABC_TRANSPORTERS	Details ...	38	-0.400677	-1.23533	0.184555	0.438577	1	3249	tags=26%, list=16%, signal=31%
WP_CANONICAL_AND_NONCANONICAL_NOTCH_SIGNALING	WP_CANONICAL_AND_NONCANONICAL_NOTCH_SIGNALING	Details ...	26	-0.438105	-1.23497	0.197659	0.438618	1	680	tags=12%, list=3%, signal=12%
REACTOME_ANTIGEN_PROCESSING_UBIQUITINATION_PROTEASOME_DEGRADATION	REACTOME_ANTIGEN_PROCESSING_UBIQUITINATION_PROTEASOME_DEGRADATION	Details ...	294	-0.309914	-1.23461	0.0529532	0.438597	1	6962	tags=35%, list=35%, signal=53%
WP_EICOSANOID_METABOLISM_VIA_LIPO_OXYGENASES_LOX	WP_EICOSANOID_METABOLISM_VIA_LIPO_OXYGENASES_LOX	Details ...	22	-0.44323	-1.23362	0.201429	0.44001	1	2305	tags=27%, list=12%, signal=31%
REACTOME_TRISTETRAPROLIN_TTP_ZFP36_BINDS_AND_DESTABILIZES_MRNA	REACTOME_TRISTETRAPROLIN_TTP_ZFP36_BINDS_AND_DESTABILIZES_MRNA	Details ...	17	-0.475634	-1.23347	0.208976	0.439564	1	4226	tags=35%, list=21%, signal=45%
REACTOME_TRIGLYCERIDE_CATABOLISM	REACTOME_TRIGLYCERIDE_CATABOLISM	Details ...	18	-0.467154	-1.2332	0.207906	0.43943	1	562	tags=17%, list=3%, signal=17%
REACTOME_CA_DEPENDENT_EVENTS	REACTOME_CA_DEPENDENT_EVENTS	Details ...	34	-0.41472	-1.23208	0.185328	0.441199	1	4377	tags=38%, list=22%, signal=49%
WP_GLYCOSYLATION_AND_RELATED_CONGENITAL_DEFECTS	WP_GLYCOSYLATION_AND_RELATED_CONGENITAL_DEFECTS	Details ...	25	-0.446472	-1.23149	0.192146	0.441751	1	5249	tags=40%, list=26%, signal=54%
REACTOME_SIGNALING_BY_SCF_KIT	REACTOME_SIGNALING_BY_SCF_KIT	Details ...	43	-0.385069	-1.22816	0.181586	0.448529	1	3245	tags=26%, list=16%, signal=30%
KEGG_GLYCOLYSIS_GLUCONEOGENESIS	KEGG_GLYCOLYSIS_GLUCONEOGENESIS	Details ...	50	-0.380931	-1.22564	0.178841	0.453573	1	3303	tags=36%, list=17%, signal=43%
WP_CILIARY_LANDSCAPE	WP_CILIARY_LANDSCAPE	Details ...	210	-0.318082	-1.22002	0.0947917	0.466112	1	3216	tags=18%, list=16%, signal=21%
REACTOME_NUCLEOBASE_CATABOLISM	REACTOME_NUCLEOBASE_CATABOLISM	Details ...	31	-0.412151	-1.21605	0.219415	0.474753	1	3905	tags=32%, list=20%, signal=40%
REACTOME_TRANSCRIPTIONAL_REGULATION_OF_WHITE_ADIPOCYTE_DIFFERENTIATION	REACTOME_TRANSCRIPTIONAL_REGULATION_OF_WHITE_ADIPOCYTE_DIFFERENTIATION	Details ...	78	-0.344905	-1.21226	0.17321	0.482897	1	6628	tags=45%, list=33%, signal=67%
REACTOME_RESPONSE_OF_EIF2AK1_HRI_TO_HEME_DEFICIENCY	REACTOME_RESPONSE_OF_EIF2AK1_HRI_TO_HEME_DEFICIENCY	Details ...	15	-0.477402	-1.20963	0.240658	0.488406	1	2203	tags=20%, list=11%, signal=22%
WP_TRIACYLGLYCERIDE_SYNTHESIS	WP_TRIACYLGLYCERIDE_SYNTHESIS	Details ...	19	-0.450791	-1.20963	0.225714	0.487554	1	425	tags=11%, list=2%, signal=11%
REACTOME_SIGNALING_BY_WNT	REACTOME_SIGNALING_BY_WNT	Details ...	301	-0.305333	-1.20724	0.0953846	0.492472	1	4179	tags=26%, list=21%, signal=33%
REACTOME_DAG_AND_IP3_SIGNALING	REACTOME_DAG_AND_IP3_SIGNALING	Details ...	38	-0.392932	-1.20476	0.229299	0.497676	1	4377	tags=34%, list=22%, signal=44%
WP_NEPHROTIC_SYNDROME	WP_NEPHROTIC_SYNDROME	Details ...	39	-0.385767	-1.20447	0.20776	0.497546	1	945	tags=10%, list=5%, signal=11%
BIOCARTA_TFF_PATHWAY	BIOCARTA_TFF_PATHWAY	Details ...	21	-0.44262	-1.2023	0.237762	0.502072	1	2786	tags=29%, list=14%, signal=33%
REACTOME_CLEC7A_DECTIN_1_SIGNALING	REACTOME_CLEC7A_DECTIN_1_SIGNALING	Details ...	97	-0.337089	-1.20186	0.17849	0.502209	1	7931	tags=56%, list=40%, signal=92%
PID_DNA_PK_PATHWAY	PID_DNA_PK_PATHWAY	Details ...	15	-0.471645	-1.19957	0.24602	0.506962	1	4362	tags=47%, list=22%, signal=60%
KEGG_PORPHYRIN_AND_CHLOROPHYLL_METABOLISM	KEGG_PORPHYRIN_AND_CHLOROPHYLL_METABOLISM	Details ...	23	-0.432679	-1.1981	0.222695	0.509783	1	6335	tags=43%, list=32%, signal=64%
WP_PROXIMAL_TUBULE_TRANSPORT	WP_PROXIMAL_TUBULE_TRANSPORT	Details ...	43	-0.381175	-1.19764	0.222656	0.510038	1	1870	tags=16%, list=9%, signal=18%
KEGG_PATHWAYS_IN_CANCER	KEGG_PATHWAYS_IN_CANCER	Details ...	297	-0.301684	-1.19737	0.111566	0.509863	1	3845	tags=23%, list=19%, signal=28%
BIOCARTA_EDG1_PATHWAY	BIOCARTA_EDG1_PATHWAY	Details ...	22	-0.432741	-1.19651	0.227336	0.511093	1	2297	tags=23%, list=12%, signal=26%
PID_CMYB_PATHWAY	PID_CMYB_PATHWAY	Details ...	75	-0.343083	-1.19633	0.202353	0.51065	1	3833	tags=23%, list=19%, signal=28%
KEGG_ALPHA_LINOLENIC_ACID_METABOLISM	KEGG_ALPHA_LINOLENIC_ACID_METABOLISM	Details ...	15	-0.475669	-1.19617	0.252226	0.510162	1	4824	tags=47%, list=24%, signal=61%
KEGG_PANCREATIC_CANCER	KEGG_PANCREATIC_CANCER	Details ...	70	-0.352242	-1.19502	0.204465	0.512185	1	3019	tags=23%, list=15%, signal=27%
PID_CASPASE_PATHWAY	PID_CASPASE_PATHWAY	Details ...	50	-0.368837	-1.19377	0.21118	0.514293	1	3332	tags=24%, list=17%, signal=29%
KEGG_VEGF_SIGNALING_PATHWAY	KEGG_VEGF_SIGNALING_PATHWAY	Details ...	70	-0.35039	-1.19252	0.188929	0.516416	1	4115	tags=24%, list=21%, signal=30%
REACTOME_RAS_PROCESSING	REACTOME_RAS_PROCESSING	Details ...	22	-0.442559	-1.19027	0.254571	0.521102	1	5121	tags=55%, list=26%, signal=73%
REACTOME_SULFUR_AMINO_ACID_METABOLISM	REACTOME_SULFUR_AMINO_ACID_METABOLISM	Details ...	26	-0.423733	-1.18991	0.238558	0.52115	1	2746	tags=27%, list=14%, signal=31%
WP_EUKARYOTIC_TRANSCRIPTION_INITIATION	WP_EUKARYOTIC_TRANSCRIPTION_INITIATION	Details ...	42	-0.375204	-1.18866	0.219895	0.523467	1	6828	tags=40%, list=34%, signal=61%
REACTOME_ASSOCIATION_OF_TRIC_CCT_WITH_TARGET_PROTEINS_DURING_BIOSYNTHESIS	REACTOME_ASSOCIATION_OF_TRIC_CCT_WITH_TARGET_PROTEINS_DURING_BIOSYNTHESIS	Details ...	38	-0.38829	-1.18827	0.216216	0.523539	1	6906	tags=47%, list=35%, signal=72%
KEGG_AMINOACYL_TRNA_BIOSYNTHESIS	KEGG_AMINOACYL_TRNA_BIOSYNTHESIS	Details ...	40	-0.386913	-1.18782	0.227673	0.523846	1	8559	tags=63%, list=43%, signal=109%
REACTOME_PROGRAMMED_CELL_DEATH	REACTOME_PROGRAMMED_CELL_DEATH	Details ...	201	-0.307	-1.18737	0.152311	0.524132	1	4161	tags=27%, list=21%, signal=34%
REACTOME_RHOBTB_GTPASE_CYCLE	REACTOME_RHOBTB_GTPASE_CYCLE	Details ...	35	-0.389367	-1.18646	0.239247	0.525654	1	8070	tags=51%, list=40%, signal=86%
WP_ELECTRON_TRANSPORT_CHAIN_OXPHOS_SYSTEM_IN_MITOCHONDRIA	WP_ELECTRON_TRANSPORT_CHAIN_OXPHOS_SYSTEM_IN_MITOCHONDRIA	Details ...	101	-0.327662	-1.18532	0.196833	0.527569	1	8009	tags=50%, list=40%, signal=82%
REACTOME_CONSTITUTIVE_SIGNALING_BY_EGFRVIII	REACTOME_CONSTITUTIVE_SIGNALING_BY_EGFRVIII	Details ...	15	-0.474452	-1.18526	0.273273	0.526831	1	7148	tags=60%, list=36%, signal=93%
REACTOME_REGULATION_OF_KIT_SIGNALING	REACTOME_REGULATION_OF_KIT_SIGNALING	Details ...	16	-0.469416	-1.18319	0.249263	0.531141	1	2818	tags=25%, list=14%, signal=29%
WP_CIRCADIAN_RHYTHM_RELATED_GENES	WP_CIRCADIAN_RHYTHM_RELATED_GENES	Details ...	161	-0.314867	-1.18251	0.165944	0.531915	1	3071	tags=19%, list=15%, signal=23%
WP_OXYSTEROLS_DERIVED_FROM_CHOLESTEROL	WP_OXYSTEROLS_DERIVED_FROM_CHOLESTEROL	Details ...	37	-0.388249	-1.18156	0.239018	0.533536	1	1200	tags=19%, list=6%, signal=20%
WP_RAC1PAK1P38MMP2_PATHWAY	WP_RAC1PAK1P38MMP2_PATHWAY	Details ...	66	-0.347428	-1.18126	0.218673	0.533437	1	2839	tags=18%, list=14%, signal=21%
REACTOME_ACTIVATION_OF_THE_MRNA_UPON_BINDING_OF_THE_CAP_BINDING_COMPLEX_AND_EIFS_AND_SUBSEQUENT_BINDING_TO_43S	REACTOME_ACTIVATION_OF_THE_MRNA_UPON_BINDING_OF_THE_CAP_BINDING_COMPLEX_AND_EIFS_AND_SUBSEQUENT_BINDING_TO_43S	Details ...	59	-0.354044	-1.18093	0.226233	0.533352	1	9113	tags=71%, list=46%, signal=131%
REACTOME_FATTY_ACID_METABOLISM	REACTOME_FATTY_ACID_METABOLISM	Details ...	151	-0.313776	-1.18063	0.189968	0.533213	1	3379	tags=22%, list=17%, signal=26%
KEGG_COLORECTAL_CANCER	KEGG_COLORECTAL_CANCER	Details ...	61	-0.350353	-1.17957	0.225767	0.53495	1	3592	tags=21%, list=18%, signal=26%
WP_INTERLEUKIN11_SIGNALING_PATHWAY	WP_INTERLEUKIN11_SIGNALING_PATHWAY		43	-0.374863	-1.17847	0.251968	0.536771	1	3245	tags=19%, list=16%, signal=22%
REACTOME_FORMATION_OF_RNA_POL_II_ELONGATION_COMPLEX	REACTOME_FORMATION_OF_RNA_POL_II_ELONGATION_COMPLEX		58	-0.357117	-1.17845	0.236478	0.535944	1	10137	tags=67%, list=51%, signal=136%
WP_THE_INFLUENCE_OF_LAMINOPATHIES_ON_WNT_SIGNALING	WP_THE_INFLUENCE_OF_LAMINOPATHIES_ON_WNT_SIGNALING		35	-0.388331	-1.17535	0.264075	0.542842	1	6325	tags=46%, list=32%, signal=67%
REACTOME_RAF_INDEPENDENT_MAPK1_3_ACTIVATION	REACTOME_RAF_INDEPENDENT_MAPK1_3_ACTIVATION		21	-0.433779	-1.17493	0.261561	0.542984	1	973	tags=10%, list=5%, signal=10%
WP_SIGNAL_TRANSDUCTION_OF_S1P_RECEPTOR	WP_SIGNAL_TRANSDUCTION_OF_S1P_RECEPTOR		24	-0.420908	-1.17491	0.269799	0.542119	1	3655	tags=25%, list=18%, signal=31%
PID_ERBB1_DOWNSTREAM_PATHWAY	PID_ERBB1_DOWNSTREAM_PATHWAY		105	-0.321008	-1.17487	0.213496	0.541323	1	4016	tags=20%, list=20%, signal=25%
SIG_CHEMOTAXIS	SIG_CHEMOTAXIS		44	-0.364376	-1.17464	0.246506	0.541006	1	2875	tags=20%, list=14%, signal=24%
REACTOME_RRNA_MODIFICATION_IN_THE_NUCLEUS_AND_CYTOSOL	REACTOME_RRNA_MODIFICATION_IN_THE_NUCLEUS_AND_CYTOSOL		60	-0.34825	-1.1741	0.221687	0.541496	1	7794	tags=47%, list=39%, signal=76%
REACTOME_INTERACTION_BETWEEN_L1_AND_ANKYRINS	REACTOME_INTERACTION_BETWEEN_L1_AND_ANKYRINS		27	-0.407115	-1.17385	0.276821	0.541248	1	2151	tags=26%, list=11%, signal=29%
WP_RETT_SYNDROME_CAUSING_GENES	WP_RETT_SYNDROME_CAUSING_GENES		45	-0.368559	-1.16976	0.229193	0.550596	1	8537	tags=62%, list=43%, signal=108%
REACTOME_CELLULAR_RESPONSE_TO_STARVATION	REACTOME_CELLULAR_RESPONSE_TO_STARVATION		154	-0.3096	-1.16932	0.187702	0.550819	1	9166	tags=67%, list=46%, signal=123%
REACTOME_METABOLISM_OF_AMINO_ACIDS_AND_DERIVATIVES	REACTOME_METABOLISM_OF_AMINO_ACIDS_AND_DERIVATIVES		333	-0.295071	-1.16802	0.138804	0.553275	1	7962	tags=53%, list=40%, signal=87%
WP_EBV_LMP1_SIGNALING	WP_EBV_LMP1_SIGNALING		21	-0.423046	-1.16624	0.283708	0.556797	1	336	tags=10%, list=2%, signal=10%
BIOCARTA_MITOCHONDRIA_PATHWAY	BIOCARTA_MITOCHONDRIA_PATHWAY		19	-0.445523	-1.16399	0.292264	0.561901	1	2918	tags=37%, list=15%, signal=43%
WP_JOUBERT_SYNDROME	WP_JOUBERT_SYNDROME		74	-0.341947	-1.16368	0.245261	0.561775	1	3461	tags=30%, list=17%, signal=36%
REACTOME_ACYL_CHAIN_REMODELLING_OF_PS	REACTOME_ACYL_CHAIN_REMODELLING_OF_PS		19	-0.440524	-1.16222	0.26685	0.564574	1	4824	tags=42%, list=24%, signal=55%
REACTOME_SIGNALING_BY_INTERLEUKINS	REACTOME_SIGNALING_BY_INTERLEUKINS		397	-0.290138	-1.16183	0.126633	0.564647	1	4099	tags=23%, list=21%, signal=29%
WP_GENOTOXICITY_PATHWAY	WP_GENOTOXICITY_PATHWAY		57	-0.351696	-1.1612	0.246883	0.565384	1	2338	tags=18%, list=12%, signal=20%
WP_PPAR_ALPHA_PATHWAY	WP_PPAR_ALPHA_PATHWAY		20	-0.426588	-1.16068	0.292414	0.565813	1	3071	tags=25%, list=15%, signal=30%
REACTOME_CLASS_I_MHC_MEDIATED_ANTIGEN_PROCESSING_PRESENTATION	REACTOME_CLASS_I_MHC_MEDIATED_ANTIGEN_PROCESSING_PRESENTATION		360	-0.291002	-1.16054	0.133333	0.565286	1	4161	tags=20%, list=21%, signal=24%
WP_REGULATION_OF_APOPTOSIS_BY_PARATHYROID_HORMONERELATED_PROTEIN	WP_REGULATION_OF_APOPTOSIS_BY_PARATHYROID_HORMONERELATED_PROTEIN		21	-0.428448	-1.15877	0.28592	0.568828	1	2212	tags=24%, list=11%, signal=27%
WP_ALPHA_6_BETA_4_SIGNALING_PATHWAY	WP_ALPHA_6_BETA_4_SIGNALING_PATHWAY		34	-0.384095	-1.15862	0.269476	0.568278	1	3566	tags=24%, list=18%, signal=29%
PID_P38_MK2_PATHWAY	PID_P38_MK2_PATHWAY		20	-0.428897	-1.15801	0.287115	0.568885	1	7758	tags=55%, list=39%, signal=90%
REACTOME_NEUROTRANSMITTER_RECEPTORS_AND_POSTSYNAPTIC_SIGNAL_TRANSMISSION	REACTOME_NEUROTRANSMITTER_RECEPTORS_AND_POSTSYNAPTIC_SIGNAL_TRANSMISSION		168	-0.307277	-1.15786	0.214518	0.568361	1	4377	tags=32%, list=22%, signal=41%
REACTOME_SENSORY_PROCESSING_OF_SOUND_BY_OUTER_HAIR_CELLS_OF_THE_COCHLEA	REACTOME_SENSORY_PROCESSING_OF_SOUND_BY_OUTER_HAIR_CELLS_OF_THE_COCHLEA		44	-0.367485	-1.15415	0.275381	0.577007	1	2293	tags=20%, list=11%, signal=23%
WP_OVARIAN_INFERTILITY_GENES	WP_OVARIAN_INFERTILITY_GENES		23	-0.413445	-1.15261	0.28267	0.580057	1	3019	tags=35%, list=15%, signal=41%
WP_FATTY_ACID_BETA_OXIDATION	WP_FATTY_ACID_BETA_OXIDATION		30	-0.391546	-1.1517	0.295213	0.581538	1	5432	tags=33%, list=27%, signal=46%
BIOCARTA_HCMV_PATHWAY	BIOCARTA_HCMV_PATHWAY		17	-0.442506	-1.15159	0.281525	0.580931	1	3839	tags=29%, list=19%, signal=36%
KEGG_STARCH_AND_SUCROSE_METABOLISM	KEGG_STARCH_AND_SUCROSE_METABOLISM		27	-0.402579	-1.14735	0.277241	0.590954	1	7055	tags=67%, list=35%, signal=103%
BIOCARTA_ARF_PATHWAY	BIOCARTA_ARF_PATHWAY		16	-0.450377	-1.14511	0.301775	0.595886	1	3839	tags=31%, list=19%, signal=39%
PID_IL8_CXCR1_PATHWAY	PID_IL8_CXCR1_PATHWAY		27	-0.39626	-1.14469	0.286908	0.596034	1	3655	tags=30%, list=18%, signal=36%
KEGG_PROPANOATE_METABOLISM	KEGG_PROPANOATE_METABOLISM		32	-0.383407	-1.14446	0.281853	0.595709	1	5078	tags=34%, list=25%, signal=46%
REACTOME_ACTIVATED_TAK1_MEDIATES_P38_MAPK_ACTIVATION	REACTOME_ACTIVATED_TAK1_MEDIATES_P38_MAPK_ACTIVATION		23	-0.414266	-1.14365	0.3	0.596808	1	8455	tags=70%, list=42%, signal=121%
REACTOME_NEDDYLATION	REACTOME_NEDDYLATION		224	-0.294553	-1.14298	0.213915	0.597562	1	7130	tags=40%, list=36%, signal=62%
PID_RETINOIC_ACID_PATHWAY	PID_RETINOIC_ACID_PATHWAY		29	-0.396077	-1.14263	0.286812	0.597501	1	6216	tags=34%, list=31%, signal=50%
PID_LIS1_PATHWAY	PID_LIS1_PATHWAY		25	-0.400854	-1.1423	0.299053	0.597449	1	7579	tags=56%, list=38%, signal=90%
REACTOME_HIV_ELONGATION_ARREST_AND_RECOVERY	REACTOME_HIV_ELONGATION_ARREST_AND_RECOVERY		33	-0.38388	-1.13941	0.283679	0.60409	1	9384	tags=64%, list=47%, signal=120%
KEGG_TRYPTOPHAN_METABOLISM	KEGG_TRYPTOPHAN_METABOLISM		33	-0.383366	-1.13916	0.302168	0.603764	1	3053	tags=27%, list=15%, signal=32%
PID_EPO_PATHWAY	PID_EPO_PATHWAY		31	-0.384153	-1.13882	0.303112	0.603668	1	9211	tags=65%, list=46%, signal=120%
WP_VEGFAVEGFR2_SIGNALING_PATHWAY	WP_VEGFAVEGFR2_SIGNALING_PATHWAY		424	-0.281899	-1.13864	0.179798	0.603162	1	4214	tags=22%, list=21%, signal=27%
WP_NICOTINE_ACTIVITY_ON_DOPAMINERGIC_NEURONS	WP_NICOTINE_ACTIVITY_ON_DOPAMINERGIC_NEURONS		15	-0.455604	-1.13817	0.310395	0.603501	1	772	tags=20%, list=4%, signal=21%
WP_ENVELOPE_PROTEINS_AND_THEIR_POTENTIAL_ROLES_IN_EDMD_PHYSIOPATHOLOGY	WP_ENVELOPE_PROTEINS_AND_THEIR_POTENTIAL_ROLES_IN_EDMD_PHYSIOPATHOLOGY		46	-0.361674	-1.13744	0.28113	0.604382	1	2933	tags=26%, list=15%, signal=31%
WP_EXERCISEINDUCED_CIRCADIAN_REGULATION	WP_EXERCISEINDUCED_CIRCADIAN_REGULATION		47	-0.352758	-1.1374	0.270574	0.603526	1	3654	tags=30%, list=18%, signal=36%
REACTOME_HIV_TRANSCRIPTION_INITIATION	REACTOME_HIV_TRANSCRIPTION_INITIATION		47	-0.348691	-1.13716	0.282472	0.603253	1	9415	tags=60%, list=47%, signal=113%
BIOCARTA_EPO_PATHWAY	BIOCARTA_EPO_PATHWAY		18	-0.430359	-1.13628	0.318452	0.604512	1	9211	tags=56%, list=46%, signal=103%
KEGG_SELENOAMINO_ACID_METABOLISM	KEGG_SELENOAMINO_ACID_METABOLISM		24	-0.408442	-1.13614	0.29918	0.603923	1	2758	tags=25%, list=14%, signal=29%
PID_IL3_PATHWAY	PID_IL3_PATHWAY		24	-0.405483	-1.13489	0.313938	0.606235	1	2524	tags=17%, list=13%, signal=19%
REACTOME_PHASE_0_RAPID_DEPOLARISATION	REACTOME_PHASE_0_RAPID_DEPOLARISATION		28	-0.38948	-1.13444	0.277075	0.606482	1	1981	tags=25%, list=10%, signal=28%
REACTOME_INACTIVATION_OF_CSF3_G_CSF_SIGNALING	REACTOME_INACTIVATION_OF_CSF3_G_CSF_SIGNALING		24	-0.402944	-1.1322	0.30014	0.611452	1	6773	tags=46%, list=34%, signal=69%
REACTOME_MITOCHONDRIAL_BIOGENESIS	REACTOME_MITOCHONDRIAL_BIOGENESIS		93	-0.321299	-1.1319	0.275982	0.611316	1	8124	tags=56%, list=41%, signal=94%
REACTOME_INTRACELLULAR_SIGNALING_BY_SECOND_MESSENGERS	REACTOME_INTRACELLULAR_SIGNALING_BY_SECOND_MESSENGERS		287	-0.286285	-1.13095	0.219588	0.612875	1	7931	tags=49%, list=40%, signal=80%
REACTOME_MITOCHONDRIAL_TRNA_AMINOACYLATION	REACTOME_MITOCHONDRIAL_TRNA_AMINOACYLATION		20	-0.416284	-1.12844	0.310089	0.61851	1	5492	tags=40%, list=28%, signal=55%
KEGG_BLADDER_CANCER	KEGG_BLADDER_CANCER		42	-0.361606	-1.12795	0.30102	0.61886	1	3839	tags=29%, list=19%, signal=35%
REACTOME_CYTOPROTECTION_BY_HMOX1	REACTOME_CYTOPROTECTION_BY_HMOX1		120	-0.308476	-1.1275	0.286184	0.619123	1	7235	tags=47%, list=36%, signal=73%
REACTOME_INTERLEUKIN_10_SIGNALING	REACTOME_INTERLEUKIN_10_SIGNALING		35	-0.369201	-1.125	0.314981	0.624759	1	656	tags=14%, list=3%, signal=15%
REACTOME_RUNX2_REGULATES_BONE_DEVELOPMENT	REACTOME_RUNX2_REGULATES_BONE_DEVELOPMENT		29	-0.377394	-1.12233	0.313673	0.630779	1	905	tags=14%, list=5%, signal=14%
REACTOME_C_TYPE_LECTIN_RECEPTORS_CLRS	REACTOME_C_TYPE_LECTIN_RECEPTORS_CLRS		125	-0.305526	-1.12138	0.260532	0.632386	1	7542	tags=50%, list=38%, signal=79%
REACTOME_TRANSCRIPTION_OF_THE_HIV_GENOME	REACTOME_TRANSCRIPTION_OF_THE_HIV_GENOME		70	-0.332264	-1.12065	0.293902	0.633348	1	9415	tags=59%, list=47%, signal=110%
REACTOME_VEGFR2_MEDIATED_CELL_PROLIFERATION	REACTOME_VEGFR2_MEDIATED_CELL_PROLIFERATION		19	-0.425151	-1.12033	0.337719	0.633283	1	2795	tags=21%, list=14%, signal=24%
KEGG_FC_EPSILON_RI_SIGNALING_PATHWAY	KEGG_FC_EPSILON_RI_SIGNALING_PATHWAY		70	-0.330248	-1.11943	0.293491	0.634762	1	3624	tags=21%, list=18%, signal=26%
REACTOME_NOTCH1_INTRACELLULAR_DOMAIN_REGULATES_TRANSCRIPTION	REACTOME_NOTCH1_INTRACELLULAR_DOMAIN_REGULATES_TRANSCRIPTION		46	-0.35137	-1.11747	0.307692	0.638985	1	8124	tags=50%, list=41%, signal=84%
REACTOME_PLATELET_SENSITIZATION_BY_LDL	REACTOME_PLATELET_SENSITIZATION_BY_LDL		17	-0.423862	-1.11687	0.347953	0.63956	1	7159	tags=59%, list=36%, signal=92%
REACTOME_EGR2_AND_SOX10_MEDIATED_INITIATION_OF_SCHWANN_CELL_MYELINATION	REACTOME_EGR2_AND_SOX10_MEDIATED_INITIATION_OF_SCHWANN_CELL_MYELINATION		27	-0.392714	-1.11557	0.317073	0.64205	1	4162	tags=33%, list=21%, signal=42%
REACTOME_RNA_POLYMERASE_III_TRANSCRIPTION_INITIATION_FROM_TYPE_1_PROMOTER	REACTOME_RNA_POLYMERASE_III_TRANSCRIPTION_INITIATION_FROM_TYPE_1_PROMOTER		28	-0.380476	-1.11522	0.330601	0.64201	1	7417	tags=50%, list=37%, signal=79%
KEGG_VALINE_LEUCINE_AND_ISOLEUCINE_DEGRADATION	KEGG_VALINE_LEUCINE_AND_ISOLEUCINE_DEGRADATION		43	-0.356371	-1.11475	0.326343	0.642307	1	6132	tags=37%, list=31%, signal=54%
REACTOME_ABORTIVE_ELONGATION_OF_HIV_1_TRANSCRIPT_IN_THE_ABSENCE_OF_TAT	REACTOME_ABORTIVE_ELONGATION_OF_HIV_1_TRANSCRIPT_IN_THE_ABSENCE_OF_TAT		23	-0.395185	-1.1147	0.32808	0.641435	1	9384	tags=65%, list=47%, signal=123%
REACTOME_PLASMA_LIPOPROTEIN_ASSEMBLY_REMODELING_AND_CLEARANCE	REACTOME_PLASMA_LIPOPROTEIN_ASSEMBLY_REMODELING_AND_CLEARANCE		59	-0.338968	-1.11365	0.315271	0.643384	1	5052	tags=41%, list=25%, signal=54%
KEGG_ARGININE_AND_PROLINE_METABOLISM	KEGG_ARGININE_AND_PROLINE_METABOLISM		47	-0.351634	-1.11352	0.311558	0.642767	1	2325	tags=26%, list=12%, signal=29%
PID_RAC1_PATHWAY	PID_RAC1_PATHWAY		54	-0.341963	-1.11326	0.304403	0.642454	1	3592	tags=19%, list=18%, signal=23%
BIOCARTA_AKT_PATHWAY	BIOCARTA_AKT_PATHWAY		20	-0.414042	-1.11325	0.331387	0.641525	1	5070	tags=35%, list=25%, signal=47%
WP_ONCOSTATIN_M_SIGNALING_PATHWAY	WP_ONCOSTATIN_M_SIGNALING_PATHWAY		64	-0.334584	-1.11244	0.304878	0.64275	1	4350	tags=23%, list=22%, signal=30%
KEGG_LONG_TERM_POTENTIATION	KEGG_LONG_TERM_POTENTIATION		64	-0.32798	-1.10991	0.310552	0.648493	1	4377	tags=27%, list=22%, signal=34%
SA_CASPASE_CASCADE	SA_CASPASE_CASCADE		18	-0.420714	-1.10944	0.332865	0.648741	1	2918	tags=39%, list=15%, signal=46%
WP_GLYCEROLIPIDS_AND_GLYCEROPHOSPHOLIPIDS	WP_GLYCEROLIPIDS_AND_GLYCEROPHOSPHOLIPIDS		22	-0.39418	-1.10865	0.341632	0.649881	1	7938	tags=55%, list=40%, signal=90%
REACTOME_GLYCOSAMINOGLYCAN_METABOLISM	REACTOME_GLYCOSAMINOGLYCAN_METABOLISM		114	-0.299779	-1.10614	0.286682	0.655655	1	3214	tags=21%, list=16%, signal=25%
REACTOME_PROCESSING_OF_SMDT1	REACTOME_PROCESSING_OF_SMDT1		16	-0.43377	-1.10576	0.371015	0.655607	1	7351	tags=50%, list=37%, signal=79%
BIOCARTA_IGF1R_PATHWAY	BIOCARTA_IGF1R_PATHWAY		22	-0.404924	-1.10379	0.354883	0.659777	1	2786	tags=23%, list=14%, signal=26%
REACTOME_OVARIAN_TUMOR_DOMAIN_PROTEASES	REACTOME_OVARIAN_TUMOR_DOMAIN_PROTEASES		37	-0.356857	-1.10337	0.328645	0.659947	1	4314	tags=24%, list=22%, signal=31%
WP_HEPATITIS_B_INFECTION	WP_HEPATITIS_B_INFECTION		136	-0.296794	-1.10249	0.305586	0.661231	1	4347	tags=21%, list=22%, signal=27%
REACTOME_ERK_MAPK_TARGETS	REACTOME_ERK_MAPK_TARGETS		22	-0.401512	-1.10182	0.337466	0.662074	1	6010	tags=45%, list=30%, signal=65%
WP_G13_SIGNALING_PATHWAY	WP_G13_SIGNALING_PATHWAY		38	-0.358642	-1.10069	0.330299	0.664195	1	5424	tags=29%, list=27%, signal=40%
WP_MECP2_AND_ASSOCIATED_RETT_SYNDROME	WP_MECP2_AND_ASSOCIATED_RETT_SYNDROME		63	-0.32876	-1.10056	0.316986	0.663542	1	3458	tags=29%, list=17%, signal=34%
WP_RENIN_ANGIOTENSIN_ALDOSTERONE_SYSTEM_RAAS	WP_RENIN_ANGIOTENSIN_ALDOSTERONE_SYSTEM_RAAS		36	-0.362153	-1.09849	0.337696	0.668257	1	4652	tags=36%, list=23%, signal=47%
REACTOME_POTENTIAL_THERAPEUTICS_FOR_SARS	REACTOME_POTENTIAL_THERAPEUTICS_FOR_SARS		77	-0.32372	-1.09716	0.329356	0.670831	1	5473	tags=29%, list=27%, signal=39%
WP_MITOCHONDRIAL_GENE_EXPRESSION	WP_MITOCHONDRIAL_GENE_EXPRESSION		19	-0.412974	-1.09548	0.360115	0.674412	1	8067	tags=68%, list=40%, signal=115%
WP_NOTCH_SIGNALING_PATHWAY_NETPATH	WP_NOTCH_SIGNALING_PATHWAY_NETPATH		59	-0.331685	-1.09396	0.333333	0.677568	1	926	tags=8%, list=5%, signal=9%
REACTOME_UNBLOCKING_OF_NMDA_RECEPTORS_GLUTAMATE_BINDING_AND_ACTIVATION	REACTOME_UNBLOCKING_OF_NMDA_RECEPTORS_GLUTAMATE_BINDING_AND_ACTIVATION		19	-0.417315	-1.09303	0.361671	0.679107	1	4911	tags=42%, list=25%, signal=56%
REACTOME_NR1H2_AND_NR1H3_MEDIATED_SIGNALING	REACTOME_NR1H2_AND_NR1H3_MEDIATED_SIGNALING		41	-0.346306	-1.09267	0.348542	0.679152	1	3071	tags=24%, list=15%, signal=29%
REACTOME_RESPIRATORY_ELECTRON_TRANSPORT_ATP_SYNTHESIS_BY_CHEMIOSMOTIC_COUPLING_AND_HEAT_PRODUCTION_BY_UNCOUPLING_PROTEINS	REACTOME_RESPIRATORY_ELECTRON_TRANSPORT_ATP_SYNTHESIS_BY_CHEMIOSMOTIC_COUPLING_AND_HEAT_PRODUCTION_BY_UNCOUPLING_PROTEINS		125	-0.296011	-1.09219	0.329322	0.679402	1	7958	tags=44%, list=40%, signal=73%
WP_OXIDATIVE_PHOSPHORYLATION	WP_OXIDATIVE_PHOSPHORYLATION		60	-0.32448	-1.09178	0.331707	0.679513	1	7265	tags=45%, list=36%, signal=71%
REACTOME_NUCLEOBASE_BIOSYNTHESIS	REACTOME_NUCLEOBASE_BIOSYNTHESIS		15	-0.435923	-1.09162	0.378176	0.678956	1	3631	tags=40%, list=18%, signal=49%
PID_NFAT_3PATHWAY	PID_NFAT_3PATHWAY		53	-0.338995	-1.09141	0.349045	0.678504	1	4354	tags=28%, list=22%, signal=36%
WP_DNA_DAMAGE_RESPONSE_ONLY_ATM_DEPENDENT	WP_DNA_DAMAGE_RESPONSE_ONLY_ATM_DEPENDENT		102	-0.302632	-1.08834	0.339022	0.685757	1	2933	tags=20%, list=15%, signal=23%
WP_TNF_ALPHA_SIGNALING_PATHWAY	WP_TNF_ALPHA_SIGNALING_PATHWAY		90	-0.308104	-1.08644	0.316589	0.689786	1	4030	tags=23%, list=20%, signal=29%
REACTOME_TRANSCRIPTIONAL_REGULATION_BY_RUNX3	REACTOME_TRANSCRIPTIONAL_REGULATION_BY_RUNX3		96	-0.302617	-1.08554	0.341297	0.691247	1	6558	tags=43%, list=33%, signal=63%
NABA_BASEMENT_MEMBRANES	NABA_BASEMENT_MEMBRANES		39	-0.347187	-1.0832	0.354414	0.696425	1	1173	tags=13%, list=6%, signal=14%
REACTOME_OPIOID_SIGNALLING	REACTOME_OPIOID_SIGNALLING		82	-0.309509	-1.08182	0.342227	0.699132	1	4377	tags=30%, list=22%, signal=39%
REACTOME_RND3_GTPASE_CYCLE	REACTOME_RND3_GTPASE_CYCLE		40	-0.34803	-1.08143	0.367816	0.699271	1	1996	tags=15%, list=10%, signal=17%
REACTOME_MAPK_TARGETS_NUCLEAR_EVENTS_MEDIATED_BY_MAP_KINASES	REACTOME_MAPK_TARGETS_NUCLEAR_EVENTS_MEDIATED_BY_MAP_KINASES		31	-0.367406	-1.08126	0.348404	0.698715	1	7932	tags=58%, list=40%, signal=96%
KEGG_TYPE_II_DIABETES_MELLITUS	KEGG_TYPE_II_DIABETES_MELLITUS		38	-0.350038	-1.08013	0.373585	0.700831	1	4546	tags=37%, list=23%, signal=48%
BIOCARTA_GPCR_PATHWAY	BIOCARTA_GPCR_PATHWAY		29	-0.369101	-1.07877	0.363881	0.703368	1	4377	tags=28%, list=22%, signal=35%
BIOCARTA_CHEMICAL_PATHWAY	BIOCARTA_CHEMICAL_PATHWAY		18	-0.411832	-1.07685	0.379856	0.707564	1	2679	tags=22%, list=13%, signal=26%
KEGG_GNRH_SIGNALING_PATHWAY	KEGG_GNRH_SIGNALING_PATHWAY		89	-0.303088	-1.07662	0.355713	0.707186	1	4824	tags=28%, list=24%, signal=37%
REACTOME_MITOCHONDRIAL_CALCIUM_ION_TRANSPORT	REACTOME_MITOCHONDRIAL_CALCIUM_ION_TRANSPORT		23	-0.387477	-1.07641	0.379261	0.706754	1	9469	tags=65%, list=47%, signal=124%
WP_CHEMOKINE_SIGNALING_PATHWAY	WP_CHEMOKINE_SIGNALING_PATHWAY		142	-0.286091	-1.0759	0.342048	0.707072	1	4114	tags=26%, list=21%, signal=33%
REACTOME_METABOLISM_OF_ANGIOTENSINOGEN_TO_ANGIOTENSINS	REACTOME_METABOLISM_OF_ANGIOTENSINOGEN_TO_ANGIOTENSINS		16	-0.419911	-1.07571	0.387906	0.706617	1	4652	tags=44%, list=23%, signal=57%
REACTOME_SIGNALING_BY_CSF3_G_CSF	REACTOME_SIGNALING_BY_CSF3_G_CSF		29	-0.369551	-1.0754	0.362482	0.706487	1	7843	tags=52%, list=39%, signal=85%
KEGG_PRION_DISEASES	KEGG_PRION_DISEASES		31	-0.358281	-1.07447	0.35514	0.707924	1	194	tags=6%, list=1%, signal=7%
REACTOME_SIGNALING_BY_FGFR1_IN_DISEASE	REACTOME_SIGNALING_BY_FGFR1_IN_DISEASE		33	-0.354515	-1.07358	0.350717	0.709356	1	9015	tags=58%, list=45%, signal=105%
PID_ER_NONGENOMIC_PATHWAY	PID_ER_NONGENOMIC_PATHWAY		40	-0.345764	-1.07295	0.367008	0.710005	1	7758	tags=52%, list=39%, signal=86%
BIOCARTA_ETS_PATHWAY	BIOCARTA_ETS_PATHWAY		17	-0.412161	-1.07271	0.389706	0.709626	1	5583	tags=41%, list=28%, signal=57%
REACTOME_COBALAMIN_CBL_VITAMIN_B12_TRANSPORT_AND_METABOLISM	REACTOME_COBALAMIN_CBL_VITAMIN_B12_TRANSPORT_AND_METABOLISM		19	-0.404728	-1.06839	0.388017	0.719831	1	1700	tags=21%, list=9%, signal=23%
REACTOME_METABOLISM_OF_VITAMINS_AND_COFACTORS	REACTOME_METABOLISM_OF_VITAMINS_AND_COFACTORS		169	-0.278416	-1.068	0.35512	0.7199	1	2239	tags=17%, list=11%, signal=19%
REACTOME_NOTCH4_INTRACELLULAR_DOMAIN_REGULATES_TRANSCRIPTION	REACTOME_NOTCH4_INTRACELLULAR_DOMAIN_REGULATES_TRANSCRIPTION		19	-0.397314	-1.06677	0.394286	0.722211	1	1349	tags=16%, list=7%, signal=17%
REACTOME_SIGNALING_BY_FGFR4	REACTOME_SIGNALING_BY_FGFR4		35	-0.350511	-1.06621	0.364721	0.722702	1	9275	tags=66%, list=46%, signal=123%
REACTOME_LONG_TERM_POTENTIATION	REACTOME_LONG_TERM_POTENTIATION		21	-0.399195	-1.06601	0.410405	0.722263	1	3794	tags=38%, list=19%, signal=47%
REACTOME_MAP3K8_TPL2_DEPENDENT_MAPK1_3_ACTIVATION	REACTOME_MAP3K8_TPL2_DEPENDENT_MAPK1_3_ACTIVATION		16	-0.426942	-1.0657	0.393586	0.722051	1	9134	tags=69%, list=46%, signal=127%
WP_NONSMALL_CELL_LUNG_CANCER	WP_NONSMALL_CELL_LUNG_CANCER		71	-0.310508	-1.06569	0.362559	0.721063	1	4390	tags=28%, list=22%, signal=36%
REACTOME_INOSITOL_PHOSPHATE_METABOLISM	REACTOME_INOSITOL_PHOSPHATE_METABOLISM		46	-0.328109	-1.06472	0.386189	0.722776	1	4057	tags=28%, list=20%, signal=35%
KEGG_UBIQUITIN_MEDIATED_PROTEOLYSIS	KEGG_UBIQUITIN_MEDIATED_PROTEOLYSIS		130	-0.288774	-1.0621	0.367791	0.728787	1	4347	tags=19%, list=22%, signal=24%
WP_ARYL_HYDROCARBON_RECEPTOR_NETPATH	WP_ARYL_HYDROCARBON_RECEPTOR_NETPATH		41	-0.338152	-1.06201	0.371827	0.728004	1	1267	tags=12%, list=6%, signal=13%
REACTOME_INTERLEUKIN_17_SIGNALING	REACTOME_INTERLEUKIN_17_SIGNALING		68	-0.3127	-1.06185	0.365591	0.727421	1	8527	tags=56%, list=43%, signal=97%
REACTOME_INTERLEUKIN_2_FAMILY_SIGNALING	REACTOME_INTERLEUKIN_2_FAMILY_SIGNALING		36	-0.349204	-1.06173	0.391534	0.726762	1	2524	tags=19%, list=13%, signal=22%
REACTOME_METABOLISM_OF_WATER_SOLUBLE_VITAMINS_AND_COFACTORS	REACTOME_METABOLISM_OF_WATER_SOLUBLE_VITAMINS_AND_COFACTORS		113	-0.290323	-1.06151	0.374029	0.726268	1	4106	tags=24%, list=21%, signal=30%
KEGG_FATTY_ACID_METABOLISM	KEGG_FATTY_ACID_METABOLISM		34	-0.355253	-1.06077	0.4047	0.727236	1	5432	tags=32%, list=27%, signal=44%
REACTOME_RHO_GTPASES_ACTIVATE_NADPH_OXIDASES	REACTOME_RHO_GTPASES_ACTIVATE_NADPH_OXIDASES		23	-0.383339	-1.06047	0.382271	0.727018	1	2839	tags=26%, list=14%, signal=30%
REACTOME_RNA_POLYMERASE_II_TRANSCRIBES_SNRNA_GENES	REACTOME_RNA_POLYMERASE_II_TRANSCRIBES_SNRNA_GENES		78	-0.306158	-1.06045	0.387615	0.726075	1	9384	tags=60%, list=47%, signal=113%
WP_H19_ACTION_RBE2F1_SIGNALING_AND_CDKBETACATENIN_ACTIVITY	WP_H19_ACTION_RBE2F1_SIGNALING_AND_CDKBETACATENIN_ACTIVITY		15	-0.420393	-1.05963	0.399123	0.727167	1	3839	tags=33%, list=19%, signal=41%
WP_VITAMIN_D_RECEPTOR_PATHWAY	WP_VITAMIN_D_RECEPTOR_PATHWAY		141	-0.283063	-1.0582	0.367325	0.729962	1	1571	tags=12%, list=8%, signal=13%
KEGG_TOLL_LIKE_RECEPTOR_SIGNALING_PATHWAY	KEGG_TOLL_LIKE_RECEPTOR_SIGNALING_PATHWAY		85	-0.302608	-1.05769	0.376914	0.730263	1	4030	tags=20%, list=20%, signal=25%
PID_HDAC_CLASSI_PATHWAY	PID_HDAC_CLASSI_PATHWAY		63	-0.312746	-1.05742	0.378049	0.730001	1	7762	tags=43%, list=39%, signal=70%
REACTOME_CASPASE_ACTIVATION_VIA_EXTRINSIC_APOPTOTIC_SIGNALLING_PATHWAY	REACTOME_CASPASE_ACTIVATION_VIA_EXTRINSIC_APOPTOTIC_SIGNALLING_PATHWAY		24	-0.38133	-1.05549	0.391911	0.734067	1	4149	tags=29%, list=21%, signal=37%
KEGG_NATURAL_KILLER_CELL_MEDIATED_CYTOTOXICITY	KEGG_NATURAL_KILLER_CELL_MEDIATED_CYTOTOXICITY		101	-0.295666	-1.05542	0.379545	0.733242	1	1775	tags=13%, list=9%, signal=14%
PID_A6B1_A6B4_INTEGRIN_PATHWAY	PID_A6B1_A6B4_INTEGRIN_PATHWAY		45	-0.331354	-1.05536	0.400773	0.732405	1	2786	tags=20%, list=14%, signal=23%
REACTOME_TRANSCRIPTIONAL_REGULATION_BY_THE_AP_2_TFAP2_FAMILY_OF_TRANSCRIPTION_FACTORS	REACTOME_TRANSCRIPTIONAL_REGULATION_BY_THE_AP_2_TFAP2_FAMILY_OF_TRANSCRIPTION_FACTORS		32	-0.350837	-1.05377	0.395095	0.735587	1	1453	tags=16%, list=7%, signal=17%
WP_MET_IN_TYPE_1_PAPILLARY_RENAL_CELL_CARCINOMA	WP_MET_IN_TYPE_1_PAPILLARY_RENAL_CELL_CARCINOMA		55	-0.322049	-1.05364	0.409774	0.734973	1	7344	tags=38%, list=37%, signal=60%
REACTOME_FORMATION_OF_THE_EARLY_ELONGATION_COMPLEX	REACTOME_FORMATION_OF_THE_EARLY_ELONGATION_COMPLEX		33	-0.347929	-1.05281	0.396671	0.736209	1	10133	tags=70%, list=51%, signal=141%
PID_KIT_PATHWAY	PID_KIT_PATHWAY		50	-0.326479	-1.05239	0.386029	0.736344	1	2818	tags=18%, list=14%, signal=21%
REACTOME_HIV_TRANSCRIPTION_ELONGATION	REACTOME_HIV_TRANSCRIPTION_ELONGATION		43	-0.335454	-1.05185	0.391304	0.736832	1	10133	tags=67%, list=51%, signal=137%
PID_REG_GR_PATHWAY	PID_REG_GR_PATHWAY		72	-0.307637	-1.05176	0.40511	0.73606	1	3627	tags=22%, list=18%, signal=27%
WP_CANNABINOID_RECEPTOR_SIGNALING	WP_CANNABINOID_RECEPTOR_SIGNALING		24	-0.380119	-1.05012	0.417974	0.739438	1	5550	tags=38%, list=28%, signal=52%
REACTOME_HSF1_ACTIVATION	REACTOME_HSF1_ACTIVATION		29	-0.365551	-1.04919	0.399445	0.740858	1	5082	tags=38%, list=25%, signal=51%
REACTOME_DISEASES_ASSOCIATED_WITH_N_GLYCOSYLATION_OF_PROTEINS	REACTOME_DISEASES_ASSOCIATED_WITH_N_GLYCOSYLATION_OF_PROTEINS		17	-0.405557	-1.04855	0.404591	0.741551	1	5249	tags=35%, list=26%, signal=48%
BIOCARTA_FMLP_PATHWAY	BIOCARTA_FMLP_PATHWAY		33	-0.345927	-1.04854	0.39589	0.740562	1	4115	tags=30%, list=21%, signal=38%
REACTOME_APOPTOTIC_FACTOR_MEDIATED_RESPONSE	REACTOME_APOPTOTIC_FACTOR_MEDIATED_RESPONSE		20	-0.394046	-1.04815	0.416303	0.740615	1	3332	tags=35%, list=17%, signal=42%
PID_AP1_PATHWAY	PID_AP1_PATHWAY		64	-0.310337	-1.04803	0.397041	0.739951	1	3067	tags=20%, list=15%, signal=24%
REACTOME_SIGNALING_BY_VEGF	REACTOME_SIGNALING_BY_VEGF		105	-0.290027	-1.04688	0.410897	0.742047	1	2839	tags=15%, list=14%, signal=18%
REACTOME_PLASMA_LIPOPROTEIN_CLEARANCE	REACTOME_PLASMA_LIPOPROTEIN_CLEARANCE		32	-0.346699	-1.04684	0.394702	0.741163	1	5052	tags=44%, list=25%, signal=58%
WP_TOLLLIKE_RECEPTOR_SIGNALING_PATHWAY	WP_TOLLLIKE_RECEPTOR_SIGNALING_PATHWAY		86	-0.299326	-1.04662	0.387872	0.74073	1	4030	tags=20%, list=20%, signal=25%
WP_INITIATION_OF_TRANSCRIPTION_AND_TRANSLATION_ELONGATION_AT_THE_HIV1_LTR	WP_INITIATION_OF_TRANSCRIPTION_AND_TRANSLATION_ELONGATION_AT_THE_HIV1_LTR		31	-0.35602	-1.04641	0.437247	0.740326	1	7762	tags=45%, list=39%, signal=74%
REACTOME_TNFR2_NON_CANONICAL_NF_KB_PATHWAY	REACTOME_TNFR2_NON_CANONICAL_NF_KB_PATHWAY		91	-0.29506	-1.0454	0.389145	0.742044	1	6558	tags=46%, list=33%, signal=68%
REACTOME_NEURONAL_SYSTEM	REACTOME_NEURONAL_SYSTEM		317	-0.265906	-1.04521	0.38311	0.741528	1	4955	tags=31%, list=25%, signal=41%
WP_PANCREATIC_ADENOCARCINOMA_PATHWAY	WP_PANCREATIC_ADENOCARCINOMA_PATHWAY		87	-0.300249	-1.04467	0.425408	0.741985	1	3019	tags=21%, list=15%, signal=24%
REACTOME_TRANSMISSION_ACROSS_CHEMICAL_SYNAPSES	REACTOME_TRANSMISSION_ACROSS_CHEMICAL_SYNAPSES		215	-0.269706	-1.04433	0.391441	0.741868	1	4398	tags=29%, list=22%, signal=37%
BIOCARTA_PYK2_PATHWAY	BIOCARTA_PYK2_PATHWAY		27	-0.366414	-1.04414	0.398649	0.741463	1	3742	tags=19%, list=19%, signal=23%
WP_ENERGY_METABOLISM	WP_ENERGY_METABOLISM		45	-0.328843	-1.04351	0.427123	0.742059	1	1825	tags=13%, list=9%, signal=15%
BIOCARTA_RAS_PATHWAY	BIOCARTA_RAS_PATHWAY		22	-0.379149	-1.03985	0.414566	0.75039	1	8538	tags=55%, list=43%, signal=95%
KEGG_PARKINSONS_DISEASE	KEGG_PARKINSONS_DISEASE		119	-0.283018	-1.03979	0.404279	0.749579	1	8017	tags=48%, list=40%, signal=80%
PID_AR_PATHWAY	PID_AR_PATHWAY		59	-0.314897	-1.03807	0.412054	0.753284	1	5540	tags=32%, list=28%, signal=44%
KEGG_TASTE_TRANSDUCTION	KEGG_TASTE_TRANSDUCTION		31	-0.351936	-1.03722	0.4125	0.754548	1	4955	tags=39%, list=25%, signal=51%
KEGG_GLYCOSAMINOGLYCAN_BIOSYNTHESIS_HEPARAN_SULFATE	KEGG_GLYCOSAMINOGLYCAN_BIOSYNTHESIS_HEPARAN_SULFATE		23	-0.374128	-1.03626	0.438375	0.756109	1	3041	tags=30%, list=15%, signal=36%
KEGG_ASTHMA	KEGG_ASTHMA		18	-0.39615	-1.03306	0.43741	0.763585	1	984	tags=17%, list=5%, signal=18%
WP_HEMATOPOIETIC_STEM_CELL_DIFFERENTIATION	WP_HEMATOPOIETIC_STEM_CELL_DIFFERENTIATION		46	-0.324859	-1.03272	0.428215	0.76349	1	4115	tags=33%, list=21%, signal=41%
BIOCARTA_MET_PATHWAY	BIOCARTA_MET_PATHWAY		33	-0.347083	-1.0325	0.434037	0.763086	1	2786	tags=12%, list=14%, signal=14%
WP_AMINO_ACID_METABOLISM	WP_AMINO_ACID_METABOLISM		80	-0.297495	-1.03173	0.419506	0.764056	1	4194	tags=33%, list=21%, signal=41%
WP_ADIPOGENESIS	WP_ADIPOGENESIS		114	-0.284157	-1.03159	0.409707	0.763456	1	4064	tags=28%, list=20%, signal=35%
REACTOME_SIGNALING_BY_NTRKS	REACTOME_SIGNALING_BY_NTRKS		128	-0.28168	-1.03134	0.425906	0.763091	1	2839	tags=17%, list=14%, signal=20%
REACTOME_SENSORY_PROCESSING_OF_SOUND	REACTOME_SENSORY_PROCESSING_OF_SOUND		61	-0.309075	-1.03123	0.417464	0.7624	1	3109	tags=20%, list=16%, signal=23%
REACTOME_SIGNALING_BY_FGFR_IN_DISEASE	REACTOME_SIGNALING_BY_FGFR_IN_DISEASE		57	-0.310456	-1.03063	0.423124	0.762923	1	9384	tags=63%, list=47%, signal=119%
WP_TGFBETA_SIGNALING_PATHWAY	WP_TGFBETA_SIGNALING_PATHWAY		130	-0.283775	-1.03009	0.438462	0.763297	1	4191	tags=19%, list=21%, signal=24%
WP_LEPTIN_INSULIN_OVERLAP	WP_LEPTIN_INSULIN_OVERLAP		15	-0.409598	-1.03008	0.417665	0.762314	1	3820	tags=40%, list=19%, signal=49%
PID_PI3K_PLC_TRK_PATHWAY	PID_PI3K_PLC_TRK_PATHWAY		35	-0.341556	-1.02702	0.430065	0.769169	1	2786	tags=20%, list=14%, signal=23%
KEGG_LONG_TERM_DEPRESSION	KEGG_LONG_TERM_DEPRESSION		61	-0.307447	-1.0265	0.431116	0.76954	1	7344	tags=46%, list=37%, signal=72%
PID_RHOA_PATHWAY	PID_RHOA_PATHWAY		45	-0.32226	-1.02456	0.436031	0.773764	1	5065	tags=24%, list=25%, signal=33%
REACTOME_NEUREXINS_AND_NEUROLIGINS	REACTOME_NEUREXINS_AND_NEUROLIGINS		52	-0.31654	-1.02408	0.431397	0.77399	1	4911	tags=38%, list=25%, signal=51%
SA_PTEN_PATHWAY	SA_PTEN_PATHWAY		17	-0.399561	-1.02361	0.445887	0.774236	1	2116	tags=12%, list=11%, signal=13%
PID_LYMPH_ANGIOGENESIS_PATHWAY	PID_LYMPH_ANGIOGENESIS_PATHWAY		25	-0.353597	-1.02277	0.410959	0.775515	1	3375	tags=32%, list=17%, signal=38%
REACTOME_DISEASES_OF_SIGNAL_TRANSDUCTION_BY_GROWTH_FACTOR_RECEPTORS_AND_SECOND_MESSENGERS	REACTOME_DISEASES_OF_SIGNAL_TRANSDUCTION_BY_GROWTH_FACTOR_RECEPTORS_AND_SECOND_MESSENGERS		371	-0.257804	-1.02271	0.440644	0.77467	1	7349	tags=40%, list=37%, signal=62%
REACTOME_POST_TRANSLATIONAL_MODIFICATION_SYNTHESIS_OF_GPI_ANCHORED_PROTEINS	REACTOME_POST_TRANSLATIONAL_MODIFICATION_SYNTHESIS_OF_GPI_ANCHORED_PROTEINS		73	-0.296007	-1.02257	0.431873	0.774064	1	4278	tags=29%, list=21%, signal=36%
PID_PI3KCI_AKT_PATHWAY	PID_PI3KCI_AKT_PATHWAY		35	-0.339934	-1.02226	0.450723	0.773861	1	6648	tags=46%, list=33%, signal=68%
WP_HOSTPATHOGEN_INTERACTION_OF_HUMAN_CORONA_VIRUSES_APOPTOSIS	WP_HOSTPATHOGEN_INTERACTION_OF_HUMAN_CORONA_VIRUSES_APOPTOSIS		19	-0.382559	-1.02186	0.460972	0.773918	1	3845	tags=32%, list=19%, signal=39%
REACTOME_MECP2_REGULATES_NEURONAL_RECEPTORS_AND_CHANNELS	REACTOME_MECP2_REGULATES_NEURONAL_RECEPTORS_AND_CHANNELS		15	-0.404555	-1.0204	0.440353	0.776583	1	6904	tags=53%, list=35%, signal=81%
WP_ANGIOPOIETIN_LIKE_PROTEIN_8_REGULATORY_PATHWAY	WP_ANGIOPOIETIN_LIKE_PROTEIN_8_REGULATORY_PATHWAY		122	-0.276028	-1.02008	0.430633	0.776425	1	3820	tags=21%, list=19%, signal=26%
REACTOME_WNT5A_DEPENDENT_INTERNALIZATION_OF_FZD4	REACTOME_WNT5A_DEPENDENT_INTERNALIZATION_OF_FZD4		15	-0.403332	-1.01992	0.441558	0.775807	1	8157	tags=53%, list=41%, signal=90%
WP_THERMOGENESIS	WP_THERMOGENESIS		98	-0.284607	-1.01901	0.425115	0.777198	1	4377	tags=22%, list=22%, signal=29%
PID_ARF6_DOWNSTREAM_PATHWAY	PID_ARF6_DOWNSTREAM_PATHWAY		15	-0.398923	-1.017	0.451994	0.781182	1	903	tags=13%, list=5%, signal=14%
KEGG_PROXIMAL_TUBULE_BICARBONATE_RECLAMATION	KEGG_PROXIMAL_TUBULE_BICARBONATE_RECLAMATION		21	-0.368258	-1.0168	0.448179	0.780707	1	2245	tags=24%, list=11%, signal=27%
PID_ENDOTHELIN_PATHWAY	PID_ENDOTHELIN_PATHWAY		62	-0.307175	-1.01608	0.460784	0.781579	1	2839	tags=18%, list=14%, signal=21%
REACTOME_UNFOLDED_PROTEIN_RESPONSE_UPR	REACTOME_UNFOLDED_PROTEIN_RESPONSE_UPR		90	-0.288132	-1.01596	0.455069	0.780861	1	4239	tags=23%, list=21%, signal=29%
WP_WHITE_FAT_CELL_DIFFERENTIATION	WP_WHITE_FAT_CELL_DIFFERENTIATION		31	-0.347627	-1.01515	0.446891	0.781863	1	3762	tags=29%, list=19%, signal=36%
REACTOME_ACTIVATION_OF_BAD_AND_TRANSLOCATION_TO_MITOCHONDRIA	REACTOME_ACTIVATION_OF_BAD_AND_TRANSLOCATION_TO_MITOCHONDRIA		15	-0.399889	-1.01495	0.454545	0.781389	1	7099	tags=47%, list=36%, signal=72%
WP_B_CELL_RECEPTOR_SIGNALING_PATHWAY	WP_B_CELL_RECEPTOR_SIGNALING_PATHWAY		93	-0.286181	-1.01401	0.4375	0.782885	1	4115	tags=20%, list=21%, signal=26%
SIG_CD40PATHWAYMAP	SIG_CD40PATHWAYMAP		34	-0.337679	-1.01369	0.452855	0.782676	1	4030	tags=24%, list=20%, signal=29%
WP_SIGNALING_OF_HEPATOCYTE_GROWTH_FACTOR_RECEPTOR	WP_SIGNALING_OF_HEPATOCYTE_GROWTH_FACTOR_RECEPTOR		34	-0.334709	-1.01362	0.453368	0.781866	1	9112	tags=50%, list=46%, signal=92%
REACTOME_ER_TO_GOLGI_ANTEROGRADE_TRANSPORT	REACTOME_ER_TO_GOLGI_ANTEROGRADE_TRANSPORT		148	-0.269808	-1.01245	0.458963	0.783927	1	6764	tags=31%, list=34%, signal=47%
WP_HEDGEHOG_SIGNALING_PATHWAY_NETPATH	WP_HEDGEHOG_SIGNALING_PATHWAY_NETPATH		16	-0.393053	-1.01235	0.484104	0.783192	1	6148	tags=44%, list=31%, signal=63%
KEGG_CHEMOKINE_SIGNALING_PATHWAY	KEGG_CHEMOKINE_SIGNALING_PATHWAY		160	-0.268137	-1.0105	0.466238	0.786841	1	4114	tags=25%, list=21%, signal=31%
PID_HIF1_TFPATHWAY	PID_HIF1_TFPATHWAY		62	-0.298883	-1.00943	0.45679	0.788633	1	2946	tags=24%, list=15%, signal=28%
WP_WNT_SIGNALING_PATHWAY_AND_PLURIPOTENCY	WP_WNT_SIGNALING_PATHWAY_AND_PLURIPOTENCY		91	-0.283168	-1.00879	0.460373	0.789371	1	2726	tags=16%, list=14%, signal=19%
BIOCARTA_GH_PATHWAY	BIOCARTA_GH_PATHWAY		26	-0.355659	-1.00856	0.457931	0.788949	1	2786	tags=19%, list=14%, signal=22%
WP_EXTRACELLULAR_VESICLES_IN_THE_CROSSTALK_OF_CARDIAC_CELLS	WP_EXTRACELLULAR_VESICLES_IN_THE_CROSSTALK_OF_CARDIAC_CELLS		21	-0.3696	-1.0081	0.449794	0.789124	1	22	tags=5%, list=0%, signal=5%
REACTOME_THE_NLRP3_INFLAMMASOME	REACTOME_THE_NLRP3_INFLAMMASOME		15	-0.409092	-1.00796	0.486446	0.788472	1	1399	tags=13%, list=7%, signal=14%
REACTOME_FORMATION_OF_FIBRIN_CLOT_CLOTTING_CASCADE	REACTOME_FORMATION_OF_FIBRIN_CLOT_CLOTTING_CASCADE		28	-0.345281	-1.00796	0.460081	0.7875	1	3995	tags=36%, list=20%, signal=45%
WP_UREA_CYCLE_AND_METABOLISM_OF_AMINO_GROUPS	WP_UREA_CYCLE_AND_METABOLISM_OF_AMINO_GROUPS		21	-0.368536	-1.00737	0.44302	0.787995	1	1144	tags=24%, list=6%, signal=25%
BIOCARTA_IGF1MTOR_PATHWAY	BIOCARTA_IGF1MTOR_PATHWAY		19	-0.38114	-1.00665	0.468661	0.788818	1	5459	tags=42%, list=27%, signal=58%
REACTOME_SIGNALING_BY_ERBB2_ECD_MUTANTS	REACTOME_SIGNALING_BY_ERBB2_ECD_MUTANTS		16	-0.399283	-1.00572	0.460983	0.7902	1	7148	tags=50%, list=36%, signal=78%
REACTOME_INTRINSIC_PATHWAY_FOR_APOPTOSIS	REACTOME_INTRINSIC_PATHWAY_FOR_APOPTOSIS		55	-0.310513	-1.00459	0.468447	0.791959	1	2782	tags=24%, list=14%, signal=27%
WP_SARSCOV2_MITOCHONDRIAL_INTERACTIONS	WP_SARSCOV2_MITOCHONDRIAL_INTERACTIONS		30	-0.341606	-1.00433	0.48468	0.791673	1	3762	tags=20%, list=19%, signal=25%
REACTOME_SIGNALING_BY_NOTCH1	REACTOME_SIGNALING_BY_NOTCH1		72	-0.293098	-1.00203	0.476079	0.796571	1	905	tags=7%, list=5%, signal=7%
WP_RESISTIN_AS_A_REGULATOR_OF_INFLAMMATION	WP_RESISTIN_AS_A_REGULATOR_OF_INFLAMMATION		30	-0.345366	-1.00173	0.470985	0.796361	1	4030	tags=27%, list=20%, signal=33%
REACTOME_REGULATION_OF_PTEN_GENE_TRANSCRIPTION	REACTOME_REGULATION_OF_PTEN_GENE_TRANSCRIPTION		59	-0.303764	-1.00137	0.463263	0.796275	1	1986	tags=12%, list=10%, signal=13%
KEGG_HEMATOPOIETIC_CELL_LINEAGE	KEGG_HEMATOPOIETIC_CELL_LINEAGE		55	-0.301557	-1.00004	0.46022	0.798756	1	3375	tags=22%, list=17%, signal=26%
BIOCARTA_AT1R_PATHWAY	BIOCARTA_AT1R_PATHWAY		27	-0.348566	-0.999207	0.4829	0.799852	1	3742	tags=19%, list=19%, signal=23%
REACTOME_RESPIRATORY_ELECTRON_TRANSPORT	REACTOME_RESPIRATORY_ELECTRON_TRANSPORT		103	-0.278003	-0.999132	0.481564	0.79905	1	7265	tags=37%, list=36%, signal=58%
PID_WNT_NONCANONICAL_PATHWAY	PID_WNT_NONCANONICAL_PATHWAY		31	-0.336666	-0.997991	0.469388	0.800933	1	8188	tags=45%, list=41%, signal=76%
KEGG_MTOR_SIGNALING_PATHWAY	KEGG_MTOR_SIGNALING_PATHWAY		50	-0.30862	-0.997613	0.482716	0.800914	1	2116	tags=14%, list=11%, signal=16%
WP_ONE_CARBON_METABOLISM_AND_RELATED_PATHWAYS	WP_ONE_CARBON_METABOLISM_AND_RELATED_PATHWAYS		46	-0.31396	-0.997073	0.489467	0.801282	1	1994	tags=11%, list=10%, signal=12%
REACTOME_FGFR1_MUTANT_RECEPTOR_ACTIVATION	REACTOME_FGFR1_MUTANT_RECEPTOR_ACTIVATION		26	-0.356417	-0.996892	0.475234	0.800741	1	3246	tags=19%, list=16%, signal=23%
WP_7Q1123_COPY_NUMBER_VARIATION_SYNDROME	WP_7Q1123_COPY_NUMBER_VARIATION_SYNDROME		92	-0.284372	-0.99658	0.4819	0.800538	1	4208	tags=24%, list=21%, signal=30%
WP_MITOCHONDRIAL_COMPLEX_I_ASSEMBLY_MODEL_OXPHOS_SYSTEM	WP_MITOCHONDRIAL_COMPLEX_I_ASSEMBLY_MODEL_OXPHOS_SYSTEM		56	-0.302631	-0.994184	0.467801	0.805691	1	8078	tags=46%, list=40%, signal=78%
REACTOME_OTHER_SEMAPHORIN_INTERACTIONS	REACTOME_OTHER_SEMAPHORIN_INTERACTIONS		17	-0.384576	-0.993649	0.472419	0.806061	1	3264	tags=29%, list=16%, signal=35%
KEGG_N_GLYCAN_BIOSYNTHESIS	KEGG_N_GLYCAN_BIOSYNTHESIS		46	-0.309084	-0.992156	0.491783	0.808917	1	8345	tags=52%, list=42%, signal=89%
WP_OVERVIEW_OF_LEUKOCYTEINTRINSIC_HIPPO_PATHWAY_FUNCTIONS	WP_OVERVIEW_OF_LEUKOCYTEINTRINSIC_HIPPO_PATHWAY_FUNCTIONS		33	-0.332281	-0.991943	0.485526	0.808485	1	4162	tags=27%, list=21%, signal=34%
REACTOME_ASPARAGINE_N_LINKED_GLYCOSYLATION	REACTOME_ASPARAGINE_N_LINKED_GLYCOSYLATION		289	-0.252689	-0.991206	0.50823	0.809377	1	6816	tags=33%, list=34%, signal=49%
PID_HIF2PATHWAY	PID_HIF2PATHWAY		33	-0.338682	-0.989825	0.494737	0.811758	1	2617	tags=15%, list=13%, signal=17%
REACTOME_CALNEXIN_CALRETICULIN_CYCLE	REACTOME_CALNEXIN_CALRETICULIN_CYCLE		26	-0.348501	-0.989135	0.48489	0.81252	1	3493	tags=27%, list=18%, signal=33%
REACTOME_NEGATIVE_REGULATION_OF_FGFR4_SIGNALING	REACTOME_NEGATIVE_REGULATION_OF_FGFR4_SIGNALING		25	-0.3487	-0.988963	0.477241	0.811999	1	9557	tags=72%, list=48%, signal=138%
WP_BLADDER_CANCER	WP_BLADDER_CANCER		39	-0.32514	-0.988173	0.485897	0.813022	1	3839	tags=26%, list=19%, signal=32%
BIOCARTA_CHREBP_PATHWAY	BIOCARTA_CHREBP_PATHWAY		16	-0.386366	-0.988082	0.495601	0.812279	1	4377	tags=31%, list=22%, signal=40%
REACTOME_INTERLEUKIN_37_SIGNALING	REACTOME_INTERLEUKIN_37_SIGNALING		20	-0.37418	-0.988072	0.483776	0.81133	1	4654	tags=30%, list=23%, signal=39%
WP_INHIBITION_OF_EXOSOME_BIOGENESIS_AND_SECRETION_BY_MANUMYCIN_A_IN_CRPC_CELLS	WP_INHIBITION_OF_EXOSOME_BIOGENESIS_AND_SECRETION_BY_MANUMYCIN_A_IN_CRPC_CELLS		18	-0.379134	-0.987671	0.502196	0.811359	1	8346	tags=56%, list=42%, signal=95%
PID_LYSOPHOSPHOLIPID_PATHWAY	PID_LYSOPHOSPHOLIPID_PATHWAY		64	-0.295207	-0.987297	0.484069	0.811346	1	3655	tags=17%, list=18%, signal=21%
REACTOME_SYNTHESIS_OF_IP3_AND_IP4_IN_THE_CYTOSOL	REACTOME_SYNTHESIS_OF_IP3_AND_IP4_IN_THE_CYTOSOL		26	-0.351666	-0.986177	0.485255	0.813158	1	3655	tags=31%, list=18%, signal=38%
WP_CELL_DIFFERENTIATION_INDEX_EXPANDED	WP_CELL_DIFFERENTIATION_INDEX_EXPANDED		20	-0.366799	-0.985958	0.491329	0.812715	1	1049	tags=15%, list=5%, signal=16%
WP_ALLOGRAFT_REJECTION	WP_ALLOGRAFT_REJECTION		68	-0.290057	-0.98327	0.490408	0.818426	1	1503	tags=15%, list=8%, signal=16%
REACTOME_CELLULAR_RESPONSE_TO_CHEMICAL_STRESS	REACTOME_CELLULAR_RESPONSE_TO_CHEMICAL_STRESS		152	-0.262498	-0.982273	0.527412	0.819827	1	6914	tags=41%, list=35%, signal=62%
REACTOME_LATE_ENDOSOMAL_MICROAUTOPHAGY	REACTOME_LATE_ENDOSOMAL_MICROAUTOPHAGY		32	-0.328281	-0.981915	0.487871	0.819728	1	4147	tags=28%, list=21%, signal=35%
PID_TRAIL_PATHWAY	PID_TRAIL_PATHWAY		28	-0.338156	-0.981852	0.495902	0.81889	1	4149	tags=25%, list=21%, signal=32%
WP_REGULATION_OF_TOLLLIKE_RECEPTOR_SIGNALING_PATHWAY	WP_REGULATION_OF_TOLLLIKE_RECEPTOR_SIGNALING_PATHWAY		121	-0.265942	-0.981059	0.521018	0.819825	1	2990	tags=13%, list=15%, signal=15%
REACTOME_NOTCH2_ACTIVATION_AND_TRANSMISSION_OF_SIGNAL_TO_THE_NUCLEUS	REACTOME_NOTCH2_ACTIVATION_AND_TRANSMISSION_OF_SIGNAL_TO_THE_NUCLEUS		22	-0.357776	-0.98049	0.497199	0.820298	1	632	tags=9%, list=3%, signal=9%
PID_REELIN_PATHWAY	PID_REELIN_PATHWAY		27	-0.334603	-0.978729	0.491979	0.823672	1	7579	tags=48%, list=38%, signal=78%
REACTOME_PROTEIN_LOCALIZATION	REACTOME_PROTEIN_LOCALIZATION		155	-0.258631	-0.978455	0.534066	0.823357	1	3786	tags=21%, list=19%, signal=26%
WP_OSTEOBLAST_DIFFERENTIATION	WP_OSTEOBLAST_DIFFERENTIATION		102	-0.270862	-0.977296	0.511918	0.825218	1	2065	tags=16%, list=10%, signal=17%
PID_HNF3B_PATHWAY	PID_HNF3B_PATHWAY		33	-0.326039	-0.977133	0.50813	0.824633	1	2558	tags=24%, list=13%, signal=28%
WP_PREIMPLANTATION_EMBRYO	WP_PREIMPLANTATION_EMBRYO		39	-0.315957	-0.976938	0.505689	0.82413	1	3128	tags=23%, list=16%, signal=27%
KEGG_HUNTINGTONS_DISEASE	KEGG_HUNTINGTONS_DISEASE		169	-0.255385	-0.976816	0.533546	0.823444	1	7265	tags=43%, list=36%, signal=66%
REACTOME_TAK1_ACTIVATES_NFKB_BY_PHOSPHORYLATION_AND_ACTIVATION_OF_IKKS_COMPLEX	REACTOME_TAK1_ACTIVATES_NFKB_BY_PHOSPHORYLATION_AND_ACTIVATION_OF_IKKS_COMPLEX		30	-0.33294	-0.97616	0.513032	0.824038	1	5689	tags=30%, list=29%, signal=42%
BIOCARTA_NDKDYNAMIN_PATHWAY	BIOCARTA_NDKDYNAMIN_PATHWAY		16	-0.375103	-0.975362	0.498592	0.824939	1	5052	tags=31%, list=25%, signal=42%
WP_NAD_METABOLISM_IN_ONCOGENEINDUCED_SENESCENCE_AND_MITOCHONDRIAL_DYSFUNCTIONASSOCIATED_SENESCENCE	WP_NAD_METABOLISM_IN_ONCOGENEINDUCED_SENESCENCE_AND_MITOCHONDRIAL_DYSFUNCTIONASSOCIATED_SENESCENCE		23	-0.356741	-0.97533	0.504923	0.824028	1	4281	tags=30%, list=21%, signal=39%
REACTOME_IRAK4_DEFICIENCY_TLR2_4	REACTOME_IRAK4_DEFICIENCY_TLR2_4		16	-0.382205	-0.974426	0.508423	0.825233	1	3995	tags=31%, list=20%, signal=39%
WP_TYPE_II_DIABETES_MELLITUS	WP_TYPE_II_DIABETES_MELLITUS		17	-0.374405	-0.971968	0.517804	0.83024	1	4391	tags=35%, list=22%, signal=45%
WP_NANOMATERIAL_INDUCED_APOPTOSIS	WP_NANOMATERIAL_INDUCED_APOPTOSIS		19	-0.372492	-0.971275	0.499276	0.830991	1	3845	tags=37%, list=19%, signal=46%
REACTOME_SPRY_REGULATION_OF_FGF_SIGNALING	REACTOME_SPRY_REGULATION_OF_FGF_SIGNALING		16	-0.38728	-0.97116	0.50289	0.830312	1	9557	tags=75%, list=48%, signal=144%
KEGG_BETA_ALANINE_METABOLISM	KEGG_BETA_ALANINE_METABOLISM		20	-0.359636	-0.971043	0.505831	0.829661	1	2155	tags=20%, list=11%, signal=22%
WP_GPCRS_OTHER	WP_GPCRS_OTHER		53	-0.299361	-0.970364	0.504359	0.830299	1	5010	tags=36%, list=25%, signal=48%
REACTOME_TRANSCRIPTIONAL_ACTIVATION_OF_MITOCHONDRIAL_BIOGENESIS	REACTOME_TRANSCRIPTIONAL_ACTIVATION_OF_MITOCHONDRIAL_BIOGENESIS		55	-0.291679	-0.969982	0.519802	0.830262	1	8124	tags=60%, list=41%, signal=101%
KEGG_INSULIN_SIGNALING_PATHWAY	KEGG_INSULIN_SIGNALING_PATHWAY		127	-0.262021	-0.968126	0.538889	0.833998	1	3820	tags=23%, list=19%, signal=28%
REACTOME_TRAF6_MEDIATED_NF_KB_ACTIVATION	REACTOME_TRAF6_MEDIATED_NF_KB_ACTIVATION		22	-0.354119	-0.967638	0.517581	0.834271	1	1047	tags=9%, list=5%, signal=10%
WP_MITOCHONDRIAL_CIV_ASSEMBLY	WP_MITOCHONDRIAL_CIV_ASSEMBLY		35	-0.317176	-0.967477	0.518182	0.833656	1	2106	tags=11%, list=11%, signal=13%
WP_EPO_RECEPTOR_SIGNALING	WP_EPO_RECEPTOR_SIGNALING		25	-0.340439	-0.967459	0.50277	0.83272	1	2579	tags=16%, list=13%, signal=18%
REACTOME_PLATELET_HOMEOSTASIS	REACTOME_PLATELET_HOMEOSTASIS		74	-0.281899	-0.967285	0.515006	0.832162	1	2839	tags=20%, list=14%, signal=24%
BIOCARTA_BIOPEPTIDES_PATHWAY	BIOCARTA_BIOPEPTIDES_PATHWAY		28	-0.33496	-0.966988	0.50619	0.831956	1	3742	tags=21%, list=19%, signal=26%
REACTOME_PROTEIN_PROTEIN_INTERACTIONS_AT_SYNAPSES	REACTOME_PROTEIN_PROTEIN_INTERACTIONS_AT_SYNAPSES		77	-0.276199	-0.966954	0.521226	0.831074	1	4911	tags=32%, list=25%, signal=43%
REACTOME_ANCHORING_FIBRIL_FORMATION	REACTOME_ANCHORING_FIBRIL_FORMATION		15	-0.379118	-0.965964	0.515015	0.832518	1	3254	tags=33%, list=16%, signal=40%
REACTOME_NITRIC_OXIDE_STIMULATES_GUANYLATE_CYCLASE	REACTOME_NITRIC_OXIDE_STIMULATES_GUANYLATE_CYCLASE		19	-0.364254	-0.965174	0.499293	0.833513	1	2794	tags=26%, list=14%, signal=31%
WP_HEMATOPOIETIC_STEM_CELL_GENE_REGULATION_BY_GABP_ALPHABETA_COMPLEX	WP_HEMATOPOIETIC_STEM_CELL_GENE_REGULATION_BY_GABP_ALPHABETA_COMPLEX		19	-0.363158	-0.964655	0.511461	0.833742	1	2660	tags=16%, list=13%, signal=18%
WP_INSULIN_SIGNALING	WP_INSULIN_SIGNALING		157	-0.258225	-0.963479	0.549127	0.835574	1	3820	tags=20%, list=19%, signal=25%
REACTOME_SYNTHESIS_OF_VERY_LONG_CHAIN_FATTY_ACYL_COAS	REACTOME_SYNTHESIS_OF_VERY_LONG_CHAIN_FATTY_ACYL_COAS		19	-0.36246	-0.963297	0.532562	0.83504	1	5388	tags=37%, list=27%, signal=50%
WP_FOLATE_METABOLISM	WP_FOLATE_METABOLISM		54	-0.295608	-0.962937	0.54386	0.834943	1	2239	tags=19%, list=11%, signal=21%
REACTOME_CLASS_C_3_METABOTROPIC_GLUTAMATE_PHEROMONE_RECEPTORS	REACTOME_CLASS_C_3_METABOTROPIC_GLUTAMATE_PHEROMONE_RECEPTORS		20	-0.358319	-0.961914	0.515625	0.8365	1	6042	tags=40%, list=30%, signal=57%
BIOCARTA_SPRY_PATHWAY	BIOCARTA_SPRY_PATHWAY		17	-0.372142	-0.96154	0.531296	0.836453	1	3065	tags=24%, list=15%, signal=28%
WP_THYMIC_STROMAL_LYMPHOPOIETIN_TSLP_SIGNALING_PATHWAY	WP_THYMIC_STROMAL_LYMPHOPOIETIN_TSLP_SIGNALING_PATHWAY		43	-0.304474	-0.961284	0.515151	0.83615	1	7727	tags=53%, list=39%, signal=87%
PID_CDC42_PATHWAY	PID_CDC42_PATHWAY		69	-0.279453	-0.961257	0.527011	0.835256	1	3592	tags=20%, list=18%, signal=25%
WP_EPITHELIAL_TO_MESENCHYMAL_TRANSITION_IN_COLORECTAL_CANCER	WP_EPITHELIAL_TO_MESENCHYMAL_TRANSITION_IN_COLORECTAL_CANCER		145	-0.25706	-0.961146	0.561326	0.834542	1	2176	tags=14%, list=11%, signal=15%
PID_CDC42_REG_PATHWAY	PID_CDC42_REG_PATHWAY		30	-0.331148	-0.96011	0.533967	0.836057	1	780	tags=7%, list=4%, signal=7%
WP_SEROTONIN_RECEPTOR_467_AND_NR3C_SIGNALING	WP_SEROTONIN_RECEPTOR_467_AND_NR3C_SIGNALING		18	-0.364182	-0.959595	0.513475	0.836387	1	188	tags=6%, list=1%, signal=6%
BIOCARTA_PDGF_PATHWAY	BIOCARTA_PDGF_PATHWAY		28	-0.332287	-0.959449	0.535565	0.835774	1	8538	tags=50%, list=43%, signal=87%
REACTOME_INTEGRATION_OF_ENERGY_METABOLISM	REACTOME_INTEGRATION_OF_ENERGY_METABOLISM		93	-0.269643	-0.958179	0.559226	0.837844	1	4377	tags=28%, list=22%, signal=36%
PID_HDAC_CLASSIII_PATHWAY	PID_HDAC_CLASSIII_PATHWAY		25	-0.341819	-0.957963	0.534091	0.837418	1	3796	tags=24%, list=19%, signal=30%
PID_P53_DOWNSTREAM_PATHWAY	PID_P53_DOWNSTREAM_PATHWAY		133	-0.258469	-0.957879	0.573319	0.836682	1	2757	tags=17%, list=14%, signal=20%
WP_CORTICOTROPINRELEASING_HORMONE_SIGNALING_PATHWAY	WP_CORTICOTROPINRELEASING_HORMONE_SIGNALING_PATHWAY		83	-0.271334	-0.957826	0.531866	0.835857	1	3592	tags=19%, list=18%, signal=23%
PID_IL2_1PATHWAY	PID_IL2_1PATHWAY		51	-0.29538	-0.957405	0.533333	0.835958	1	8084	tags=53%, list=41%, signal=89%
WP_MIRNAS_INVOLVED_IN_DNA_DAMAGE_RESPONSE	WP_MIRNAS_INVOLVED_IN_DNA_DAMAGE_RESPONSE		33	-0.319247	-0.956624	0.511936	0.836953	1	782	tags=9%, list=4%, signal=9%
PID_HEDGEHOG_GLI_PATHWAY	PID_HEDGEHOG_GLI_PATHWAY		47	-0.296091	-0.954824	0.51933	0.840255	1	7125	tags=36%, list=36%, signal=56%
PID_HNF3A_PATHWAY	PID_HNF3A_PATHWAY		36	-0.314511	-0.952146	0.549935	0.845594	1	4868	tags=31%, list=24%, signal=40%
REACTOME_BETA_CATENIN_INDEPENDENT_WNT_SIGNALING	REACTOME_BETA_CATENIN_INDEPENDENT_WNT_SIGNALING		137	-0.25589	-0.951506	0.574074	0.846126	1	6558	tags=42%, list=33%, signal=62%
REACTOME_RAP1_SIGNALLING	REACTOME_RAP1_SIGNALLING		15	-0.370628	-0.951354	0.544413	0.845545	1	9949	tags=73%, list=50%, signal=146%
REACTOME_OTHER_INTERLEUKIN_SIGNALING	REACTOME_OTHER_INTERLEUKIN_SIGNALING		21	-0.351704	-0.950518	0.53495	0.846521	1	1032	tags=14%, list=5%, signal=15%
KEGG_BASAL_TRANSCRIPTION_FACTORS	KEGG_BASAL_TRANSCRIPTION_FACTORS		33	-0.310505	-0.949092	0.53048	0.848967	1	9415	tags=61%, list=47%, signal=115%
REACTOME_TRANSCRIPTIONAL_REGULATION_BY_MECP2	REACTOME_TRANSCRIPTIONAL_REGULATION_BY_MECP2		53	-0.294938	-0.948925	0.560819	0.848383	1	6325	tags=43%, list=32%, signal=63%
REACTOME_CREB1_PHOSPHORYLATION_THROUGH_NMDA_RECEPTOR_MEDIATED_ACTIVATION_OF_RAS_SIGNALING	REACTOME_CREB1_PHOSPHORYLATION_THROUGH_NMDA_RECEPTOR_MEDIATED_ACTIVATION_OF_RAS_SIGNALING		27	-0.331179	-0.9489	0.54386	0.847488	1	3794	tags=33%, list=19%, signal=41%
PID_ERA_GENOMIC_PATHWAY	PID_ERA_GENOMIC_PATHWAY		59	-0.286043	-0.948482	0.561033	0.847499	1	5457	tags=34%, list=27%, signal=47%
REACTOME_ACYL_CHAIN_REMODELLING_OF_PE	REACTOME_ACYL_CHAIN_REMODELLING_OF_PE		25	-0.33834	-0.948378	0.545087	0.846784	1	4824	tags=40%, list=24%, signal=53%
WP_NETRINUNC5B_SIGNALING_PATHWAY	WP_NETRINUNC5B_SIGNALING_PATHWAY		48	-0.297015	-0.948321	0.552369	0.845989	1	2116	tags=15%, list=11%, signal=16%
REACTOME_TCR_SIGNALING	REACTOME_TCR_SIGNALING		110	-0.263776	-0.947519	0.578767	0.846903	1	7542	tags=46%, list=38%, signal=74%
PID_TCR_CALCIUM_PATHWAY	PID_TCR_CALCIUM_PATHWAY		22	-0.346623	-0.947441	0.56653	0.846155	1	4115	tags=36%, list=21%, signal=46%
PID_IL6_7_PATHWAY	PID_IL6_7_PATHWAY		46	-0.293819	-0.946267	0.540127	0.847937	1	9279	tags=65%, list=46%, signal=122%
PID_MYC_REPRESS_PATHWAY	PID_MYC_REPRESS_PATHWAY		61	-0.281291	-0.946122	0.565584	0.847342	1	3792	tags=23%, list=19%, signal=28%
WP_NOTCH1_REGULATION_OF_HUMAN_ENDOTHELIAL_CELL_CALCIFICATION	WP_NOTCH1_REGULATION_OF_HUMAN_ENDOTHELIAL_CELL_CALCIFICATION		17	-0.372134	-0.945684	0.553957	0.847444	1	3846	tags=29%, list=19%, signal=36%
KEGG_AMYOTROPHIC_LATERAL_SCLEROSIS_ALS	KEGG_AMYOTROPHIC_LATERAL_SCLEROSIS_ALS		49	-0.296704	-0.94552	0.555142	0.846881	1	6648	tags=43%, list=33%, signal=64%
KEGG_OXIDATIVE_PHOSPHORYLATION	KEGG_OXIDATIVE_PHOSPHORYLATION		124	-0.257828	-0.945394	0.574445	0.846239	1	7265	tags=40%, list=36%, signal=62%
REACTOME_FGFR2_ALTERNATIVE_SPLICING	REACTOME_FGFR2_ALTERNATIVE_SPLICING		27	-0.327595	-0.944724	0.564384	0.846828	1	6464	tags=41%, list=32%, signal=60%
REACTOME_TGF_BETA_RECEPTOR_SIGNALING_ACTIVATES_SMADS	REACTOME_TGF_BETA_RECEPTOR_SIGNALING_ACTIVATES_SMADS		32	-0.318449	-0.944705	0.538358	0.845932	1	8190	tags=53%, list=41%, signal=90%
REACTOME_AUTOPHAGY	REACTOME_AUTOPHAGY		143	-0.25205	-0.944618	0.597627	0.845189	1	3847	tags=18%, list=19%, signal=22%
WP_FRAGILE_X_SYNDROME	WP_FRAGILE_X_SYNDROME		110	-0.261937	-0.943909	0.579596	0.845876	1	5052	tags=32%, list=25%, signal=42%
WP_AMPLIFICATION_AND_EXPANSION_OF_ONCOGENIC_PATHWAYS_AS_METASTATIC_TRAITS	WP_AMPLIFICATION_AND_EXPANSION_OF_ONCOGENIC_PATHWAYS_AS_METASTATIC_TRAITS		15	-0.373354	-0.942901	0.562592	0.847259	1	635	tags=13%, list=3%, signal=14%
REACTOME_RUNX2_REGULATES_OSTEOBLAST_DIFFERENTIATION	REACTOME_RUNX2_REGULATES_OSTEOBLAST_DIFFERENTIATION		22	-0.34211	-0.942746	0.547586	0.846677	1	4162	tags=27%, list=21%, signal=34%
REACTOME_FOXO_MEDIATED_TRANSCRIPTION_OF_OXIDATIVE_STRESS_METABOLIC_AND_NEURONAL_GENES	REACTOME_FOXO_MEDIATED_TRANSCRIPTION_OF_OXIDATIVE_STRESS_METABOLIC_AND_NEURONAL_GENES		25	-0.337039	-0.9422	0.558369	0.847014	1	4879	tags=32%, list=24%, signal=42%
REACTOME_INLB_MEDIATED_ENTRY_OF_LISTERIA_MONOCYTOGENES_INTO_HOST_CELL	REACTOME_INLB_MEDIATED_ENTRY_OF_LISTERIA_MONOCYTOGENES_INTO_HOST_CELL		15	-0.376983	-0.942164	0.53775	0.846162	1	5517	tags=47%, list=28%, signal=64%
WP_RELATIONSHIP_BETWEEN_INFLAMMATION_COX2_AND_EGFR	WP_RELATIONSHIP_BETWEEN_INFLAMMATION_COX2_AND_EGFR		24	-0.334836	-0.941871	0.551389	0.845915	1	2786	tags=21%, list=14%, signal=24%
REACTOME_ABC_TRANSPORTERS_IN_LIPID_HOMEOSTASIS	REACTOME_ABC_TRANSPORTERS_IN_LIPID_HOMEOSTASIS		16	-0.369063	-0.941808	0.547864	0.845135	1	2259	tags=19%, list=11%, signal=21%
PID_TCPTP_PATHWAY	PID_TCPTP_PATHWAY		41	-0.301246	-0.941505	0.549313	0.844928	1	4099	tags=24%, list=21%, signal=31%
WP_IL18_SIGNALING_PATHWAY	WP_IL18_SIGNALING_PATHWAY		243	-0.241858	-0.940443	0.629553	0.846441	1	3140	tags=16%, list=16%, signal=19%
KEGG_ALANINE_ASPARTATE_AND_GLUTAMATE_METABOLISM	KEGG_ALANINE_ASPARTATE_AND_GLUTAMATE_METABOLISM		28	-0.324124	-0.938718	0.543689	0.849495	1	3158	tags=29%, list=16%, signal=34%
PID_FGF_PATHWAY	PID_FGF_PATHWAY		49	-0.292484	-0.934436	0.579415	0.858346	1	2116	tags=16%, list=11%, signal=18%
REACTOME_MAPK_FAMILY_SIGNALING_CASCADES	REACTOME_MAPK_FAMILY_SIGNALING_CASCADES		293	-0.234981	-0.934274	0.637014	0.857766	1	6325	tags=34%, list=32%, signal=50%
WP_STATIN_PATHWAY	WP_STATIN_PATHWAY		25	-0.328919	-0.933219	0.557692	0.85932	1	1440	tags=28%, list=7%, signal=30%
KEGG_ALDOSTERONE_REGULATED_SODIUM_REABSORPTION	KEGG_ALDOSTERONE_REGULATED_SODIUM_REABSORPTION		39	-0.302435	-0.932824	0.574834	0.859274	1	1281	tags=13%, list=6%, signal=14%
REACTOME_SIGNALING_BY_NOTCH2	REACTOME_SIGNALING_BY_NOTCH2		31	-0.315502	-0.932073	0.56157	0.860104	1	632	tags=6%, list=3%, signal=7%
REACTOME_SIGNALING_BY_TGFB_FAMILY_MEMBERS	REACTOME_SIGNALING_BY_TGFB_FAMILY_MEMBERS		99	-0.259642	-0.931515	0.598857	0.860412	1	4072	tags=21%, list=20%, signal=27%
PID_ALPHA_SYNUCLEIN_PATHWAY	PID_ALPHA_SYNUCLEIN_PATHWAY		29	-0.318626	-0.929309	0.570645	0.864536	1	7344	tags=48%, list=37%, signal=76%
WP_RAS_SIGNALING	WP_RAS_SIGNALING		170	-0.243104	-0.929149	0.627907	0.863942	1	4377	tags=24%, list=22%, signal=31%
PID_INSULIN_GLUCOSE_PATHWAY	PID_INSULIN_GLUCOSE_PATHWAY		24	-0.331347	-0.928359	0.540055	0.864782	1	4016	tags=25%, list=20%, signal=31%
BIOCARTA_ECM_PATHWAY	BIOCARTA_ECM_PATHWAY		19	-0.352909	-0.927383	0.584187	0.86608	1	8538	tags=63%, list=43%, signal=110%
REACTOME_NEUTROPHIL_DEGRANULATION	REACTOME_NEUTROPHIL_DEGRANULATION		427	-0.229782	-0.92589	0.689899	0.868462	1	3662	tags=20%, list=18%, signal=24%
REACTOME_INTERFERON_ALPHA_BETA_SIGNALING	REACTOME_INTERFERON_ALPHA_BETA_SIGNALING		60	-0.281563	-0.925682	0.591515	0.868001	1	3965	tags=20%, list=20%, signal=25%
REACTOME_DOWNSTREAM_SIGNALING_OF_ACTIVATED_FGFR4	REACTOME_DOWNSTREAM_SIGNALING_OF_ACTIVATED_FGFR4		21	-0.336964	-0.925615	0.572238	0.867234	1	9015	tags=62%, list=45%, signal=113%
BIOCARTA_GLEEVEC_PATHWAY	BIOCARTA_GLEEVEC_PATHWAY		23	-0.329678	-0.923034	0.590723	0.872166	1	2786	tags=17%, list=14%, signal=20%
BIOCARTA_IL2RB_PATHWAY	BIOCARTA_IL2RB_PATHWAY		35	-0.302112	-0.922378	0.596401	0.872758	1	3126	tags=26%, list=16%, signal=30%
WP_TRANSLATION_FACTORS	WP_TRANSLATION_FACTORS		50	-0.283095	-0.921831	0.576874	0.87303	1	8914	tags=52%, list=45%, signal=94%
SIG_PIP3_SIGNALING_IN_CARDIAC_MYOCTES	SIG_PIP3_SIGNALING_IN_CARDIAC_MYOCTES		66	-0.274426	-0.921338	0.611312	0.873183	1	2875	tags=17%, list=14%, signal=19%
BIOCARTA_NOS1_PATHWAY	BIOCARTA_NOS1_PATHWAY		20	-0.3377	-0.919238	0.572079	0.87693	1	6415	tags=50%, list=32%, signal=74%
REACTOME_N_GLYCAN_TRIMMING_IN_THE_ER_AND_CALNEXIN_CALRETICULIN_CYCLE	REACTOME_N_GLYCAN_TRIMMING_IN_THE_ER_AND_CALNEXIN_CALRETICULIN_CYCLE		35	-0.301783	-0.919108	0.583658	0.87625	1	3663	tags=23%, list=18%, signal=28%
REACTOME_GLYCEROPHOSPHOLIPID_BIOSYNTHESIS	REACTOME_GLYCEROPHOSPHOLIPID_BIOSYNTHESIS		117	-0.248502	-0.918888	0.618465	0.875824	1	3077	tags=15%, list=15%, signal=18%
WP_HEAD_AND_NECK_SQUAMOUS_CELL_CARCINOMA	WP_HEAD_AND_NECK_SQUAMOUS_CELL_CARCINOMA		72	-0.266824	-0.918545	0.596341	0.875716	1	3846	tags=22%, list=19%, signal=27%
REACTOME_ACTIVATED_NOTCH1_TRANSMITS_SIGNAL_TO_THE_NUCLEUS	REACTOME_ACTIVATED_NOTCH1_TRANSMITS_SIGNAL_TO_THE_NUCLEUS		31	-0.309365	-0.918451	0.577869	0.874994	1	632	tags=6%, list=3%, signal=7%
BIOCARTA_TCR_PATHWAY	BIOCARTA_TCR_PATHWAY		41	-0.294071	-0.918436	0.561713	0.874091	1	8538	tags=44%, list=43%, signal=77%
REACTOME_BASIGIN_INTERACTIONS	REACTOME_BASIGIN_INTERACTIONS		23	-0.330315	-0.918059	0.573677	0.874034	1	4296	tags=26%, list=22%, signal=33%
REACTOME_SIGNALING_BY_TGF_BETA_RECEPTOR_COMPLEX	REACTOME_SIGNALING_BY_TGF_BETA_RECEPTOR_COMPLEX		72	-0.265884	-0.917277	0.60024	0.874823	1	5410	tags=28%, list=27%, signal=38%
WP_GASTRIN_SIGNALING_PATHWAY	WP_GASTRIN_SIGNALING_PATHWAY		110	-0.249634	-0.91562	0.629014	0.877501	1	2839	tags=12%, list=14%, signal=14%
WP_PHOTODYNAMIC_THERAPYINDUCED_UNFOLDED_PROTEIN_RESPONSE	WP_PHOTODYNAMIC_THERAPYINDUCED_UNFOLDED_PROTEIN_RESPONSE		27	-0.318551	-0.915453	0.5811	0.876923	1	2203	tags=19%, list=11%, signal=21%
REACTOME_REGULATION_OF_LIPID_METABOLISM_BY_PPARALPHA	REACTOME_REGULATION_OF_LIPID_METABOLISM_BY_PPARALPHA		112	-0.249864	-0.915018	0.626966	0.876954	1	3851	tags=25%, list=19%, signal=31%
REACTOME_SYNAPTIC_ADHESION_LIKE_MOLECULES	REACTOME_SYNAPTIC_ADHESION_LIKE_MOLECULES		20	-0.341287	-0.914864	0.56962	0.876358	1	4911	tags=40%, list=25%, signal=53%
KEGG_FC_GAMMA_R_MEDIATED_PHAGOCYTOSIS	KEGG_FC_GAMMA_R_MEDIATED_PHAGOCYTOSIS		94	-0.258283	-0.914579	0.622298	0.876022	1	3508	tags=19%, list=18%, signal=23%
REACTOME_FLT3_SIGNALING_IN_DISEASE	REACTOME_FLT3_SIGNALING_IN_DISEASE		27	-0.32366	-0.914079	0.597055	0.876248	1	8538	tags=59%, list=43%, signal=103%
REACTOME_SIGNALING_BY_NODAL	REACTOME_SIGNALING_BY_NODAL		17	-0.352366	-0.913374	0.583704	0.876908	1	856	tags=12%, list=4%, signal=12%
WP_MICROGLIA_PATHOGEN_PHAGOCYTOSIS_PATHWAY	WP_MICROGLIA_PATHOGEN_PHAGOCYTOSIS_PATHWAY		38	-0.294935	-0.912808	0.599736	0.877203	1	2753	tags=21%, list=14%, signal=24%
REACTOME_COMPLEX_I_BIOGENESIS	REACTOME_COMPLEX_I_BIOGENESIS		57	-0.274527	-0.912358	0.588089	0.877234	1	8078	tags=47%, list=40%, signal=79%
REACTOME_VEGFR2_MEDIATED_VASCULAR_PERMEABILITY	REACTOME_VEGFR2_MEDIATED_VASCULAR_PERMEABILITY		27	-0.321658	-0.912068	0.597594	0.876929	1	5070	tags=30%, list=25%, signal=40%
KEGG_GLIOMA	KEGG_GLIOMA		63	-0.272026	-0.911139	0.622776	0.87798	1	3839	tags=25%, list=19%, signal=31%
WP_NAD_METABOLISM	WP_NAD_METABOLISM		15	-0.355774	-0.9099	0.579732	0.879827	1	4323	tags=33%, list=22%, signal=43%
REACTOME_GPVI_MEDIATED_ACTIVATION_CASCADE	REACTOME_GPVI_MEDIATED_ACTIVATION_CASCADE		34	-0.299948	-0.909697	0.574637	0.879339	1	2809	tags=21%, list=14%, signal=24%
REACTOME_APOPTOTIC_CLEAVAGE_OF_CELLULAR_PROTEINS	REACTOME_APOPTOTIC_CLEAVAGE_OF_CELLULAR_PROTEINS		38	-0.293694	-0.908386	0.599227	0.881277	1	1964	tags=13%, list=10%, signal=15%
WP_MAJOR_RECEPTORS_TARGETED_BY_EPINEPHRINE_AND_NOREPINEPHRINE	WP_MAJOR_RECEPTORS_TARGETED_BY_EPINEPHRINE_AND_NOREPINEPHRINE		15	-0.362799	-0.908181	0.569069	0.880815	1	5555	tags=47%, list=28%, signal=65%
WP_DISRUPTION_OF_POSTSYNAPTIC_SIGNALLING_BY_CNV	WP_DISRUPTION_OF_POSTSYNAPTIC_SIGNALLING_BY_CNV		30	-0.307563	-0.908003	0.585979	0.880288	1	4911	tags=33%, list=25%, signal=44%
WP_PROLACTIN_SIGNALING_PATHWAY	WP_PROLACTIN_SIGNALING_PATHWAY		73	-0.268397	-0.90796	0.621065	0.879466	1	3126	tags=18%, list=16%, signal=21%
REACTOME_SIGNALING_BY_FGFR2	REACTOME_SIGNALING_BY_FGFR2		67	-0.266641	-0.907593	0.616337	0.879358	1	8608	tags=52%, list=43%, signal=92%
REACTOME_REGULATION_OF_BETA_CELL_DEVELOPMENT	REACTOME_REGULATION_OF_BETA_CELL_DEVELOPMENT		28	-0.307971	-0.906914	0.593496	0.879923	1	4963	tags=29%, list=25%, signal=38%
KEGG_AXON_GUIDANCE	KEGG_AXON_GUIDANCE		121	-0.247723	-0.906488	0.66408	0.879942	1	3533	tags=20%, list=18%, signal=24%
WP_SPINAL_CORD_INJURY	WP_SPINAL_CORD_INJURY		106	-0.250911	-0.90454	0.668927	0.883306	1	1351	tags=9%, list=7%, signal=10%
REACTOME_RNA_POLYMERASE_I_TRANSCRIPTION_TERMINATION	REACTOME_RNA_POLYMERASE_I_TRANSCRIPTION_TERMINATION		31	-0.31174	-0.904492	0.592992	0.882487	1	9234	tags=58%, list=46%, signal=108%
REACTOME_MYD88_INDEPENDENT_TLR4_CASCADE	REACTOME_MYD88_INDEPENDENT_TLR4_CASCADE		95	-0.252029	-0.903196	0.649184	0.884424	1	7932	tags=43%, list=40%, signal=71%
BIOCARTA_NFKB_PATHWAY	BIOCARTA_NFKB_PATHWAY		20	-0.337391	-0.902873	0.602817	0.884163	1	656	tags=10%, list=3%, signal=10%
REACTOME_CYTOSOLIC_SENSORS_OF_PATHOGEN_ASSOCIATED_DNA	REACTOME_CYTOSOLIC_SENSORS_OF_PATHOGEN_ASSOCIATED_DNA		60	-0.272031	-0.902675	0.622437	0.883651	1	5073	tags=27%, list=25%, signal=36%
REACTOME_REGULATION_OF_TP53_ACTIVITY_THROUGH_METHYLATION	REACTOME_REGULATION_OF_TP53_ACTIVITY_THROUGH_METHYLATION		19	-0.334875	-0.902616	0.572046	0.882871	1	3350	tags=26%, list=17%, signal=32%
REACTOME_TRANSPORT_TO_THE_GOLGI_AND_SUBSEQUENT_MODIFICATION	REACTOME_TRANSPORT_TO_THE_GOLGI_AND_SUBSEQUENT_MODIFICATION		176	-0.238931	-0.901693	0.690655	0.883948	1	6764	tags=30%, list=34%, signal=45%
REACTOME_INFLAMMASOMES	REACTOME_INFLAMMASOMES		20	-0.335613	-0.899815	0.603399	0.887075	1	1399	tags=10%, list=7%, signal=11%
REACTOME_POTASSIUM_CHANNELS	REACTOME_POTASSIUM_CHANNELS		70	-0.264432	-0.899498	0.642093	0.88685	1	4955	tags=36%, list=25%, signal=47%
REACTOME_DISASSEMBLY_OF_THE_DESTRUCTION_COMPLEX_AND_RECRUITMENT_OF_AXIN_TO_THE_MEMBRANE	REACTOME_DISASSEMBLY_OF_THE_DESTRUCTION_COMPLEX_AND_RECRUITMENT_OF_AXIN_TO_THE_MEMBRANE		28	-0.307409	-0.897771	0.607337	0.88974	1	8397	tags=54%, list=42%, signal=92%
KEGG_APOPTOSIS	KEGG_APOPTOSIS		81	-0.255332	-0.897447	0.638298	0.889481	1	4377	tags=25%, list=22%, signal=31%
REACTOME_SARS_COV_INFECTIONS	REACTOME_SARS_COV_INFECTIONS		141	-0.238033	-0.896622	0.688985	0.890359	1	7870	tags=39%, list=39%, signal=64%
REACTOME_BETA_CATENIN_PHOSPHORYLATION_CASCADE	REACTOME_BETA_CATENIN_PHOSPHORYLATION_CASCADE		17	-0.345505	-0.896325	0.623123	0.890077	1	8397	tags=53%, list=42%, signal=91%
KEGG_B_CELL_RECEPTOR_SIGNALING_PATHWAY	KEGG_B_CELL_RECEPTOR_SIGNALING_PATHWAY		70	-0.260439	-0.894715	0.637576	0.892472	1	2786	tags=13%, list=14%, signal=15%
REACTOME_G_ALPHA_Q_SIGNALLING_EVENTS	REACTOME_G_ALPHA_Q_SIGNALLING_EVENTS		154	-0.238917	-0.894266	0.685684	0.892574	1	2023	tags=15%, list=10%, signal=16%
KEGG_CHRONIC_MYELOID_LEUKEMIA	KEGG_CHRONIC_MYELOID_LEUKEMIA		73	-0.259746	-0.894263	0.655422	0.891664	1	4030	tags=23%, list=20%, signal=29%
WP_TRYPTOPHAN_METABOLISM	WP_TRYPTOPHAN_METABOLISM		32	-0.300245	-0.893942	0.633199	0.891457	1	3483	tags=28%, list=17%, signal=34%
REACTOME_PKA_MEDIATED_PHOSPHORYLATION_OF_CREB	REACTOME_PKA_MEDIATED_PHOSPHORYLATION_OF_CREB		19	-0.334879	-0.893229	0.611421	0.892076	1	6216	tags=47%, list=31%, signal=69%
REACTOME_JNK_C_JUN_KINASES_PHOSPHORYLATION_AND_ACTIVATION_MEDIATED_BY_ACTIVATED_HUMAN_TAK1	REACTOME_JNK_C_JUN_KINASES_PHOSPHORYLATION_AND_ACTIVATION_MEDIATED_BY_ACTIVATED_HUMAN_TAK1		22	-0.319514	-0.892966	0.631724	0.891685	1	7843	tags=55%, list=39%, signal=90%
BIOCARTA_PTDINS_PATHWAY	BIOCARTA_PTDINS_PATHWAY		23	-0.320062	-0.892788	0.623249	0.891131	1	8157	tags=48%, list=41%, signal=81%
REACTOME_PURINERGIC_SIGNALING_IN_LEISHMANIASIS_INFECTION	REACTOME_PURINERGIC_SIGNALING_IN_LEISHMANIASIS_INFECTION		25	-0.316847	-0.89123	0.61157	0.893424	1	1399	tags=12%, list=7%, signal=13%
REACTOME_INTRINSIC_PATHWAY_OF_FIBRIN_CLOT_FORMATION	REACTOME_INTRINSIC_PATHWAY_OF_FIBRIN_CLOT_FORMATION		18	-0.340877	-0.890497	0.62166	0.894087	1	3441	tags=33%, list=17%, signal=40%
REACTOME_SIGNALING_BY_FLT3_FUSION_PROTEINS	REACTOME_SIGNALING_BY_FLT3_FUSION_PROTEINS		19	-0.33075	-0.889615	0.62936	0.895085	1	9015	tags=63%, list=45%, signal=115%
WP_TARGET_OF_RAPAMYCIN_TOR_SIGNALING	WP_TARGET_OF_RAPAMYCIN_TOR_SIGNALING		34	-0.2929	-0.889226	0.621011	0.894981	1	3545	tags=21%, list=18%, signal=25%
WP_PRION_DISEASE_PATHWAY	WP_PRION_DISEASE_PATHWAY		33	-0.295072	-0.888466	0.628238	0.895693	1	7344	tags=39%, list=37%, signal=62%
REACTOME_SIGNALING_BY_FGFR2_IN_DISEASE	REACTOME_SIGNALING_BY_FGFR2_IN_DISEASE		37	-0.293938	-0.886976	0.650667	0.897972	1	9384	tags=68%, list=47%, signal=127%
REACTOME_PIWI_INTERACTING_RNA_PIRNA_BIOGENESIS	REACTOME_PIWI_INTERACTING_RNA_PIRNA_BIOGENESIS		23	-0.317034	-0.886375	0.600579	0.898278	1	6464	tags=43%, list=32%, signal=64%
KEGG_LINOLEIC_ACID_METABOLISM	KEGG_LINOLEIC_ACID_METABOLISM		19	-0.329807	-0.88482	0.613703	0.900685	1	4868	tags=47%, list=24%, signal=63%
KEGG_ENDOMETRIAL_CANCER	KEGG_ENDOMETRIAL_CANCER		50	-0.274066	-0.884116	0.654217	0.90122	1	2786	tags=16%, list=14%, signal=19%
WP_CHROMOSOMAL_AND_MICROSATELLITE_INSTABILITY_IN_COLORECTAL_CANCER	WP_CHROMOSOMAL_AND_MICROSATELLITE_INSTABILITY_IN_COLORECTAL_CANCER		72	-0.253624	-0.88386	0.671395	0.900821	1	2580	tags=14%, list=13%, signal=16%
REACTOME_TRAFFICKING_OF_GLUR2_CONTAINING_AMPA_RECEPTORS	REACTOME_TRAFFICKING_OF_GLUR2_CONTAINING_AMPA_RECEPTORS		15	-0.353789	-0.883766	0.615038	0.900093	1	8343	tags=60%, list=42%, signal=103%
PID_AR_NONGENOMIC_PATHWAY	PID_AR_NONGENOMIC_PATHWAY		31	-0.302309	-0.882884	0.627815	0.901011	1	7344	tags=42%, list=37%, signal=66%
KEGG_NEUROACTIVE_LIGAND_RECEPTOR_INTERACTION	KEGG_NEUROACTIVE_LIGAND_RECEPTOR_INTERACTION		166	-0.232837	-0.880572	0.723291	0.904885	1	5337	tags=32%, list=27%, signal=43%
REACTOME_FRS_MEDIATED_FGFR4_SIGNALING	REACTOME_FRS_MEDIATED_FGFR4_SIGNALING		16	-0.347181	-0.879983	0.634873	0.905248	1	8444	tags=56%, list=42%, signal=97%
PID_FCER1_PATHWAY	PID_FCER1_PATHWAY		57	-0.265347	-0.879515	0.659847	0.905352	1	7932	tags=42%, list=40%, signal=70%
KEGG_GALACTOSE_METABOLISM	KEGG_GALACTOSE_METABOLISM		23	-0.318507	-0.878802	0.644537	0.905937	1	4043	tags=35%, list=20%, signal=44%
REACTOME_SIGNALING_BY_BMP	REACTOME_SIGNALING_BY_BMP		26	-0.313952	-0.877982	0.644663	0.906714	1	2465	tags=15%, list=12%, signal=18%
PID_SYNDECAN_3_PATHWAY	PID_SYNDECAN_3_PATHWAY		16	-0.34399	-0.877318	0.616836	0.907117	1	975	tags=13%, list=5%, signal=13%
WP_IL4_SIGNALING_PATHWAY	WP_IL4_SIGNALING_PATHWAY		52	-0.269365	-0.875852	0.659574	0.909185	1	3245	tags=15%, list=16%, signal=18%
PID_SYNDECAN_2_PATHWAY	PID_SYNDECAN_2_PATHWAY		31	-0.293355	-0.873358	0.645806	0.913334	1	3375	tags=23%, list=17%, signal=27%
REACTOME_SIGNALING_BY_FGFR3	REACTOME_SIGNALING_BY_FGFR3		36	-0.289364	-0.873057	0.665344	0.913046	1	9275	tags=64%, list=46%, signal=119%
KEGG_PROTEIN_EXPORT	KEGG_PROTEIN_EXPORT		24	-0.311396	-0.872901	0.631944	0.912449	1	2626	tags=17%, list=13%, signal=19%
REACTOME_SMAD2_SMAD3_SMAD4_HETEROTRIMER_REGULATES_TRANSCRIPTION	REACTOME_SMAD2_SMAD3_SMAD4_HETEROTRIMER_REGULATES_TRANSCRIPTION		31	-0.301288	-0.872438	0.64257	0.912481	1	4056	tags=26%, list=20%, signal=32%
REACTOME_EXTRA_NUCLEAR_ESTROGEN_SIGNALING	REACTOME_EXTRA_NUCLEAR_ESTROGEN_SIGNALING		72	-0.252422	-0.871185	0.672249	0.914051	1	3792	tags=25%, list=19%, signal=31%
REACTOME_RNA_POLYMERASE_I_TRANSCRIPTION_INITIATION	REACTOME_RNA_POLYMERASE_I_TRANSCRIPTION_INITIATION		47	-0.272215	-0.870816	0.654088	0.913894	1	9234	tags=53%, list=46%, signal=99%
REACTOME_TP53_REGULATES_TRANSCRIPTION_OF_GENES_INVOLVED_IN_CYTOCHROME_C_RELEASE	REACTOME_TP53_REGULATES_TRANSCRIPTION_OF_GENES_INVOLVED_IN_CYTOCHROME_C_RELEASE		20	-0.324204	-0.869241	0.64058	0.916141	1	5470	tags=35%, list=27%, signal=48%
PID_BETA_CATENIN_NUC_PATHWAY	PID_BETA_CATENIN_NUC_PATHWAY		71	-0.253829	-0.868239	0.685748	0.917233	1	1342	tags=10%, list=7%, signal=11%
WP_LEPTIN_SIGNALING_PATHWAY	WP_LEPTIN_SIGNALING_PATHWAY		75	-0.250219	-0.866513	0.706161	0.91973	1	7344	tags=39%, list=37%, signal=61%
REACTOME_ACTIVATION_OF_BH3_ONLY_PROTEINS	REACTOME_ACTIVATION_OF_BH3_ONLY_PROTEINS		30	-0.293375	-0.866038	0.649795	0.919794	1	2734	tags=20%, list=14%, signal=23%
REACTOME_TOLL_LIKE_RECEPTOR_TLR1_TLR2_CASCADE	REACTOME_TOLL_LIKE_RECEPTOR_TLR1_TLR2_CASCADE		97	-0.239906	-0.865791	0.714286	0.919417	1	4314	tags=22%, list=22%, signal=27%
BIOCARTA_MTOR_PATHWAY	BIOCARTA_MTOR_PATHWAY		22	-0.316947	-0.863709	0.636111	0.922662	1	7071	tags=45%, list=35%, signal=70%
BIOCARTA_NTHI_PATHWAY	BIOCARTA_NTHI_PATHWAY		22	-0.314098	-0.863583	0.651351	0.921991	1	2933	tags=18%, list=15%, signal=21%
PID_CXCR3_PATHWAY	PID_CXCR3_PATHWAY		40	-0.275389	-0.863009	0.665394	0.922257	1	3530	tags=25%, list=18%, signal=30%
PID_INTEGRIN_A9B1_PATHWAY	PID_INTEGRIN_A9B1_PATHWAY		21	-0.318861	-0.862907	0.651872	0.92155	1	3188	tags=29%, list=16%, signal=34%
PID_P38_ALPHA_BETA_DOWNSTREAM_PATHWAY	PID_P38_ALPHA_BETA_DOWNSTREAM_PATHWAY		37	-0.278785	-0.862772	0.666227	0.920905	1	7773	tags=49%, list=39%, signal=80%
REACTOME_MRNA_CAPPING	REACTOME_MRNA_CAPPING		29	-0.29807	-0.862275	0.645074	0.921035	1	9384	tags=59%, list=47%, signal=110%
KEGG_RIG_I_LIKE_RECEPTOR_SIGNALING_PATHWAY	KEGG_RIG_I_LIKE_RECEPTOR_SIGNALING_PATHWAY		54	-0.264329	-0.86173	0.691542	0.921193	1	4030	tags=20%, list=20%, signal=25%
WP_ENDODERM_DIFFERENTIATION	WP_ENDODERM_DIFFERENTIATION		128	-0.233222	-0.861324	0.727175	0.921074	1	3650	tags=20%, list=18%, signal=24%
WP_DOPAMINERGIC_NEUROGENESIS	WP_DOPAMINERGIC_NEUROGENESIS		18	-0.325962	-0.860194	0.665693	0.922371	1	5998	tags=44%, list=30%, signal=63%
KEGG_CALCIUM_SIGNALING_PATHWAY	KEGG_CALCIUM_SIGNALING_PATHWAY		140	-0.231441	-0.860114	0.724366	0.921644	1	5002	tags=28%, list=25%, signal=37%
REACTOME_SIGNALING_BY_FLT3_ITD_AND_TKD_MUTANTS	REACTOME_SIGNALING_BY_FLT3_ITD_AND_TKD_MUTANTS		15	-0.338188	-0.859791	0.636099	0.921339	1	2786	tags=20%, list=14%, signal=23%
REACTOME_BIOSYNTHESIS_OF_THE_N_GLYCAN_PRECURSOR_DOLICHOL_LIPID_LINKED_OLIGOSACCHARIDE_LLO_AND_TRANSFER_TO_A_NASCENT_PROTEIN	REACTOME_BIOSYNTHESIS_OF_THE_N_GLYCAN_PRECURSOR_DOLICHOL_LIPID_LINKED_OLIGOSACCHARIDE_LLO_AND_TRANSFER_TO_A_NASCENT_PROTEIN		74	-0.250839	-0.859354	0.700348	0.921341	1	5455	tags=31%, list=27%, signal=43%
WP_IL5_SIGNALING_PATHWAY	WP_IL5_SIGNALING_PATHWAY		38	-0.2795	-0.859083	0.648196	0.920939	1	7532	tags=37%, list=38%, signal=59%
PID_WNT_SIGNALING_PATHWAY	PID_WNT_SIGNALING_PATHWAY		23	-0.307556	-0.85785	0.639037	0.922474	1	2130	tags=22%, list=11%, signal=24%
PID_IL2_STAT5_PATHWAY	PID_IL2_STAT5_PATHWAY		25	-0.304104	-0.857507	0.671745	0.922243	1	53	tags=4%, list=0%, signal=4%
KEGG_GLYCEROPHOSPHOLIPID_METABOLISM	KEGG_GLYCEROPHOSPHOLIPID_METABOLISM		71	-0.251232	-0.85738	0.692494	0.921598	1	3077	tags=17%, list=15%, signal=20%
REACTOME_TRNA_MODIFICATION_IN_THE_NUCLEUS_AND_CYTOSOL	REACTOME_TRNA_MODIFICATION_IN_THE_NUCLEUS_AND_CYTOSOL		43	-0.271663	-0.857085	0.693402	0.921308	1	8678	tags=53%, list=43%, signal=94%
REACTOME_RUNX1_INTERACTS_WITH_CO_FACTORS_WHOSE_PRECISE_EFFECT_ON_RUNX1_TARGETS_IS_NOT_KNOWN	REACTOME_RUNX1_INTERACTS_WITH_CO_FACTORS_WHOSE_PRECISE_EFFECT_ON_RUNX1_TARGETS_IS_NOT_KNOWN		36	-0.286245	-0.856416	0.679095	0.921689	1	3627	tags=25%, list=18%, signal=30%
KEGG_MELANOMA	KEGG_MELANOMA		63	-0.258904	-0.854691	0.700237	0.924209	1	3246	tags=21%, list=16%, signal=25%
REACTOME_FLT3_SIGNALING	REACTOME_FLT3_SIGNALING		36	-0.278842	-0.854164	0.682181	0.924261	1	3792	tags=25%, list=19%, signal=31%
REACTOME_DEADENYLATION_OF_MRNA	REACTOME_DEADENYLATION_OF_MRNA		25	-0.304472	-0.853844	0.676966	0.923983	1	8881	tags=60%, list=45%, signal=108%
REACTOME_NEGATIVE_REGULATION_OF_THE_PI3K_AKT_NETWORK	REACTOME_NEGATIVE_REGULATION_OF_THE_PI3K_AKT_NETWORK		100	-0.237865	-0.853687	0.719818	0.923381	1	2633	tags=16%, list=13%, signal=18%
WP_PHOSPHODIESTERASES_IN_NEURONAL_FUNCTION	WP_PHOSPHODIESTERASES_IN_NEURONAL_FUNCTION		47	-0.266137	-0.851011	0.675031	0.927647	1	4095	tags=30%, list=21%, signal=37%
BIOCARTA_DEATH_PATHWAY	BIOCARTA_DEATH_PATHWAY		29	-0.298193	-0.84802	0.674515	0.932589	1	3845	tags=28%, list=19%, signal=34%
BIOCARTA_FCER1_PATHWAY	BIOCARTA_FCER1_PATHWAY		38	-0.275348	-0.846132	0.677749	0.935299	1	8538	tags=47%, list=43%, signal=83%
REACTOME_RAS_ACTIVATION_UPON_CA2_INFLUX_THROUGH_NMDA_RECEPTOR	REACTOME_RAS_ACTIVATION_UPON_CA2_INFLUX_THROUGH_NMDA_RECEPTOR		19	-0.321874	-0.845722	0.682081	0.935157	1	3794	tags=42%, list=19%, signal=52%
KEGG_PROSTATE_CANCER	KEGG_PROSTATE_CANCER		85	-0.242354	-0.844939	0.728522	0.93575	1	4623	tags=26%, list=23%, signal=34%
WP_BRAINDERIVED_NEUROTROPHIC_FACTOR_BDNF_SIGNALING_PATHWAY	WP_BRAINDERIVED_NEUROTROPHIC_FACTOR_BDNF_SIGNALING_PATHWAY		139	-0.228001	-0.844296	0.77451	0.936115	1	4354	tags=22%, list=22%, signal=27%
WP_IL7_SIGNALING_PATHWAY	WP_IL7_SIGNALING_PATHWAY		24	-0.305551	-0.842892	0.691323	0.937814	1	6791	tags=42%, list=34%, signal=63%
WP_PRADERWILLI_AND_ANGELMAN_SYNDROME	WP_PRADERWILLI_AND_ANGELMAN_SYNDROME		42	-0.26829	-0.842736	0.693878	0.937236	1	6388	tags=48%, list=32%, signal=70%
PID_IL1_PATHWAY	PID_IL1_PATHWAY		34	-0.28233	-0.842448	0.690476	0.936917	1	4030	tags=18%, list=20%, signal=22%
KEGG_VASOPRESSIN_REGULATED_WATER_REABSORPTION	KEGG_VASOPRESSIN_REGULATED_WATER_REABSORPTION		39	-0.271521	-0.839929	0.71224	0.940835	1	7920	tags=41%, list=40%, signal=68%
WP_MIRNA_REGULATION_OF_P53_PATHWAY_IN_PROSTATE_CANCER	WP_MIRNA_REGULATION_OF_P53_PATHWAY_IN_PROSTATE_CANCER		27	-0.294015	-0.839154	0.68595	0.941454	1	4850	tags=33%, list=24%, signal=44%
WP_REGULATION_OF_ACTIN_CYTOSKELETON	WP_REGULATION_OF_ACTIN_CYTOSKELETON		132	-0.225767	-0.837822	0.783903	0.943001	1	3450	tags=15%, list=17%, signal=18%
REACTOME_CD28_DEPENDENT_PI3K_AKT_SIGNALING	REACTOME_CD28_DEPENDENT_PI3K_AKT_SIGNALING		22	-0.307202	-0.837809	0.702041	0.942127	1	6873	tags=50%, list=34%, signal=76%
REACTOME_SIGNALING_BY_CTNNB1_PHOSPHO_SITE_MUTANTS	REACTOME_SIGNALING_BY_CTNNB1_PHOSPHO_SITE_MUTANTS		15	-0.330917	-0.837584	0.7	0.941635	1	8397	tags=53%, list=42%, signal=92%
WP_BLOOD_CLOTTING_CASCADE	WP_BLOOD_CLOTTING_CASCADE		16	-0.327295	-0.836021	0.661473	0.943689	1	3995	tags=38%, list=20%, signal=47%
KEGG_MAPK_SIGNALING_PATHWAY	KEGG_MAPK_SIGNALING_PATHWAY		235	-0.214503	-0.835778	0.813665	0.943236	1	3310	tags=17%, list=17%, signal=20%
REACTOME_TNFS_BIND_THEIR_PHYSIOLOGICAL_RECEPTORS	REACTOME_TNFS_BIND_THEIR_PHYSIOLOGICAL_RECEPTORS		22	-0.305945	-0.835107	0.691114	0.943603	1	1804	tags=18%, list=9%, signal=20%
KEGG_MELANOGENESIS	KEGG_MELANOGENESIS		88	-0.234878	-0.834903	0.775701	0.943091	1	2795	tags=18%, list=14%, signal=21%
KEGG_VIRAL_MYOCARDITIS	KEGG_VIRAL_MYOCARDITIS		65	-0.249393	-0.83277	0.726942	0.946076	1	1503	tags=12%, list=8%, signal=13%
BIOCARTA_PPARA_PATHWAY	BIOCARTA_PPARA_PATHWAY		48	-0.26038	-0.831922	0.73028	0.946724	1	5070	tags=27%, list=25%, signal=36%
REACTOME_DDX58_IFIH1_MEDIATED_INDUCTION_OF_INTERFERON_ALPHA_BETA	REACTOME_DDX58_IFIH1_MEDIATED_INDUCTION_OF_INTERFERON_ALPHA_BETA		66	-0.241897	-0.830053	0.73741	0.949376	1	4030	tags=20%, list=20%, signal=25%
WP_MELANOMA	WP_MELANOMA		67	-0.243047	-0.829934	0.73447	0.948727	1	3839	tags=21%, list=19%, signal=26%
REACTOME_ER_QUALITY_CONTROL_COMPARTMENT_ERQC	REACTOME_ER_QUALITY_CONTROL_COMPARTMENT_ERQC		21	-0.306367	-0.826961	0.691667	0.953505	1	3493	tags=24%, list=18%, signal=29%
WP_COMMON_PATHWAYS_UNDERLYING_DRUG_ADDICTION	WP_COMMON_PATHWAYS_UNDERLYING_DRUG_ADDICTION		37	-0.270396	-0.826893	0.72861	0.952723	1	8407	tags=54%, list=42%, signal=93%
REACTOME_PKA_ACTIVATION_IN_GLUCAGON_SIGNALLING	REACTOME_PKA_ACTIVATION_IN_GLUCAGON_SIGNALLING		16	-0.318692	-0.823416	0.686676	0.958146	1	6216	tags=50%, list=31%, signal=73%
WP_HYPERTROPHY_MODEL	WP_HYPERTROPHY_MODEL		18	-0.31484	-0.822015	0.719772	0.959752	1	1516	tags=11%, list=8%, signal=12%
PID_TXA2PATHWAY	PID_TXA2PATHWAY		54	-0.251728	-0.821368	0.719603	0.960074	1	3450	tags=20%, list=17%, signal=25%
BIOCARTA_SPPA_PATHWAY	BIOCARTA_SPPA_PATHWAY		16	-0.322265	-0.821334	0.695588	0.959245	1	3289	tags=25%, list=16%, signal=30%
WP_HIPPOYAP_SIGNALING_PATHWAY	WP_HIPPOYAP_SIGNALING_PATHWAY		23	-0.296858	-0.820037	0.704514	0.960713	1	3310	tags=22%, list=17%, signal=26%
REACTOME_TP53_REGULATES_METABOLIC_GENES	REACTOME_TP53_REGULATES_METABOLIC_GENES		85	-0.232724	-0.819378	0.772936	0.961021	1	2116	tags=9%, list=11%, signal=10%
BIOCARTA_NFAT_PATHWAY	BIOCARTA_NFAT_PATHWAY		48	-0.255958	-0.81899	0.735476	0.960808	1	4623	tags=31%, list=23%, signal=41%
WP_PRIMARY_FOCAL_SEGMENTAL_GLOMERULOSCLEROSIS_FSGS	WP_PRIMARY_FOCAL_SEGMENTAL_GLOMERULOSCLEROSIS_FSGS		66	-0.244008	-0.818644	0.756213	0.960555	1	4634	tags=23%, list=23%, signal=30%
REACTOME_DARPP_32_EVENTS	REACTOME_DARPP_32_EVENTS		23	-0.297365	-0.817797	0.723202	0.961222	1	6478	tags=43%, list=32%, signal=64%
BIOCARTA_IL6_PATHWAY	BIOCARTA_IL6_PATHWAY		21	-0.302053	-0.81745	0.711238	0.960975	1	9557	tags=57%, list=48%, signal=110%
REACTOME_RHO_GTPASES_ACTIVATE_WASPS_AND_WAVES	REACTOME_RHO_GTPASES_ACTIVATE_WASPS_AND_WAVES		36	-0.267146	-0.816907	0.739362	0.96099	1	9638	tags=61%, list=48%, signal=118%
REACTOME_GLYCOGEN_BREAKDOWN_GLYCOGENOLYSIS	REACTOME_GLYCOGEN_BREAKDOWN_GLYCOGENOLYSIS		15	-0.323678	-0.816778	0.705628	0.960311	1	3330	tags=27%, list=17%, signal=32%
WP_MAPK_SIGNALING_PATHWAY	WP_MAPK_SIGNALING_PATHWAY		219	-0.211287	-0.816733	0.831074	0.959493	1	3310	tags=17%, list=17%, signal=20%
PID_MET_PATHWAY	PID_MET_PATHWAY		78	-0.234595	-0.816233	0.7529	0.959483	1	7656	tags=40%, list=38%, signal=64%
WP_SIMPLIFIED_INTERACTION_MAP_BETWEEN_LOXL4_AND_OXIDATIVE_STRESS_PATHWAY	WP_SIMPLIFIED_INTERACTION_MAP_BETWEEN_LOXL4_AND_OXIDATIVE_STRESS_PATHWAY		18	-0.30831	-0.815423	0.701754	0.960009	1	2109	tags=22%, list=11%, signal=25%
WP_PI3KAKT_SIGNALING_PATHWAY	WP_PI3KAKT_SIGNALING_PATHWAY		286	-0.207445	-0.814593	0.872165	0.960529	1	4137	tags=23%, list=21%, signal=28%
REACTOME_MATURATION_OF_SARS_COV_2_SPIKE_PROTEIN	REACTOME_MATURATION_OF_SARS_COV_2_SPIKE_PROTEIN		29	-0.277166	-0.813698	0.731139	0.961203	1	6665	tags=38%, list=33%, signal=57%
REACTOME_CELL_DEATH_SIGNALLING_VIA_NRAGE_NRIF_AND_NADE	REACTOME_CELL_DEATH_SIGNALLING_VIA_NRAGE_NRIF_AND_NADE		76	-0.236246	-0.81352	0.773585	0.960599	1	217	tags=4%, list=1%, signal=4%
WP_THYROID_HORMONES_PRODUCTION_AND_THEIR_PERIPHERAL_DOWNSTREAM_SIGNALLING_EFFECTS	WP_THYROID_HORMONES_PRODUCTION_AND_THEIR_PERIPHERAL_DOWNSTREAM_SIGNALLING_EFFECTS		80	-0.233406	-0.812648	0.777515	0.961201	1	4879	tags=26%, list=24%, signal=35%
WP_APOPTOSIS_MODULATION_BY_HSP70	WP_APOPTOSIS_MODULATION_BY_HSP70		18	-0.308175	-0.811115	0.725244	0.962949	1	3845	tags=28%, list=19%, signal=34%
REACTOME_CARDIAC_CONDUCTION	REACTOME_CARDIAC_CONDUCTION		104	-0.223754	-0.809455	0.828214	0.964948	1	2084	tags=13%, list=10%, signal=15%
REACTOME_G_PROTEIN_BETA_GAMMA_SIGNALLING	REACTOME_G_PROTEIN_BETA_GAMMA_SIGNALLING		30	-0.27263	-0.808621	0.728859	0.965483	1	4114	tags=30%, list=21%, signal=38%
WP_GPCRS_CLASS_A_RHODOPSINLIKE	WP_GPCRS_CLASS_A_RHODOPSINLIKE		128	-0.219063	-0.80803	0.825275	0.965646	1	5389	tags=32%, list=27%, signal=44%
PID_IL4_2PATHWAY	PID_IL4_2PATHWAY		54	-0.248296	-0.807236	0.781366	0.96614	1	4600	tags=35%, list=23%, signal=46%
WP_NONALCOHOLIC_FATTY_LIVER_DISEASE	WP_NONALCOHOLIC_FATTY_LIVER_DISEASE		142	-0.215009	-0.805824	0.828039	0.967691	1	7265	tags=37%, list=36%, signal=57%
BIOCARTA_NKCELLS_PATHWAY	BIOCARTA_NKCELLS_PATHWAY		19	-0.301423	-0.804687	0.721902	0.968679	1	223	tags=5%, list=1%, signal=5%
WP_SARSCOV2_INNATE_IMMUNITY_EVASION_AND_CELLSPECIFIC_IMMUNE_RESPONSE	WP_SARSCOV2_INNATE_IMMUNITY_EVASION_AND_CELLSPECIFIC_IMMUNE_RESPONSE		58	-0.24114	-0.80441	0.759305	0.968234	1	3845	tags=21%, list=19%, signal=26%
REACTOME_SIGNAL_AMPLIFICATION	REACTOME_SIGNAL_AMPLIFICATION		29	-0.278029	-0.804019	0.739803	0.968016	1	4114	tags=31%, list=21%, signal=39%
WP_ENDOCHONDRAL_OSSIFICATION_WITH_SKELETAL_DYSPLASIAS	WP_ENDOCHONDRAL_OSSIFICATION_WITH_SKELETAL_DYSPLASIAS		59	-0.238743	-0.804016	0.773723	0.967128	1	3085	tags=19%, list=15%, signal=22%
WP_APOPTOSIS_MODULATION_AND_SIGNALING	WP_APOPTOSIS_MODULATION_AND_SIGNALING		86	-0.230207	-0.803975	0.80141	0.966314	1	4338	tags=22%, list=22%, signal=28%
REACTOME_SIGNALING_BY_ERBB2	REACTOME_SIGNALING_BY_ERBB2		50	-0.250469	-0.803227	0.755	0.966677	1	7883	tags=48%, list=39%, signal=79%
REACTOME_SIGNALING_BY_ERYTHROPOIETIN	REACTOME_SIGNALING_BY_ERYTHROPOIETIN		24	-0.284746	-0.803184	0.747207	0.965858	1	9211	tags=58%, list=46%, signal=108%
WP_INTRACELLULAR_TRAFFICKING_PROTEINS_INVOLVED_IN_CMT_NEUROPATHY	WP_INTRACELLULAR_TRAFFICKING_PROTEINS_INVOLVED_IN_CMT_NEUROPATHY		27	-0.275516	-0.803052	0.727027	0.965189	1	3849	tags=19%, list=19%, signal=23%
BIOCARTA_HER2_PATHWAY	BIOCARTA_HER2_PATHWAY		23	-0.286991	-0.802566	0.742198	0.965145	1	7344	tags=39%, list=37%, signal=62%
BIOCARTA_TPO_PATHWAY	BIOCARTA_TPO_PATHWAY		23	-0.287719	-0.802382	0.746143	0.964571	1	2786	tags=13%, list=14%, signal=15%
REACTOME_EFFECTS_OF_PIP2_HYDROLYSIS	REACTOME_EFFECTS_OF_PIP2_HYDROLYSIS		24	-0.286113	-0.802162	0.751032	0.964053	1	1841	tags=17%, list=9%, signal=18%
REACTOME_ADP_SIGNALLING_THROUGH_P2Y_PURINOCEPTOR_1	REACTOME_ADP_SIGNALLING_THROUGH_P2Y_PURINOCEPTOR_1		23	-0.291147	-0.802099	0.745602	0.963269	1	4114	tags=35%, list=21%, signal=44%
KEGG_ALZHEIMERS_DISEASE	KEGG_ALZHEIMERS_DISEASE		153	-0.214801	-0.802078	0.834951	0.962428	1	7344	tags=43%, list=37%, signal=68%
BIOCARTA_GSK3_PATHWAY	BIOCARTA_GSK3_PATHWAY		19	-0.301626	-0.801752	0.719665	0.962118	1	8725	tags=53%, list=44%, signal=93%
REACTOME_SIGNALING_BY_WNT_IN_CANCER	REACTOME_SIGNALING_BY_WNT_IN_CANCER		31	-0.272684	-0.801094	0.765668	0.962344	1	7159	tags=39%, list=36%, signal=60%
KEGG_ENDOCYTOSIS	KEGG_ENDOCYTOSIS		174	-0.212258	-0.801089	0.858058	0.961483	1	4157	tags=18%, list=21%, signal=22%
WP_KISSPEPTINKISSPEPTIN_RECEPTOR_SYSTEM_IN_THE_OVARY	WP_KISSPEPTINKISSPEPTIN_RECEPTOR_SYSTEM_IN_THE_OVARY		34	-0.266902	-0.798976	0.762029	0.9642	1	2786	tags=18%, list=14%, signal=20%
WP_ENDOCHONDRAL_OSSIFICATION	WP_ENDOCHONDRAL_OSSIFICATION		59	-0.238743	-0.798367	0.778718	0.964316	1	3085	tags=19%, list=15%, signal=22%
WP_PARKINSONS_DISEASE_PATHWAY	WP_PARKINSONS_DISEASE_PATHWAY		39	-0.261314	-0.798049	0.759446	0.964014	1	3581	tags=28%, list=18%, signal=34%
REACTOME_IRON_UPTAKE_AND_TRANSPORT	REACTOME_IRON_UPTAKE_AND_TRANSPORT		55	-0.242513	-0.797219	0.782346	0.964464	1	1486	tags=9%, list=7%, signal=10%
REACTOME_VASOPRESSIN_REGULATES_RENAL_WATER_HOMEOSTASIS_VIA_AQUAPORINS	REACTOME_VASOPRESSIN_REGULATES_RENAL_WATER_HOMEOSTASIS_VIA_AQUAPORINS		37	-0.26273	-0.796831	0.75817	0.964249	1	1342	tags=14%, list=7%, signal=14%
PID_LKB1_PATHWAY	PID_LKB1_PATHWAY		47	-0.248115	-0.79519	0.783102	0.966092	1	5319	tags=28%, list=27%, signal=38%
WP_PHOTODYNAMIC_THERAPYINDUCED_NFE2L2_NRF2_SURVIVAL_SIGNALING	WP_PHOTODYNAMIC_THERAPYINDUCED_NFE2L2_NRF2_SURVIVAL_SIGNALING		23	-0.289828	-0.794305	0.755961	0.966698	1	71	tags=4%, list=0%, signal=4%
WP_PI3KAKTMTOR_VITD3_SIGNALLING	WP_PI3KAKTMTOR_VITD3_SIGNALLING		21	-0.291884	-0.792083	0.755464	0.969503	1	4549	tags=33%, list=23%, signal=43%
PID_PDGFRA_PATHWAY	PID_PDGFRA_PATHWAY		20	-0.30406	-0.79142	0.738571	0.969692	1	9112	tags=60%, list=46%, signal=110%
WP_COPPER_HOMEOSTASIS	WP_COPPER_HOMEOSTASIS		51	-0.243446	-0.790532	0.796974	0.970268	1	2399	tags=12%, list=12%, signal=13%
REACTOME_PYROPTOSIS	REACTOME_PYROPTOSIS		26	-0.281772	-0.789663	0.756484	0.970783	1	4147	tags=19%, list=21%, signal=24%
REACTOME_SIGNALING_BY_RECEPTOR_TYROSINE_KINASES	REACTOME_SIGNALING_BY_RECEPTOR_TYROSINE_KINASES		473	-0.195619	-0.789125	0.950655	0.970836	1	2839	tags=14%, list=14%, signal=16%
REACTOME_CLATHRIN_MEDIATED_ENDOCYTOSIS	REACTOME_CLATHRIN_MEDIATED_ENDOCYTOSIS		139	-0.210577	-0.788663	0.83279	0.970713	1	5339	tags=27%, list=27%, signal=37%
WP_SUDDEN_INFANT_DEATH_SYNDROME_SIDS_SUSCEPTIBILITY_PATHWAYS	WP_SUDDEN_INFANT_DEATH_SYNDROME_SIDS_SUSCEPTIBILITY_PATHWAYS		126	-0.212273	-0.788063	0.840308	0.97081	1	1791	tags=11%, list=9%, signal=12%
WP_CYTOKINES_AND_INFLAMMATORY_RESPONSE	WP_CYTOKINES_AND_INFLAMMATORY_RESPONSE		18	-0.299753	-0.787251	0.743146	0.971255	1	2297	tags=17%, list=12%, signal=19%
WP_IL2_SIGNALING_PATHWAY	WP_IL2_SIGNALING_PATHWAY		40	-0.251078	-0.787242	0.782383	0.970392	1	7932	tags=50%, list=40%, signal=83%
WP_MATRIX_METALLOPROTEINASES	WP_MATRIX_METALLOPROTEINASES		24	-0.28682	-0.787188	0.758287	0.969607	1	4299	tags=33%, list=22%, signal=42%
PID_RHOA_REG_PATHWAY	PID_RHOA_REG_PATHWAY		45	-0.246008	-0.786959	0.792092	0.969136	1	1711	tags=11%, list=9%, signal=12%
BIOCARTA_EGF_PATHWAY	BIOCARTA_EGF_PATHWAY		27	-0.270574	-0.784071	0.778571	0.972885	1	8538	tags=48%, list=43%, signal=84%
REACTOME_HS_GAG_BIOSYNTHESIS	REACTOME_HS_GAG_BIOSYNTHESIS		26	-0.271394	-0.7834	0.777778	0.973109	1	3136	tags=27%, list=16%, signal=32%
WP_APOPTOSIS	WP_APOPTOSIS		82	-0.223895	-0.782744	0.810526	0.973288	1	4030	tags=21%, list=20%, signal=26%
REACTOME_RNA_POLYMERASE_III_TRANSCRIPTION	REACTOME_RNA_POLYMERASE_III_TRANSCRIPTION		41	-0.252416	-0.781379	0.781003	0.974658	1	6957	tags=39%, list=35%, signal=60%
PID_FAS_PATHWAY	PID_FAS_PATHWAY		37	-0.252382	-0.781007	0.77907	0.974385	1	4030	tags=24%, list=20%, signal=30%
KEGG_PENTOSE_PHOSPHATE_PATHWAY	KEGG_PENTOSE_PHOSPHATE_PATHWAY		23	-0.283693	-0.780577	0.744505	0.974183	1	3091	tags=22%, list=15%, signal=26%
REACTOME_FRS_MEDIATED_FGFR1_SIGNALING	REACTOME_FRS_MEDIATED_FGFR1_SIGNALING		16	-0.299685	-0.780571	0.738806	0.973322	1	9557	tags=69%, list=48%, signal=132%
REACTOME_CONSTITUTIVE_SIGNALING_BY_AKT1_E17K_IN_CANCER	REACTOME_CONSTITUTIVE_SIGNALING_BY_AKT1_E17K_IN_CANCER		26	-0.276966	-0.779951	0.765182	0.973456	1	7656	tags=46%, list=38%, signal=75%
REACTOME_PLATELET_CALCIUM_HOMEOSTASIS	REACTOME_PLATELET_CALCIUM_HOMEOSTASIS		21	-0.287065	-0.778325	0.749658	0.975159	1	2795	tags=14%, list=14%, signal=17%
WP_APOPTOSISRELATED_NETWORK_DUE_TO_ALTERED_NOTCH3_IN_OVARIAN_CANCER	WP_APOPTOSISRELATED_NETWORK_DUE_TO_ALTERED_NOTCH3_IN_OVARIAN_CANCER		52	-0.241262	-0.77815	0.81477	0.974569	1	803	tags=6%, list=4%, signal=6%
REACTOME_CHONDROITIN_SULFATE_BIOSYNTHESIS	REACTOME_CHONDROITIN_SULFATE_BIOSYNTHESIS		18	-0.292953	-0.776631	0.763768	0.97608	1	3728	tags=28%, list=19%, signal=34%
REACTOME_SEMA4D_IN_SEMAPHORIN_SIGNALING	REACTOME_SEMA4D_IN_SEMAPHORIN_SIGNALING		24	-0.278174	-0.776094	0.756032	0.97604	1	3365	tags=21%, list=17%, signal=25%
REACTOME_DOWNREGULATION_OF_ERBB2_SIGNALING	REACTOME_DOWNREGULATION_OF_ERBB2_SIGNALING		29	-0.258766	-0.773062	0.776099	0.979899	1	5410	tags=34%, list=27%, signal=47%
PID_CXCR4_PATHWAY	PID_CXCR4_PATHWAY		97	-0.217177	-0.772693	0.864	0.979597	1	3727	tags=22%, list=19%, signal=26%
REACTOME_CARGO_RECOGNITION_FOR_CLATHRIN_MEDIATED_ENDOCYTOSIS	REACTOME_CARGO_RECOGNITION_FOR_CLATHRIN_MEDIATED_ENDOCYTOSIS		99	-0.218228	-0.772449	0.822799	0.979139	1	5052	tags=28%, list=25%, signal=38%
REACTOME_ROS_AND_RNS_PRODUCTION_IN_PHAGOCYTES	REACTOME_ROS_AND_RNS_PRODUCTION_IN_PHAGOCYTES		32	-0.261198	-0.771894	0.78084	0.979129	1	2497	tags=16%, list=13%, signal=18%
REACTOME_REGULATED_NECROSIS	REACTOME_REGULATED_NECROSIS		54	-0.238059	-0.769785	0.821516	0.981467	1	4149	tags=24%, list=21%, signal=30%
WP_AIRWAY_SMOOTH_MUSCLE_CELL_CONTRACTION	WP_AIRWAY_SMOOTH_MUSCLE_CELL_CONTRACTION		16	-0.300719	-0.769743	0.758876	0.980681	1	4323	tags=31%, list=22%, signal=40%
WP_NONGENOMIC_ACTIONS_OF_125_DIHYDROXYVITAMIN_D3	WP_NONGENOMIC_ACTIONS_OF_125_DIHYDROXYVITAMIN_D3		63	-0.229188	-0.769426	0.831354	0.980274	1	3833	tags=19%, list=19%, signal=24%
BIOCARTA_CERAMIDE_PATHWAY	BIOCARTA_CERAMIDE_PATHWAY		21	-0.279645	-0.767393	0.775312	0.982504	1	8346	tags=52%, list=42%, signal=90%
REACTOME_DISEASES_OF_IMMUNE_SYSTEM	REACTOME_DISEASES_OF_IMMUNE_SYSTEM		29	-0.263535	-0.766269	0.781915	0.98337	1	4030	tags=21%, list=20%, signal=26%
REACTOME_INSULIN_RECEPTOR_SIGNALLING_CASCADE	REACTOME_INSULIN_RECEPTOR_SIGNALLING_CASCADE		44	-0.245564	-0.764537	0.814194	0.985095	1	3820	tags=20%, list=19%, signal=25%
REACTOME_SYNTHESIS_OF_PC	REACTOME_SYNTHESIS_OF_PC		27	-0.266764	-0.763882	0.787263	0.985177	1	418	tags=7%, list=2%, signal=8%
REACTOME_PEPTIDE_HORMONE_METABOLISM	REACTOME_PEPTIDE_HORMONE_METABOLISM		70	-0.222684	-0.761461	0.853397	0.987993	1	4879	tags=29%, list=24%, signal=38%
KEGG_RETINOL_METABOLISM	KEGG_RETINOL_METABOLISM		30	-0.260051	-0.759482	0.795007	0.990006	1	1627	tags=13%, list=8%, signal=14%
SIG_INSULIN_RECEPTOR_PATHWAY_IN_CARDIAC_MYOCYTES	SIG_INSULIN_RECEPTOR_PATHWAY_IN_CARDIAC_MYOCYTES		50	-0.235565	-0.759468	0.822002	0.989156	1	4016	tags=18%, list=20%, signal=22%
REACTOME_EPHRIN_SIGNALING	REACTOME_EPHRIN_SIGNALING		19	-0.2879	-0.758828	0.765217	0.98924	1	1020	tags=11%, list=5%, signal=11%
PID_THROMBIN_PAR1_PATHWAY	PID_THROMBIN_PAR1_PATHWAY		42	-0.241021	-0.756811	0.823383	0.991318	1	7125	tags=40%, list=36%, signal=63%
BIOCARTA_RHO_PATHWAY	BIOCARTA_RHO_PATHWAY		21	-0.273317	-0.750029	0.782609	1	1	7839	tags=52%, list=39%, signal=86%
PID_CD8_TCR_DOWNSTREAM_PATHWAY	PID_CD8_TCR_DOWNSTREAM_PATHWAY		43	-0.238398	-0.749565	0.831858	0.999914	1	4115	tags=19%, list=21%, signal=23%
WP_MIRNA_REGULATION_OF_PROSTATE_CANCER_SIGNALING_PATHWAYS	WP_MIRNA_REGULATION_OF_PROSTATE_CANCER_SIGNALING_PATHWAYS		36	-0.246483	-0.74883	0.823373	1	1	7344	tags=44%, list=37%, signal=70%
WP_G_PROTEIN_SIGNALING_PATHWAYS	WP_G_PROTEIN_SIGNALING_PATHWAYS		88	-0.212311	-0.747943	0.87935	1	1	4377	tags=25%, list=22%, signal=32%
REACTOME_RNA_POLYMERASE_III_CHAIN_ELONGATION	REACTOME_RNA_POLYMERASE_III_CHAIN_ELONGATION		18	-0.285132	-0.747926	0.8	0.999654	1	9173	tags=56%, list=46%, signal=103%
PID_SMAD2_3NUCLEAR_PATHWAY	PID_SMAD2_3NUCLEAR_PATHWAY		78	-0.214701	-0.747514	0.861502	0.999381	1	4056	tags=22%, list=20%, signal=27%
REACTOME_SUMOYLATION_OF_INTRACELLULAR_RECEPTORS	REACTOME_SUMOYLATION_OF_INTRACELLULAR_RECEPTORS		27	-0.26463	-0.746571	0.806971	0.999885	1	7701	tags=44%, list=39%, signal=72%
PID_HIF1A_PATHWAY	PID_HIF1A_PATHWAY		19	-0.278325	-0.74645	0.797737	0.999186	1	7100	tags=37%, list=36%, signal=57%
REACTOME_RNA_POLYMERASE_III_TRANSCRIPTION_INITIATION_FROM_TYPE_3_PROMOTER	REACTOME_RNA_POLYMERASE_III_TRANSCRIPTION_INITIATION_FROM_TYPE_3_PROMOTER		28	-0.258307	-0.746083	0.832865	0.998815	1	6828	tags=36%, list=34%, signal=54%
REACTOME_DEACTIVATION_OF_THE_BETA_CATENIN_TRANSACTIVATING_COMPLEX	REACTOME_DEACTIVATION_OF_THE_BETA_CATENIN_TRANSACTIVATING_COMPLEX		41	-0.238154	-0.745147	0.810567	0.999203	1	3494	tags=17%, list=18%, signal=21%
REACTOME_P75_NTR_RECEPTOR_MEDIATED_SIGNALLING	REACTOME_P75_NTR_RECEPTOR_MEDIATED_SIGNALLING		96	-0.207843	-0.744485	0.903911	0.999256	1	217	tags=3%, list=1%, signal=3%
KEGG_AMINO_SUGAR_AND_NUCLEOTIDE_SUGAR_METABOLISM	KEGG_AMINO_SUGAR_AND_NUCLEOTIDE_SUGAR_METABOLISM		42	-0.239135	-0.743937	0.836836	0.999183	1	3787	tags=24%, list=19%, signal=29%
KEGG_PEROXISOME	KEGG_PEROXISOME		70	-0.219567	-0.743881	0.875598	0.998389	1	2813	tags=14%, list=14%, signal=17%
REACTOME_NEGATIVE_REGULATION_OF_FGFR3_SIGNALING	REACTOME_NEGATIVE_REGULATION_OF_FGFR3_SIGNALING		25	-0.264108	-0.743727	0.807537	0.997715	1	9557	tags=68%, list=48%, signal=130%
KEGG_ADIPOCYTOKINE_SIGNALING_PATHWAY	KEGG_ADIPOCYTOKINE_SIGNALING_PATHWAY		58	-0.22569	-0.742406	0.859069	0.998678	1	4879	tags=28%, list=24%, signal=36%
WP_PEPTIDE_GPCRS	WP_PEPTIDE_GPCRS		39	-0.240372	-0.73981	0.830667	1	1	4068	tags=33%, list=20%, signal=42%
BIOCARTA_INSULIN_PATHWAY	BIOCARTA_INSULIN_PATHWAY		21	-0.267947	-0.738651	0.79	1	1	8538	tags=52%, list=43%, signal=91%
REACTOME_FGFR2_MUTANT_RECEPTOR_ACTIVATION	REACTOME_FGFR2_MUTANT_RECEPTOR_ACTIVATION		27	-0.253512	-0.736722	0.826027	1	1	9384	tags=67%, list=47%, signal=126%
REACTOME_TOLL_LIKE_RECEPTOR_9_TLR9_CASCADE	REACTOME_TOLL_LIKE_RECEPTOR_9_TLR9_CASCADE		91	-0.207908	-0.736658	0.892737	1	1	7932	tags=41%, list=40%, signal=67%
PID_P38_MKK3_6PATHWAY	PID_P38_MKK3_6PATHWAY		26	-0.259973	-0.736311	0.834031	1	1	6219	tags=38%, list=31%, signal=56%
BIOCARTA_EICOSANOID_PATHWAY	BIOCARTA_EICOSANOID_PATHWAY		21	-0.270684	-0.735405	0.815752	1	1	5337	tags=38%, list=27%, signal=52%
KEGG_JAK_STAT_SIGNALING_PATHWAY	KEGG_JAK_STAT_SIGNALING_PATHWAY		108	-0.204948	-0.734967	0.881696	1	1	5881	tags=31%, list=29%, signal=43%
PID_MTOR_4PATHWAY	PID_MTOR_4PATHWAY		68	-0.215425	-0.733683	0.876663	1	1	3530	tags=16%, list=18%, signal=20%
REACTOME_GASTRIN_CREB_SIGNALLING_PATHWAY_VIA_PKC_AND_MAPK	REACTOME_GASTRIN_CREB_SIGNALLING_PATHWAY_VIA_PKC_AND_MAPK		16	-0.289593	-0.732257	0.78691	1	1	338	tags=6%, list=2%, signal=6%
REACTOME_CLASS_I_PEROXISOMAL_MEMBRANE_PROTEIN_IMPORT	REACTOME_CLASS_I_PEROXISOMAL_MEMBRANE_PROTEIN_IMPORT		19	-0.278143	-0.731145	0.824926	1	1	8991	tags=47%, list=45%, signal=86%
BIOCARTA_PGC1A_PATHWAY	BIOCARTA_PGC1A_PATHWAY		15	-0.285547	-0.730214	0.797277	1	1	4354	tags=33%, list=22%, signal=43%
REACTOME_REGULATION_OF_TLR_BY_ENDOGENOUS_LIGAND	REACTOME_REGULATION_OF_TLR_BY_ENDOGENOUS_LIGAND		17	-0.280824	-0.729783	0.789928	1	1	2938	tags=24%, list=15%, signal=28%
REACTOME_DOWNREGULATION_OF_TGF_BETA_RECEPTOR_SIGNALING	REACTOME_DOWNREGULATION_OF_TGF_BETA_RECEPTOR_SIGNALING		26	-0.261629	-0.72904	0.820164	1	1	8190	tags=50%, list=41%, signal=85%
REACTOME_IRS_MEDIATED_SIGNALLING	REACTOME_IRS_MEDIATED_SIGNALLING		39	-0.235613	-0.728849	0.843421	1	1	3246	tags=18%, list=16%, signal=21%
BIOCARTA_41BB_PATHWAY	BIOCARTA_41BB_PATHWAY		15	-0.285179	-0.728611	0.823188	1	1	7773	tags=47%, list=39%, signal=76%
REACTOME_TOLL_LIKE_RECEPTOR_CASCADES	REACTOME_TOLL_LIKE_RECEPTOR_CASCADES		146	-0.194609	-0.728205	0.923414	1	1	4314	tags=20%, list=22%, signal=25%
KEGG_INOSITOL_PHOSPHATE_METABOLISM	KEGG_INOSITOL_PHOSPHATE_METABOLISM		52	-0.222088	-0.727511	0.876923	1	1	5155	tags=23%, list=26%, signal=31%
REACTOME_PHASE_I_FUNCTIONALIZATION_OF_COMPOUNDS	REACTOME_PHASE_I_FUNCTIONALIZATION_OF_COMPOUNDS		76	-0.210653	-0.726199	0.894675	1	1	5176	tags=30%, list=26%, signal=41%
REACTOME_FC_EPSILON_RECEPTOR_FCERI_SIGNALING	REACTOME_FC_EPSILON_RECEPTOR_FCERI_SIGNALING		154	-0.193356	-0.725772	0.927646	1	1	7932	tags=46%, list=40%, signal=76%
REACTOME_IRE1ALPHA_ACTIVATES_CHAPERONES	REACTOME_IRE1ALPHA_ACTIVATES_CHAPERONES		50	-0.223694	-0.725044	0.867995	1	1	2542	tags=14%, list=13%, signal=16%
SIG_PIP3_SIGNALING_IN_B_LYMPHOCYTES	SIG_PIP3_SIGNALING_IN_B_LYMPHOCYTES		35	-0.239908	-0.72393	0.848883	1	1	3343	tags=17%, list=17%, signal=21%
KEGG_ETHER_LIPID_METABOLISM	KEGG_ETHER_LIPID_METABOLISM		28	-0.249305	-0.723872	0.838095	1	1	5274	tags=32%, list=26%, signal=44%
REACTOME_BBSOME_MEDIATED_CARGO_TARGETING_TO_CILIUM	REACTOME_BBSOME_MEDIATED_CARGO_TARGETING_TO_CILIUM		22	-0.266264	-0.723185	0.833803	1	1	6426	tags=45%, list=32%, signal=67%
WP_3Q29_COPY_NUMBER_VARIATION_SYNDROME	WP_3Q29_COPY_NUMBER_VARIATION_SYNDROME		73	-0.210159	-0.723063	0.906287	1	1	6321	tags=34%, list=32%, signal=50%
REACTOME_REGULATION_OF_PYRUVATE_DEHYDROGENASE_PDH_COMPLEX	REACTOME_REGULATION_OF_PYRUVATE_DEHYDROGENASE_PDH_COMPLEX		15	-0.284495	-0.722483	0.826277	1	1	5166	tags=27%, list=26%, signal=36%
WP_AMYOTROPHIC_LATERAL_SCLEROSIS_ALS	WP_AMYOTROPHIC_LATERAL_SCLEROSIS_ALS		37	-0.2359	-0.722138	0.849802	1	1	6683	tags=38%, list=33%, signal=57%
WP_VIRAL_ACUTE_MYOCARDITIS	WP_VIRAL_ACUTE_MYOCARDITIS		79	-0.208385	-0.721405	0.895611	1	1	2946	tags=15%, list=15%, signal=18%
REACTOME_SYNTHESIS_OF_PIPS_AT_THE_GOLGI_MEMBRANE	REACTOME_SYNTHESIS_OF_PIPS_AT_THE_GOLGI_MEMBRANE		15	-0.289424	-0.72075	0.832335	1	1	9548	tags=67%, list=48%, signal=128%
REACTOME_CIRCADIAN_CLOCK	REACTOME_CIRCADIAN_CLOCK		67	-0.213735	-0.720647	0.888485	1	1	5372	tags=30%, list=27%, signal=41%
WP_DEREGULATION_OF_RAB_AND_RAB_EFFECTOR_GENES_IN_BLADDER_CANCER	WP_DEREGULATION_OF_RAB_AND_RAB_EFFECTOR_GENES_IN_BLADDER_CANCER		16	-0.28398	-0.720192	0.826399	1	1	4170	tags=31%, list=21%, signal=39%
BIOCARTA_ERK_PATHWAY	BIOCARTA_ERK_PATHWAY		27	-0.25232	-0.718272	0.844475	1	1	3807	tags=22%, list=19%, signal=27%
REACTOME_INSERTION_OF_TAIL_ANCHORED_PROTEINS_INTO_THE_ENDOPLASMIC_RETICULUM_MEMBRANE	REACTOME_INSERTION_OF_TAIL_ANCHORED_PROTEINS_INTO_THE_ENDOPLASMIC_RETICULUM_MEMBRANE		21	-0.262628	-0.717806	0.819743	1	1	8097	tags=48%, list=41%, signal=80%
WP_IL3_SIGNALING_PATHWAY	WP_IL3_SIGNALING_PATHWAY		46	-0.225365	-0.717711	0.882503	1	1	9211	tags=57%, list=46%, signal=105%
PID_NEPHRIN_NEPH1_PATHWAY	PID_NEPHRIN_NEPH1_PATHWAY		29	-0.246536	-0.716887	0.846361	1	1	3977	tags=17%, list=20%, signal=22%
KEGG_ANTIGEN_PROCESSING_AND_PRESENTATION	KEGG_ANTIGEN_PROCESSING_AND_PRESENTATION		59	-0.219644	-0.716838	0.891892	1	1	5208	tags=25%, list=26%, signal=34%
REACTOME_ATTENUATION_PHASE	REACTOME_ATTENUATION_PHASE		26	-0.249223	-0.715787	0.850415	1	1	5860	tags=31%, list=29%, signal=44%
BIOCARTA_VIP_PATHWAY	BIOCARTA_VIP_PATHWAY		24	-0.257101	-0.714659	0.849797	1	1	4377	tags=29%, list=22%, signal=37%
WP_CYTOSOLIC_DNASENSING_PATHWAY	WP_CYTOSOLIC_DNASENSING_PATHWAY		58	-0.212251	-0.714549	0.886839	1	1	4030	tags=16%, list=20%, signal=19%
WP_EBOLA_VIRUS_PATHWAY_ON_HOST	WP_EBOLA_VIRUS_PATHWAY_ON_HOST		118	-0.196224	-0.713764	0.923596	1	1	4098	tags=18%, list=21%, signal=22%
WP_TCELL_RECEPTOR_AND_COSTIMULATORY_SIGNALING	WP_TCELL_RECEPTOR_AND_COSTIMULATORY_SIGNALING		25	-0.254082	-0.713297	0.850415	1	1	6503	tags=32%, list=33%, signal=47%
PID_ERBB1_RECEPTOR_PROXIMAL_PATHWAY	PID_ERBB1_RECEPTOR_PROXIMAL_PATHWAY		35	-0.235246	-0.712935	0.866841	1	1	3306	tags=14%, list=17%, signal=17%
BIOCARTA_PDZS_PATHWAY	BIOCARTA_PDZS_PATHWAY		17	-0.272571	-0.712721	0.823613	1	1	4598	tags=24%, list=23%, signal=31%
REACTOME_CARGO_TRAFFICKING_TO_THE_PERICILIARY_MEMBRANE	REACTOME_CARGO_TRAFFICKING_TO_THE_PERICILIARY_MEMBRANE		48	-0.222928	-0.71224	0.897208	1	1	6426	tags=38%, list=32%, signal=55%
BIOCARTA_SHH_PATHWAY	BIOCARTA_SHH_PATHWAY		15	-0.285803	-0.711708	0.851471	1	1	6148	tags=40%, list=31%, signal=58%
WP_MESODERMAL_COMMITMENT_PATHWAY	WP_MESODERMAL_COMMITMENT_PATHWAY		140	-0.190246	-0.708362	0.947484	1	1	6736	tags=38%, list=34%, signal=57%
WP_ANDROGEN_RECEPTOR_SIGNALING_PATHWAY	WP_ANDROGEN_RECEPTOR_SIGNALING_PATHWAY		88	-0.198694	-0.708125	0.901376	1	1	7968	tags=38%, list=40%, signal=62%
REACTOME_NRAGE_SIGNALS_DEATH_THROUGH_JNK	REACTOME_NRAGE_SIGNALS_DEATH_THROUGH_JNK		59	-0.21198	-0.707885	0.892857	1	1	190	tags=3%, list=1%, signal=3%
KEGG_ADHERENS_JUNCTION	KEGG_ADHERENS_JUNCTION		71	-0.207546	-0.707849	0.909941	1	1	2267	tags=11%, list=11%, signal=13%
REACTOME_TRANSCRIPTIONAL_ACTIVITY_OF_SMAD2_SMAD3_SMAD4_HETEROTRIMER	REACTOME_TRANSCRIPTIONAL_ACTIVITY_OF_SMAD2_SMAD3_SMAD4_HETEROTRIMER		43	-0.22268	-0.707499	0.839286	1	1	4056	tags=21%, list=20%, signal=26%
REACTOME_TIGHT_JUNCTION_INTERACTIONS	REACTOME_TIGHT_JUNCTION_INTERACTIONS		26	-0.242017	-0.705381	0.862534	1	1	889	tags=8%, list=4%, signal=8%
WP_NOTCH_SIGNALING	WP_NOTCH_SIGNALING		44	-0.223819	-0.704433	0.887484	1	1	3846	tags=18%, list=19%, signal=22%
REACTOME_ACTIVATION_OF_SMO	REACTOME_ACTIVATION_OF_SMO		18	-0.266511	-0.703658	0.859012	1	1	5336	tags=39%, list=27%, signal=53%
BIOCARTA_TEL_PATHWAY	BIOCARTA_TEL_PATHWAY		17	-0.27146	-0.70296	0.843567	1	1	7099	tags=53%, list=36%, signal=82%
BIOCARTA_LIS1_PATHWAY	BIOCARTA_LIS1_PATHWAY		18	-0.268319	-0.702111	0.838897	1	1	2237	tags=17%, list=11%, signal=19%
REACTOME_MICRORNA_MIRNA_BIOGENESIS	REACTOME_MICRORNA_MIRNA_BIOGENESIS		25	-0.251677	-0.701317	0.865837	1	1	6464	tags=36%, list=32%, signal=53%
WP_TLR4_SIGNALING_AND_TOLERANCE	WP_TLR4_SIGNALING_AND_TOLERANCE		26	-0.247374	-0.700214	0.866207	1	1	4030	tags=15%, list=20%, signal=19%
WP_INTERFERON_TYPE_I_SIGNALING_PATHWAYS	WP_INTERFERON_TYPE_I_SIGNALING_PATHWAYS		54	-0.21158	-0.699864	0.909988	1	1	2966	tags=17%, list=15%, signal=20%
WP_PHOTODYNAMIC_THERAPYINDUCED_AP1_SURVIVAL_SIGNALING	WP_PHOTODYNAMIC_THERAPYINDUCED_AP1_SURVIVAL_SIGNALING		46	-0.220801	-0.699554	0.902532	1	1	3248	tags=15%, list=16%, signal=18%
REACTOME_INTERLEUKIN_3_INTERLEUKIN_5_AND_GM_CSF_SIGNALING	REACTOME_INTERLEUKIN_3_INTERLEUKIN_5_AND_GM_CSF_SIGNALING		43	-0.220562	-0.698151	0.895408	1	1	8107	tags=51%, list=41%, signal=86%
REACTOME_RIPK1_MEDIATED_REGULATED_NECROSIS	REACTOME_RIPK1_MEDIATED_REGULATED_NECROSIS		28	-0.241612	-0.697646	0.873656	1	1	5410	tags=39%, list=27%, signal=54%
REACTOME_FOXO_MEDIATED_TRANSCRIPTION	REACTOME_FOXO_MEDIATED_TRANSCRIPTION		60	-0.207429	-0.697197	0.894032	1	1	2994	tags=15%, list=15%, signal=18%
BIOCARTA_IGF1_PATHWAY	BIOCARTA_IGF1_PATHWAY		21	-0.254153	-0.695492	0.858741	1	1	8538	tags=52%, list=43%, signal=91%
KEGG_EPITHELIAL_CELL_SIGNALING_IN_HELICOBACTER_PYLORI_INFECTION	KEGG_EPITHELIAL_CELL_SIGNALING_IN_HELICOBACTER_PYLORI_INFECTION		64	-0.204056	-0.69475	0.92674	1	1	4030	tags=16%, list=20%, signal=20%
WP_EICOSANOID_METABOLISM_VIA_CYCLO_OXYGENASES_COX	WP_EICOSANOID_METABOLISM_VIA_CYCLO_OXYGENASES_COX		26	-0.246512	-0.692089	0.881285	1	1	4050	tags=27%, list=20%, signal=34%
REACTOME_SIGNALING_BY_FGFR	REACTOME_SIGNALING_BY_FGFR		79	-0.198742	-0.69122	0.912587	1	1	4037	tags=20%, list=20%, signal=25%
REACTOME_KERATAN_SULFATE_BIOSYNTHESIS	REACTOME_KERATAN_SULFATE_BIOSYNTHESIS		25	-0.239955	-0.69104	0.856557	1	1	6994	tags=36%, list=35%, signal=55%
PID_TNF_PATHWAY	PID_TNF_PATHWAY		45	-0.217916	-0.690922	0.890428	1	1	4030	tags=18%, list=20%, signal=22%
REACTOME_NRIF_SIGNALS_CELL_DEATH_FROM_THE_NUCLEUS	REACTOME_NRIF_SIGNALS_CELL_DEATH_FROM_THE_NUCLEUS		16	-0.271933	-0.690389	0.871907	1	1	217	tags=6%, list=1%, signal=6%
REACTOME_GROWTH_HORMONE_RECEPTOR_SIGNALING	REACTOME_GROWTH_HORMONE_RECEPTOR_SIGNALING		20	-0.256817	-0.68969	0.866177	1	1	5822	tags=35%, list=29%, signal=49%
WP_CARDIAC_HYPERTROPHIC_RESPONSE	WP_CARDIAC_HYPERTROPHIC_RESPONSE		54	-0.210627	-0.688354	0.9201	1	1	4623	tags=22%, list=23%, signal=29%
WP_MICRORNAS_IN_CARDIOMYOCYTE_HYPERTROPHY	WP_MICRORNAS_IN_CARDIOMYOCYTE_HYPERTROPHY		85	-0.19406	-0.688008	0.930917	1	1	2839	tags=14%, list=14%, signal=16%
WP_SYNAPTIC_SIGNALING_PATHWAYS_ASSOCIATED_WITH_AUTISM_SPECTRUM_DISORDER	WP_SYNAPTIC_SIGNALING_PATHWAYS_ASSOCIATED_WITH_AUTISM_SPECTRUM_DISORDER		48	-0.212701	-0.686952	0.899746	1	1	4354	tags=25%, list=22%, signal=32%
REACTOME_SEMA4D_INDUCED_CELL_MIGRATION_AND_GROWTH_CONE_COLLAPSE	REACTOME_SEMA4D_INDUCED_CELL_MIGRATION_AND_GROWTH_CONE_COLLAPSE		20	-0.250752	-0.685926	0.855895	1	1	900	tags=10%, list=5%, signal=10%
KEGG_ARACHIDONIC_ACID_METABOLISM	KEGG_ARACHIDONIC_ACID_METABOLISM		43	-0.217124	-0.684736	0.905512	1	1	5232	tags=33%, list=26%, signal=44%
REACTOME_SYNTHESIS_OF_SUBSTRATES_IN_N_GLYCAN_BIOSYTHESIS	REACTOME_SYNTHESIS_OF_SUBSTRATES_IN_N_GLYCAN_BIOSYTHESIS		59	-0.207249	-0.684398	0.92439	1	1	3315	tags=19%, list=17%, signal=22%
REACTOME_DECTIN_2_FAMILY	REACTOME_DECTIN_2_FAMILY		15	-0.268014	-0.684282	0.846043	1	1	424	tags=7%, list=2%, signal=7%
REACTOME_EPH_EPHRIN_MEDIATED_REPULSION_OF_CELLS	REACTOME_EPH_EPHRIN_MEDIATED_REPULSION_OF_CELLS		48	-0.214337	-0.684075	0.90232	1	1	9143	tags=56%, list=46%, signal=104%
REACTOME_SIGNALING_BY_PTK6	REACTOME_SIGNALING_BY_PTK6		53	-0.211517	-0.682692	0.896638	1	1	3792	tags=25%, list=19%, signal=30%
REACTOME_THE_ROLE_OF_NEF_IN_HIV_1_REPLICATION_AND_DISEASE_PATHOGENESIS	REACTOME_THE_ROLE_OF_NEF_IN_HIV_1_REPLICATION_AND_DISEASE_PATHOGENESIS		26	-0.237903	-0.681457	0.885315	1	1	6503	tags=38%, list=33%, signal=57%
PID_CERAMIDE_PATHWAY	PID_CERAMIDE_PATHWAY		43	-0.215496	-0.680424	0.893453	1	1	4338	tags=26%, list=22%, signal=33%
REACTOME_SIGNALING_BY_FGFR2_IIIA_TM	REACTOME_SIGNALING_BY_FGFR2_IIIA_TM		19	-0.250351	-0.680075	0.866953	1	1	9384	tags=63%, list=47%, signal=119%
PID_ERBB1_INTERNALIZATION_PATHWAY	PID_ERBB1_INTERNALIZATION_PATHWAY		41	-0.220412	-0.679095	0.887451	1	1	7063	tags=34%, list=35%, signal=53%
REACTOME_GLYCOGEN_METABOLISM	REACTOME_GLYCOGEN_METABOLISM		27	-0.240901	-0.678899	0.876165	1	1	7843	tags=63%, list=39%, signal=104%
BIOCARTA_IL2_PATHWAY	BIOCARTA_IL2_PATHWAY		20	-0.252002	-0.678527	0.870739	1	1	8346	tags=55%, list=42%, signal=94%
REACTOME_NEGATIVE_REGULATION_OF_FGFR2_SIGNALING	REACTOME_NEGATIVE_REGULATION_OF_FGFR2_SIGNALING		28	-0.232381	-0.676265	0.905556	1	1	9557	tags=68%, list=48%, signal=130%
REACTOME_G_ALPHA_12_13_SIGNALLING_EVENTS	REACTOME_G_ALPHA_12_13_SIGNALLING_EVENTS		77	-0.195468	-0.676123	0.947491	1	1	772	tags=5%, list=4%, signal=5%
WP_PKCGAMMA_CALCIUM_SIGNALING_PATHWAY_IN_ATAXIA	WP_PKCGAMMA_CALCIUM_SIGNALING_PATHWAY_IN_ATAXIA		19	-0.250716	-0.675643	0.864215	1	1	3655	tags=21%, list=18%, signal=26%
WP_ARYL_HYDROCARBON_RECEPTOR_PATHWAY	WP_ARYL_HYDROCARBON_RECEPTOR_PATHWAY		34	-0.222281	-0.675239	0.901282	1	1	5891	tags=32%, list=30%, signal=46%
WP_SYNAPTIC_VESICLE_PATHWAY	WP_SYNAPTIC_VESICLE_PATHWAY		41	-0.215852	-0.674868	0.91039	1	1	4157	tags=27%, list=21%, signal=34%
PID_VEGFR1_PATHWAY	PID_VEGFR1_PATHWAY		26	-0.236817	-0.674544	0.886921	1	1	2818	tags=15%, list=14%, signal=18%
REACTOME_ACYL_CHAIN_REMODELLING_OF_PC	REACTOME_ACYL_CHAIN_REMODELLING_OF_PC		24	-0.244143	-0.674098	0.880822	1	1	4824	tags=33%, list=24%, signal=44%
KEGG_PHOSPHATIDYLINOSITOL_SIGNALING_SYSTEM	KEGG_PHOSPHATIDYLINOSITOL_SIGNALING_SYSTEM		74	-0.196449	-0.673729	0.940968	1	1	4309	tags=19%, list=22%, signal=24%
KEGG_NICOTINATE_AND_NICOTINAMIDE_METABOLISM	KEGG_NICOTINATE_AND_NICOTINAMIDE_METABOLISM		22	-0.24515	-0.673009	0.883333	1	1	4323	tags=27%, list=22%, signal=35%
REACTOME_PHOSPHOLIPID_METABOLISM	REACTOME_PHOSPHOLIPID_METABOLISM		195	-0.17501	-0.6726	0.979894	1	1	3077	tags=11%, list=15%, signal=13%
REACTOME_DOWNREGULATION_OF_SMAD2_3_SMAD4_TRANSCRIPTIONAL_ACTIVITY	REACTOME_DOWNREGULATION_OF_SMAD2_3_SMAD4_TRANSCRIPTIONAL_ACTIVITY		23	-0.237277	-0.671067	0.889819	1	1	5392	tags=26%, list=27%, signal=36%
PID_IGF1_PATHWAY	PID_IGF1_PATHWAY		29	-0.230219	-0.670114	0.90068	1	1	2786	tags=14%, list=14%, signal=16%
WP_METHIONINE_DE_NOVO_AND_SALVAGE_PATHWAY	WP_METHIONINE_DE_NOVO_AND_SALVAGE_PATHWAY		19	-0.254609	-0.67004	0.869146	1	1	1786	tags=16%, list=9%, signal=17%
PID_AR_TF_PATHWAY	PID_AR_TF_PATHWAY		48	-0.207277	-0.669371	0.92089	1	1	7442	tags=33%, list=37%, signal=53%
REACTOME_KERATAN_SULFATE_KERATIN_METABOLISM	REACTOME_KERATAN_SULFATE_KERATIN_METABOLISM		31	-0.228142	-0.669033	0.900524	0.999964	1	6994	tags=32%, list=35%, signal=50%
REACTOME_NUCLEAR_RECEPTOR_TRANSCRIPTION_PATHWAY	REACTOME_NUCLEAR_RECEPTOR_TRANSCRIPTION_PATHWAY		44	-0.214083	-0.66883	0.929319	0.999352	1	6545	tags=41%, list=33%, signal=61%
BIOCARTA_MCALPAIN_PATHWAY	BIOCARTA_MCALPAIN_PATHWAY		17	-0.25645	-0.660155	0.887931	1	1	4377	tags=29%, list=22%, signal=38%
REACTOME_SIGNALING_BY_THE_B_CELL_RECEPTOR_BCR	REACTOME_SIGNALING_BY_THE_B_CELL_RECEPTOR_BCR		134	-0.176805	-0.658498	0.976009	1	1	7542	tags=43%, list=38%, signal=69%
REACTOME_REGULATION_OF_SIGNALING_BY_CBL	REACTOME_REGULATION_OF_SIGNALING_BY_CBL		22	-0.237772	-0.657805	0.87064	1	1	7843	tags=55%, list=39%, signal=90%
REACTOME_INTERFERON_GAMMA_SIGNALING	REACTOME_INTERFERON_GAMMA_SIGNALING		81	-0.188103	-0.656812	0.956826	1	1	3166	tags=16%, list=16%, signal=19%
REACTOME_SEMAPHORIN_INTERACTIONS	REACTOME_SEMAPHORIN_INTERACTIONS		62	-0.199209	-0.6565	0.941032	1	1	3365	tags=16%, list=17%, signal=19%
BIOCARTA_PTEN_PATHWAY	BIOCARTA_PTEN_PATHWAY		17	-0.251454	-0.656484	0.880531	1	1	14944	tags=100%, list=75%, signal=398%
KEGG_DORSO_VENTRAL_AXIS_FORMATION	KEGG_DORSO_VENTRAL_AXIS_FORMATION		20	-0.245469	-0.6557	0.89899	1	1	3846	tags=15%, list=19%, signal=19%
KEGG_ERBB_SIGNALING_PATHWAY	KEGG_ERBB_SIGNALING_PATHWAY		85	-0.187889	-0.655682	0.961538	1	1	3799	tags=19%, list=19%, signal=23%
BIOCARTA_INTRINSIC_PATHWAY	BIOCARTA_INTRINSIC_PATHWAY		17	-0.253265	-0.654932	0.883861	1	1	4634	tags=29%, list=23%, signal=38%
REACTOME_PI3K_AKT_SIGNALING_IN_CANCER	REACTOME_PI3K_AKT_SIGNALING_IN_CANCER		93	-0.184089	-0.654065	0.95672	1	1	2633	tags=15%, list=13%, signal=17%
KEGG_GLYCOSYLPHOSPHATIDYLINOSITOL_GPI_ANCHOR_BIOSYNTHESIS	KEGG_GLYCOSYLPHOSPHATIDYLINOSITOL_GPI_ANCHOR_BIOSYNTHESIS		24	-0.230905	-0.653754	0.909589	1	1	8497	tags=58%, list=43%, signal=101%
PID_NOTCH_PATHWAY	PID_NOTCH_PATHWAY		57	-0.198769	-0.651104	0.941785	1	1	4262	tags=19%, list=21%, signal=24%
REACTOME_TRAF6_MEDIATED_IRF7_ACTIVATION	REACTOME_TRAF6_MEDIATED_IRF7_ACTIVATION		16	-0.25404	-0.649273	0.886846	1	1	3965	tags=19%, list=20%, signal=23%
REACTOME_SIGNALING_BY_INSULIN_RECEPTOR	REACTOME_SIGNALING_BY_INSULIN_RECEPTOR		67	-0.189157	-0.645431	0.967059	1	1	5215	tags=22%, list=26%, signal=30%
REACTOME_NEGATIVE_REGULATION_OF_MET_ACTIVITY	REACTOME_NEGATIVE_REGULATION_OF_MET_ACTIVITY		21	-0.233975	-0.643764	0.897328	1	1	5517	tags=38%, list=28%, signal=53%
BIOCARTA_BCR_PATHWAY	BIOCARTA_BCR_PATHWAY		33	-0.214802	-0.643393	0.918011	1	1	4115	tags=21%, list=21%, signal=27%
BIOCARTA_P53HYPOXIA_PATHWAY	BIOCARTA_P53HYPOXIA_PATHWAY		21	-0.236118	-0.642372	0.905386	1	1	2116	tags=14%, list=11%, signal=16%
WP_NSP1_FROM_SARSCOV2_INHIBITS_TRANSLATION_INITIATION_IN_THE_HOST_CELL	WP_NSP1_FROM_SARSCOV2_INHIBITS_TRANSLATION_INITIATION_IN_THE_HOST_CELL		17	-0.245736	-0.641101	0.905263	1	1	9989	tags=65%, list=50%, signal=129%
PID_INSULIN_PATHWAY	PID_INSULIN_PATHWAY		43	-0.200513	-0.632632	0.951157	1	1	2818	tags=14%, list=14%, signal=16%
KEGG_THYROID_CANCER	KEGG_THYROID_CANCER		27	-0.21878	-0.631598	0.922114	1	1	3411	tags=19%, list=17%, signal=22%
REACTOME_FCERI_MEDIATED_NF_KB_ACTIVATION	REACTOME_FCERI_MEDIATED_NF_KB_ACTIVATION		104	-0.174811	-0.630691	0.976351	1	1	7542	tags=43%, list=38%, signal=69%
REACTOME_SIGNALLING_TO_RAS	REACTOME_SIGNALLING_TO_RAS		20	-0.23221	-0.627239	0.905099	1	1	3799	tags=25%, list=19%, signal=31%
REACTOME_CD209_DC_SIGN_SIGNALING	REACTOME_CD209_DC_SIGN_SIGNALING		20	-0.231992	-0.625899	0.934426	1	1	7063	tags=45%, list=35%, signal=70%
KEGG_RNA_POLYMERASE	KEGG_RNA_POLYMERASE		29	-0.213914	-0.624519	0.936592	1	1	9173	tags=66%, list=46%, signal=121%
REACTOME_SIGNALING_BY_PDGFR_IN_DISEASE	REACTOME_SIGNALING_BY_PDGFR_IN_DISEASE		20	-0.237392	-0.622771	0.909353	1	1	7068	tags=30%, list=35%, signal=46%
REACTOME_DAP12_INTERACTIONS	REACTOME_DAP12_INTERACTIONS		33	-0.207722	-0.621735	0.944	1	1	1133	tags=6%, list=6%, signal=6%
WP_CELL_DIFFERENTIATION_INDEX	WP_CELL_DIFFERENTIATION_INDEX		15	-0.24525	-0.619669	0.904048	1	1	5652	tags=27%, list=28%, signal=37%
KEGG_T_CELL_RECEPTOR_SIGNALING_PATHWAY	KEGG_T_CELL_RECEPTOR_SIGNALING_PATHWAY		94	-0.171187	-0.619077	0.980571	1	1	4115	tags=17%, list=21%, signal=21%
REACTOME_SUMOYLATION_OF_TRANSCRIPTION_COFACTORS	REACTOME_SUMOYLATION_OF_TRANSCRIPTION_COFACTORS		43	-0.197971	-0.617947	0.94598	1	1	9644	tags=53%, list=48%, signal=103%
REACTOME_ION_TRANSPORT_BY_P_TYPE_ATPASES	REACTOME_ION_TRANSPORT_BY_P_TYPE_ATPASES		49	-0.190573	-0.617678	0.971499	1	1	1854	tags=8%, list=9%, signal=9%
PID_GMCSF_PATHWAY	PID_GMCSF_PATHWAY		34	-0.206425	-0.616611	0.941645	1	1	8538	tags=47%, list=43%, signal=82%
REACTOME_INTERLEUKIN_RECEPTOR_SHC_SIGNALING	REACTOME_INTERLEUKIN_RECEPTOR_SHC_SIGNALING		22	-0.221415	-0.612107	0.931983	1	1	2267	tags=14%, list=11%, signal=15%
BIOCARTA_ERAD_PATHWAY	BIOCARTA_ERAD_PATHWAY		19	-0.232091	-0.611218	0.921203	1	1	3359	tags=21%, list=17%, signal=25%
WP_NOVEL_INTRACELLULAR_COMPONENTS_OF_RIGILIKE_RECEPTOR_RLR_PATHWAY	WP_NOVEL_INTRACELLULAR_COMPONENTS_OF_RIGILIKE_RECEPTOR_RLR_PATHWAY		54	-0.185366	-0.609581	0.965517	1	1	4030	tags=19%, list=20%, signal=23%
REACTOME_DOPAMINE_NEUROTRANSMITTER_RELEASE_CYCLE	REACTOME_DOPAMINE_NEUROTRANSMITTER_RELEASE_CYCLE		20	-0.228019	-0.607666	0.934524	1	1	3109	tags=20%, list=16%, signal=24%
WP_WNT_SIGNALING_PATHWAY_NETPATH	WP_WNT_SIGNALING_PATHWAY_NETPATH		50	-0.1879	-0.607126	0.961104	1	1	8490	tags=40%, list=43%, signal=69%
BIOCARTA_TID_PATHWAY	BIOCARTA_TID_PATHWAY		16	-0.237528	-0.60516	0.924264	1	1	656	tags=6%, list=3%, signal=6%
REACTOME_INTERLEUKIN_20_FAMILY_SIGNALING	REACTOME_INTERLEUKIN_20_FAMILY_SIGNALING		17	-0.23529	-0.604728	0.926407	1	1	5881	tags=35%, list=29%, signal=50%
KEGG_NEUROTROPHIN_SIGNALING_PATHWAY	KEGG_NEUROTROPHIN_SIGNALING_PATHWAY		121	-0.164285	-0.603329	0.988889	1	1	4137	tags=17%, list=21%, signal=21%
REACTOME_INTEGRIN_SIGNALING	REACTOME_INTEGRIN_SIGNALING		25	-0.211775	-0.60016	0.949509	1	1	3995	tags=20%, list=20%, signal=25%
REACTOME_SIGNALING_BY_TYPE_1_INSULIN_LIKE_GROWTH_FACTOR_1_RECEPTOR_IGF1R	REACTOME_SIGNALING_BY_TYPE_1_INSULIN_LIKE_GROWTH_FACTOR_1_RECEPTOR_IGF1R		45	-0.188853	-0.599447	0.964286	1	1	3246	tags=16%, list=16%, signal=19%
REACTOME_DOWNSTREAM_SIGNALING_OF_ACTIVATED_FGFR3	REACTOME_DOWNSTREAM_SIGNALING_OF_ACTIVATED_FGFR3		21	-0.220151	-0.594524	0.934402	1	1	9015	tags=57%, list=45%, signal=104%
REACTOME_TRANSFERRIN_ENDOCYTOSIS_AND_RECYCLING	REACTOME_TRANSFERRIN_ENDOCYTOSIS_AND_RECYCLING		29	-0.200045	-0.589306	0.947368	1	1	5346	tags=24%, list=27%, signal=33%
REACTOME_TRANSLATION_OF_SARS_COV_2_STRUCTURAL_PROTEINS	REACTOME_TRANSLATION_OF_SARS_COV_2_STRUCTURAL_PROTEINS		44	-0.18805	-0.589306	0.958656	1	1	7870	tags=39%, list=39%, signal=64%
SA_B_CELL_RECEPTOR_COMPLEXES	SA_B_CELL_RECEPTOR_COMPLEXES		24	-0.207178	-0.583892	0.944294	1	1	338	tags=4%, list=2%, signal=4%
WP_MITOCHONDRIAL_LCFATTY_ACID_BETAOXIDATION	WP_MITOCHONDRIAL_LCFATTY_ACID_BETAOXIDATION		16	-0.229342	-0.583555	0.940928	1	1	6132	tags=38%, list=31%, signal=54%
KEGG_CYTOSOLIC_DNA_SENSING_PATHWAY	KEGG_CYTOSOLIC_DNA_SENSING_PATHWAY		40	-0.187708	-0.583197	0.972938	1	1	1401	tags=5%, list=7%, signal=5%
BIOCARTA_CALCINEURIN_PATHWAY	BIOCARTA_CALCINEURIN_PATHWAY		18	-0.2204	-0.582633	0.951442	1	1	4115	tags=22%, list=21%, signal=28%
REACTOME_PRE_NOTCH_PROCESSING_IN_GOLGI	REACTOME_PRE_NOTCH_PROCESSING_IN_GOLGI		18	-0.221452	-0.580634	0.946686	1	1	1685	tags=11%, list=8%, signal=12%
PID_EPHA_FWDPATHWAY	PID_EPHA_FWDPATHWAY		32	-0.190358	-0.578851	0.971429	1	1	9143	tags=63%, list=46%, signal=115%
PID_ERBB2_ERBB3_PATHWAY	PID_ERBB2_ERBB3_PATHWAY		44	-0.181431	-0.577903	0.979695	1	1	9557	tags=55%, list=48%, signal=104%
WP_NANOPARTICLEMEDIATED_ACTIVATION_OF_RECEPTOR_SIGNALING	WP_NANOPARTICLEMEDIATED_ACTIVATION_OF_RECEPTOR_SIGNALING		28	-0.199887	-0.577725	0.961021	1	1	9233	tags=57%, list=46%, signal=106%
REACTOME_SIGNALING_BY_ERBB2_IN_CANCER	REACTOME_SIGNALING_BY_ERBB2_IN_CANCER		26	-0.202075	-0.576539	0.964187	1	1	7148	tags=46%, list=36%, signal=72%
WP_1Q211_COPY_NUMBER_VARIATION_SYNDROME	WP_1Q211_COPY_NUMBER_VARIATION_SYNDROME		26	-0.202762	-0.576354	0.967785	1	1	1351	tags=8%, list=7%, signal=8%
WP_TRANSCRIPTION_FACTOR_REGULATION_IN_ADIPOGENESIS	WP_TRANSCRIPTION_FACTOR_REGULATION_IN_ADIPOGENESIS		19	-0.217048	-0.575615	0.945869	1	1	7113	tags=47%, list=36%, signal=74%
REACTOME_RAB_GEFS_EXCHANGE_GTP_FOR_GDP_ON_RABS	REACTOME_RAB_GEFS_EXCHANGE_GTP_FOR_GDP_ON_RABS		90	-0.160024	-0.570387	0.994173	1	1	8344	tags=40%, list=42%, signal=68%
BIOCARTA_CDMAC_PATHWAY	BIOCARTA_CDMAC_PATHWAY		15	-0.225976	-0.569229	0.946915	1	1	2786	tags=13%, list=14%, signal=15%
REACTOME_DEATH_RECEPTOR_SIGNALLING	REACTOME_DEATH_RECEPTOR_SIGNALLING		138	-0.152404	-0.569033	0.996711	1	1	217	tags=2%, list=1%, signal=2%
REACTOME_RET_SIGNALING	REACTOME_RET_SIGNALING		34	-0.190081	-0.565554	0.974565	1	1	4846	tags=21%, list=24%, signal=27%
REACTOME_MTOR_SIGNALLING	REACTOME_MTOR_SIGNALLING		39	-0.183684	-0.565276	0.976	1	1	5028	tags=21%, list=25%, signal=27%
REACTOME_ANTIGEN_PRESENTATION_FOLDING_ASSEMBLY_AND_PEPTIDE_LOADING_OF_CLASS_I_MHC	REACTOME_ANTIGEN_PRESENTATION_FOLDING_ASSEMBLY_AND_PEPTIDE_LOADING_OF_CLASS_I_MHC		25	-0.200909	-0.560189	0.970833	1	1	3439	tags=16%, list=17%, signal=19%
KEGG_NOTCH_SIGNALING_PATHWAY	KEGG_NOTCH_SIGNALING_PATHWAY		46	-0.177396	-0.559463	0.988535	1	1	3846	tags=15%, list=19%, signal=19%
REACTOME_NEGATIVE_REGULATION_OF_FGFR1_SIGNALING	REACTOME_NEGATIVE_REGULATION_OF_FGFR1_SIGNALING		26	-0.196493	-0.55919	0.970422	1	1	9557	tags=69%, list=48%, signal=133%
BIOCARTA_MAL_PATHWAY	BIOCARTA_MAL_PATHWAY		19	-0.210448	-0.55904	0.952381	1	1	2786	tags=16%, list=14%, signal=18%
REACTOME_SIGNALLING_TO_ERKS	REACTOME_SIGNALLING_TO_ERKS		33	-0.183279	-0.552911	0.97878	1	1	9233	tags=55%, list=46%, signal=101%
REACTOME_SEROTONIN_NEUROTRANSMITTER_RELEASE_CYCLE	REACTOME_SEROTONIN_NEUROTRANSMITTER_RELEASE_CYCLE		15	-0.219425	-0.551926	0.938531	1	1	3109	tags=20%, list=16%, signal=24%
BIOCARTA_CCR3_PATHWAY	BIOCARTA_CCR3_PATHWAY		16	-0.214822	-0.549507	0.968345	1	1	7554	tags=44%, list=38%, signal=70%
REACTOME_SYNTHESIS_OF_PA	REACTOME_SYNTHESIS_OF_PA		34	-0.182863	-0.548986	0.981158	1	1	6118	tags=32%, list=31%, signal=47%
REACTOME_UPTAKE_AND_ACTIONS_OF_BACTERIAL_TOXINS	REACTOME_UPTAKE_AND_ACTIONS_OF_BACTERIAL_TOXINS		27	-0.189434	-0.545262	0.974768	1	1	3109	tags=19%, list=16%, signal=22%
PID_IFNG_PATHWAY	PID_IFNG_PATHWAY		38	-0.179023	-0.542956	0.985392	1	1	9853	tags=58%, list=49%, signal=114%
KEGG_REGULATION_OF_AUTOPHAGY	KEGG_REGULATION_OF_AUTOPHAGY		20	-0.201662	-0.542037	0.969957	1	1	5900	tags=30%, list=30%, signal=43%
PID_P38_ALPHA_BETA_PATHWAY	PID_P38_ALPHA_BETA_PATHWAY		30	-0.183359	-0.541772	0.97551	1	1	9383	tags=57%, list=47%, signal=107%
WP_MAPK_CASCADE	WP_MAPK_CASCADE		33	-0.183556	-0.539913	0.984355	1	1	7442	tags=39%, list=37%, signal=63%
REACTOME_NEGATIVE_REGULATORS_OF_DDX58_IFIH1_SIGNALING	REACTOME_NEGATIVE_REGULATORS_OF_DDX58_IFIH1_SIGNALING		34	-0.177979	-0.538673	0.990515	1	1	3762	tags=18%, list=19%, signal=22%
REACTOME_DOWNSTREAM_SIGNALING_OF_ACTIVATED_FGFR2	REACTOME_DOWNSTREAM_SIGNALING_OF_ACTIVATED_FGFR2		24	-0.193023	-0.536807	0.980392	1	1	9015	tags=58%, list=45%, signal=106%
REACTOME_FOXO_MEDIATED_TRANSCRIPTION_OF_CELL_CYCLE_GENES	REACTOME_FOXO_MEDIATED_TRANSCRIPTION_OF_CELL_CYCLE_GENES		17	-0.20375	-0.530432	0.973011	1	1	3792	tags=18%, list=19%, signal=22%
BIOCARTA_NGF_PATHWAY	BIOCARTA_NGF_PATHWAY		20	-0.197983	-0.529968	0.974432	1	1	3258	tags=15%, list=16%, signal=18%
REACTOME_SUMOYLATION_OF_TRANSCRIPTION_FACTORS	REACTOME_SUMOYLATION_OF_TRANSCRIPTION_FACTORS		19	-0.200339	-0.529935	0.961207	1	1	9682	tags=58%, list=49%, signal=112%
REACTOME_RIP_MEDIATED_NFKB_ACTIVATION_VIA_ZBP1	REACTOME_RIP_MEDIATED_NFKB_ACTIVATION_VIA_ZBP1		16	-0.204604	-0.528643	0.967647	1	1	15878	tags=100%, list=80%, signal=489%
REACTOME_NEF_MEDIATES_DOWN_MODULATION_OF_CELL_SURFACE_RECEPTORS_BY_RECRUITING_THEM_TO_CLATHRIN_ADAPTERS	REACTOME_NEF_MEDIATES_DOWN_MODULATION_OF_CELL_SURFACE_RECEPTORS_BY_RECRUITING_THEM_TO_CLATHRIN_ADAPTERS		20	-0.195066	-0.526962	0.975073	1	1	6503	tags=40%, list=33%, signal=59%
REACTOME_FRS_MEDIATED_FGFR3_SIGNALING	REACTOME_FRS_MEDIATED_FGFR3_SIGNALING		16	-0.206282	-0.526215	0.970845	1	1	9015	tags=56%, list=45%, signal=103%
BIOCARTA_EIF_PATHWAY	BIOCARTA_EIF_PATHWAY		16	-0.202589	-0.516135	0.97851	1	1	9543	tags=63%, list=48%, signal=120%
REACTOME_ENDOSOMAL_SORTING_COMPLEX_REQUIRED_FOR_TRANSPORT_ESCRT	REACTOME_ENDOSOMAL_SORTING_COMPLEX_REQUIRED_FOR_TRANSPORT_ESCRT		31	-0.175035	-0.514477	0.985175	1	1	4147	tags=19%, list=21%, signal=24%
WP_NUCLEOTIDEBINDING_OLIGOMERIZATION_DOMAIN_NOD_PATHWAY	WP_NUCLEOTIDEBINDING_OLIGOMERIZATION_DOMAIN_NOD_PATHWAY		37	-0.165044	-0.506556	0.994792	1	1	5070	tags=22%, list=25%, signal=29%
REACTOME_ONCOGENIC_MAPK_SIGNALING	REACTOME_ONCOGENIC_MAPK_SIGNALING		78	-0.14627	-0.505219	0.997576	1	1	7063	tags=31%, list=35%, signal=47%
REACTOME_PROTEIN_METHYLATION	REACTOME_PROTEIN_METHYLATION		17	-0.189367	-0.492315	0.986034	1	1	8001	tags=47%, list=40%, signal=78%
SIG_BCR_SIGNALING_PATHWAY	SIG_BCR_SIGNALING_PATHWAY		44	-0.155003	-0.490096	0.996114	1	1	7532	tags=32%, list=38%, signal=51%
PID_ARF6_PATHWAY	PID_ARF6_PATHWAY		31	-0.163875	-0.485319	0.990691	1	1	3385	tags=16%, list=17%, signal=19%
REACTOME_MTORC1_MEDIATED_SIGNALLING	REACTOME_MTORC1_MEDIATED_SIGNALLING		23	-0.171946	-0.479572	0.991501	1	1	7656	tags=39%, list=38%, signal=63%
REACTOME_SIGNALING_BY_BRAF_AND_RAF_FUSIONS	REACTOME_SIGNALING_BY_BRAF_AND_RAF_FUSIONS		62	-0.142702	-0.477803	0.998792	1	1	3995	tags=16%, list=20%, signal=20%
WP_HOSTPATHOGEN_INTERACTION_OF_HUMAN_CORONA_VIRUSES_MAPK_SIGNALING	WP_HOSTPATHOGEN_INTERACTION_OF_HUMAN_CORONA_VIRUSES_MAPK_SIGNALING		36	-0.160202	-0.477767	0.996053	1	1	9756	tags=64%, list=49%, signal=125%
WP_STRUCTURAL_PATHWAY_OF_INTERLEUKIN_1_IL1	WP_STRUCTURAL_PATHWAY_OF_INTERLEUKIN_1_IL1		49	-0.147188	-0.47718	0.998747	1	1	8527	tags=45%, list=43%, signal=78%
PID_NCADHERIN_PATHWAY	PID_NCADHERIN_PATHWAY		32	-0.160368	-0.475197	0.993225	1	1	1675	tags=9%, list=8%, signal=10%
PID_IL27_PATHWAY	PID_IL27_PATHWAY		20	-0.177836	-0.474892	0.993036	1	1	5997	tags=30%, list=30%, signal=43%
KEGG_VIBRIO_CHOLERAE_INFECTION	KEGG_VIBRIO_CHOLERAE_INFECTION		50	-0.144352	-0.471667	0.997549	1	1	6216	tags=24%, list=31%, signal=35%
REACTOME_FRS_MEDIATED_FGFR2_SIGNALING	REACTOME_FRS_MEDIATED_FGFR2_SIGNALING		19	-0.177273	-0.468689	0.980501	1	1	9015	tags=58%, list=45%, signal=105%
WP_VITAMIN_D_IN_INFLAMMATORY_DISEASES	WP_VITAMIN_D_IN_INFLAMMATORY_DISEASES		21	-0.171504	-0.465342	0.992968	1	1	7279	tags=38%, list=36%, signal=60%
KEGG_PANTOTHENATE_AND_COA_BIOSYNTHESIS	KEGG_PANTOTHENATE_AND_COA_BIOSYNTHESIS		16	-0.1799	-0.464886	0.992806	1	1	1183	tags=6%, list=6%, signal=7%
WP_STING_PATHWAY_IN_KAWASAKILIKE_DISEASE_AND_COVID19	WP_STING_PATHWAY_IN_KAWASAKILIKE_DISEASE_AND_COVID19		21	-0.16955	-0.464109	0.994374	1	1	7279	tags=33%, list=36%, signal=52%
BIOCARTA_EIF4_PATHWAY	BIOCARTA_EIF4_PATHWAY		24	-0.165227	-0.463475	0.997226	1	1	7344	tags=38%, list=37%, signal=59%
WP_THE_HUMAN_IMMUNE_RESPONSE_TO_TUBERCULOSIS	WP_THE_HUMAN_IMMUNE_RESPONSE_TO_TUBERCULOSIS		23	-0.163841	-0.460682	0.99439	1	1	7779	tags=39%, list=39%, signal=64%
REACTOME_RNA_POLYMERASE_III_TRANSCRIPTION_TERMINATION	REACTOME_RNA_POLYMERASE_III_TRANSCRIPTION_TERMINATION		23	-0.16485	-0.459671	0.986339	1	1	6957	tags=30%, list=35%, signal=47%
REACTOME_DOWNSTREAM_SIGNAL_TRANSDUCTION	REACTOME_DOWNSTREAM_SIGNAL_TRANSDUCTION		29	-0.15431	-0.446421	0.994667	1	1	2786	tags=10%, list=14%, signal=12%
PID_S1P_META_PATHWAY	PID_S1P_META_PATHWAY		21	-0.163124	-0.444731	0.992938	1	1	6745	tags=33%, list=34%, signal=50%
REACTOME_BRANCHED_CHAIN_AMINO_ACID_CATABOLISM	REACTOME_BRANCHED_CHAIN_AMINO_ACID_CATABOLISM		21	-0.16261	-0.442809	0.991304	1	1	5804	tags=24%, list=29%, signal=34%
REACTOME_SIGNALING_BY_MODERATE_KINASE_ACTIVITY_BRAF_MUTANTS	REACTOME_SIGNALING_BY_MODERATE_KINASE_ACTIVITY_BRAF_MUTANTS		42	-0.141255	-0.436431	0.997379	1	1	3995	tags=17%, list=20%, signal=21%
REACTOME_SYNTHESIS_OF_PIPS_AT_THE_PLASMA_MEMBRANE	REACTOME_SYNTHESIS_OF_PIPS_AT_THE_PLASMA_MEMBRANE		51	-0.129894	-0.429838	1	1	1	3567	tags=10%, list=18%, signal=12%
PID_WNT_CANONICAL_PATHWAY	PID_WNT_CANONICAL_PATHWAY		19	-0.152806	-0.40807	1	1	1	8397	tags=42%, list=42%, signal=73%
REACTOME_SARS_COV_2_INFECTION	REACTOME_SARS_COV_2_INFECTION		66	-0.117416	-0.398717	1	1	1	7870	tags=33%, list=39%, signal=55%
BIOCARTA_MEF2D_PATHWAY	BIOCARTA_MEF2D_PATHWAY		18	-0.147599	-0.389413	1	1	1	4115	tags=17%, list=21%, signal=21%
WP_PDGF_PATHWAY	WP_PDGF_PATHWAY		40	-0.113025	-0.348556	1	1	1	9557	tags=50%, list=48%, signal=96%
REACTOME_RAB_REGULATION_OF_TRAFFICKING	REACTOME_RAB_REGULATION_OF_TRAFFICKING		121	-0.0929996	-0.34298	1	0.999911	1	7264	tags=27%, list=36%, signal=43%
