# Supplementary material for: Topical application of TAK1 inhibitor encapsulated by gelatin particle alleviates corneal neovascularization
Source: Theranostics. 2022 Jan 1;12(2):657–74. doi: 10.7150/thno.65098 (PMC8692906; doi:10.7150/thno.65098)
Supplement: Supplementary file 6 — Sourced data and statistical analysis for non-supplementary figures. [file thnov12p0657s6.xlsx]

## Sheet: Figure 1
Figure 1A
	Control						Oxo (1µM)
	Rep1	Rep2	Rep3	Rep4	Rep5	Rep6	Rep1	Rep2	Rep3	Rep4	Rep5	Rep6
Day 3	127.215	99.0018	76.1052	153.04	171.393	117.246	37.1998	98.1098	81.4375	68.5692	80.7042	37.0283
Day 9	187.279	255.064	239.323	256.553	283.216	219.149	73.0928	185.001	148.417	146.119	148.946	84.1185
Figure 1B
	24hrs																48hrs
	Rep1	Rep2	Rep3	Rep4	Rep5	Rep6	Rep7	Rep8	Rep9	Rep10	Rep11	Rep12	Rep13	Rep14	Rep15	Rep16	Rep1	Rep2	Rep3	Rep4	Rep5	Rep6	Rep7	Rep8	Rep9	Rep10	Rep11	Rep12	Rep13	Rep14	Rep15	Rep16
Oxo 0 nM	68.545	113.441	127.483	107.344	80.9238	88.4989	99.3995	114.365	141.333	108.048	100.355	96.0059	82.7925	98.682	85.3014	87.4758	193.051	178.635	169.272	96.4511	159.315	180.418	162.139	173.582	153.823	140.354	123.589	147.948	96.22	114.848	154.969	151.387
Oxo 8 nM	65.4042	102.725	107.252	104.85	101.801	106.143	71.3164	110.115	72.5898	75.7677	79.6146	81.789	67.9066	75.6004	94.5006	90.8209	115.177	182.053	144.602	137.766	135.091	233.474	142.819	136.429	134.622	136.485	127.171	119.72	131.183	150.384	135.625	151.53
Oxo 40 nM	68.545	113.441	127.483	107.344	80.9238	88.4989	99.3995	114.365	77.6076	89.3156	75.7677	66.9031	76.9385	79.4474	130.628	109.052	176.257	168.975	214.897	181.459	151.884	181.905	224.706	189.187	137.774	154.253	142.36	121.296	137.774	133.905	120.436	68.2782
Oxo 200 nM	65.4042	102.725	67.2517	64.8499	101.801	66.1432	71.3164	110.115	76.7713	74.9314	70.9172	61.2163	62.2198	60.0455	60.38	68.7429	95.708	94.5191	170.61	97.7886	142.373	74.6047	71.1865	156.64	102.955	111.552	131.183	106.107	119.147	84.7567	143.793	139.351
Oxo 1000 nM	46.9284	29.9307	41.5704	31.4088	37.8753	26.0508	29.5612	53.7644	65.3977	71.0845	62.8889	64.5614	43.3197	64.2269	46.8321	57.7039	109.678	135.091	85.305	36.5593	84.4133	111.461	59.8918	23.4812	89.1987	70.141	94.7871	71.5739	64.6959	68.1349	94.6438	98.6559

## Sheet: Figure 1-Statistical analysis
Figure 1A
Two-way RM ANOVA	Matching: Stacked						Compare each cell mean with the other cell mean in that row
Assume sphericity?	Yes
Alpha	0.05						Number of families	1
							Number of comparisons per family	2
Source of Variation	% of total variation	P value	P value summary	Significant?			Alpha	0.05
Time x Column Factor	3.478	0.0134	*	Yes
Time	41.1	<0.0001	****	Yes			Bonferroni's multiple comparisons test	Mean Diff.	95.00% CI of diff.	Below threshold?	Summary	Adjusted P Value
Column Factor	34.99	0.001	***	Yes
Subject	16.56	0.0156	*	Yes			Control - Oxo
							Day 3	56.83	8.241 to 105.4	Yes	*	0.0205
ANOVA table	SS	DF	MS	F (DFn, DFd)	P value		Day 9	109.1	60.56 to 157.7	Yes	****	<0.0001
Time x Column Factor	4107	1	4107	F (1, 10) = 8.981	P=0.0134
Time	48530	1	48530	F (1, 10) = 106.1	P<0.0001
Column Factor	41321	1	41321	F (1, 10) = 21.14	P=0.0010		Test details	Mean 1	Mean 2	Mean Diff.	SE of diff.	N1	N2	t
Subject	19549	10	1955	F (10, 10) = 4.275	P=0.0156
Residual	4573	10	457.3				Control - Oxo
							Day 3	124	67.17	56.83	20.05	6	6	2.834
Difference between row means							Day 9	240.1	130.9	109.1	20.05	6	6	5.444
Mean of Day 3	95.59
Mean of Day 9	185.5
Difference between means	-89.94
SE of difference	8.73
95% CI of difference	-109.4 to -70.48
Difference between column means
Mean of Control	182
Mean of Oxo	99.06
Difference between means	82.99
SE of difference	18.05
95% CI of difference	42.77 to 123.2
Interaction CI
Mean diff, A1 - B1	56.83
Mean diff, A2 - B2	109.1
(A1 -B1) - (A2 - B2)	-52.32
95% CI of difference	-91.23 to -13.42
(B1 - A1) - (B2 - A2)	52.32
95% CI of difference	13.42 to 91.23
Data summary
Number of columns (Column Factor)	2
Number of rows (Time)	2
Number of subjects (Subject)	12
Number of missing values	0
Figure 1B
Two-way ANOVA	Ordinary						Within each column, compare rows (simple effects within columns)
Alpha	0.05
							Number of families	2
Source of Variation	% of total variation	P value	P value summary	Significant?			Number of comparisons per family	10
Interaction	1.621	0.1333	ns	No			Alpha	0.05
Row Factor	30.64	<0.0001	****	Yes
Column Factor	33.83	<0.0001	****	Yes			Šídák's multiple comparisons test	Mean Diff.	95.00% CI of diff.	Below threshold?	Summary	Adjusted P Value
ANOVA table	SS	DF	MS	F (DFn, DFd)	P value		24 hrs
Interaction	4518	4	1129	F (4, 150) = 1.792	P=0.1333		0 vs. 8	11.99	-13.23 to 37.21	No	ns	0.8606
Row Factor	85383	4	21346	F (4, 150) = 33.87	P<0.0001		0 vs. 40	5.896	-19.32 to 31.11	No	ns	0.9992
Column Factor	94268	1	94268	F (1, 150) = 149.6	P<0.0001		0 vs. 200	25.95	0.7291 to 51.17	Yes	*	0.0393
Residual	94524	150	630.2				0 vs. 1000	51.68	26.46 to 76.90	Yes	****	<0.0001
							8 vs. 40	-6.091	-31.31 to 19.13	No	ns	0.9989
Difference between column means							8 vs. 200	13.96	-11.26 to 39.18	No	ns	0.7146
Mean of 24 hrs	80.9						8 vs. 1000	39.69	14.47 to 64.91	Yes	***	0.0002
Mean of 48hrs	129.4						40 vs. 200	20.05	-5.167 to 45.27	No	ns	0.2261
Difference between means	-48.55						40 vs. 1000	45.78	20.57 to 71.00	Yes	****	<0.0001
SE of difference	3.969						200 vs. 1000	25.73	0.5145 to 50.95	Yes	*	0.0422
95% CI of difference	-56.39 to -40.70
							48hrs
Data summary							0 vs. 8	5.117	-20.10 to 30.34	No	ns	0.9998
Number of columns (Column Factor)	2						0 vs. 40	-6.834	-32.05 to 18.38	No	ns	0.9971
Number of rows (Row Factor)	5						0 vs. 200	34.61	9.390 to 59.83	Yes	**	0.0014
Number of values	160						0 vs. 1000	68.64	43.42 to 93.86	Yes	****	<0.0001
							8 vs. 40	-11.95	-37.17 to 13.27	No	ns	0.8628
							8 vs. 200	29.49	4.273 to 54.71	Yes	*	0.0111
							8 vs. 1000	63.53	38.31 to 88.74	Yes	****	<0.0001
							40 vs. 200	41.44	16.22 to 66.66	Yes	****	<0.0001
							40 vs. 1000	75.48	50.26 to 100.7	Yes	****	<0.0001
							200 vs. 1000	34.04	8.817 to 59.25	Yes	**	0.0018
							Test details	Mean 1	Mean 2	Mean Diff.	SE of diff.	N1	N2	t	DF
							24 hrs
							0 vs. 8	100	88.01	11.99	8.875	16	16	1.351	150
							0 vs. 40	100	94.1	5.896	8.875	16	16	0.6643	150
							0 vs. 200	100	74.05	25.95	8.875	16	16	2.924	150
							0 vs. 1000	100	48.32	51.68	8.875	16	16	5.823	150
							8 vs. 40	88.01	94.1	-6.091	8.875	16	16	0.6863	150
							8 vs. 200	88.01	74.05	13.96	8.875	16	16	1.573	150
							8 vs. 1000	88.01	48.32	39.69	8.875	16	16	4.472	150
							40 vs. 200	94.1	74.05	20.05	8.875	16	16	2.259	150
							40 vs. 1000	94.1	48.32	45.78	8.875	16	16	5.159	150
							200 vs. 1000	74.05	48.32	25.73	8.875	16	16	2.899	150
							48hrs
							0 vs. 8	149.8	144.6	5.117	8.875	16	16	0.5765	150
							0 vs. 40	149.8	156.6	-6.834	8.875	16	16	0.77	150
							0 vs. 200	149.8	115.1	34.61	8.875	16	16	3.899	150
							0 vs. 1000	149.8	81.11	68.64	8.875	16	16	7.734	150
							8 vs. 40	144.6	156.6	-11.95	8.875	16	16	1.347	150
							8 vs. 200	144.6	115.1	29.49	8.875	16	16	3.323	150
							8 vs. 1000	144.6	81.11	63.53	8.875	16	16	7.158	150
							40 vs. 200	156.6	115.1	41.44	8.875	16	16	4.669	150
							40 vs. 1000	156.6	81.11	75.48	8.875	16	16	8.504	150
							200 vs. 1000	115.1	81.11	34.04	8.875	16	16	3.835	150

## Sheet: Figure 3
Figure 3B
	pNFkB p65/NFkB p65
	Rep1	Rep2	Rep3
Control	1	1.17626	1.38602
Control_Oxo 40 nM	1.11063	1.2551	0.0527743
Control_Oxo 200 nM	1.42543	1.37776	0.0360067
Control_Oxo 1000 nM	0.878458	1.5041	0.0888256
TNFa	11.3138	15.9877	14.9357
TNFa_Oxo 40 nM	3.75522	6.28193	7.049
TNFa_Oxo 200 nM	0.517819	1.42047	1.14063
TNFal_Oxo 1000 nM	0.219409	1.50455	0.585285
Figure 3C
	IkB/β-actin
	Rep1	Rep2	Rep3
Control	1	1	1
Control_Oxo 40 nM	0.919771	1.28826	1.12908
Control_Oxo 200 nM	1.17955	1.38075	1.12334
Control_Oxo 1000 nM	0.964178	1.26727	1.06543
TNFa	0.334342	0.559532	0.652484
TNFa_Oxo 40 nM	0.567786	0.534836	0.702498
TNFa_Oxo 200 nM	0.769076	0.738043	0.668544
TNFal_Oxo 1000 nM	1.19515	0.894555	0.730686
Figure 3D
	ICAM1											PTGS2								CXCL8										VEGFA
	Rep1	Rep2	Rep3	Rep4	Rep5	Rep6	Rep7	Rep8	Rep9	Rep10	Rep1	Rep2	Rep3	Rep4	Rep5	Rep6	Rep7	Rep8	Rep9	Rep1	Rep2	Rep3	Rep4	Rep5	Rep6	Rep7	Rep8	Rep9	Rep10	Rep1	Rep2	Rep3	Rep4	Rep5	Rep6	Rep7	Rep8	Rep9	Rep10
Control	0.004629	0.001848	0.002343	0.003336	0.001623	0.000913	0.007522	0.001556	0.004827	0.014015	0.084818	0.071376	0.048101	0.045314	0.303361	0.273263	0.002072	0.002421	0.003053	0.041772	0.053064	0.002265	0.009533	0.001104	0.228608	0.003912	0.010857	0.005271	0.004065	0.425793	0.472599	0.593314	0.446847	0.797815	0.870433	0.177115	0.509012	0.212212	0.386485
Control_Oxo 200 nM	0.00078	0.001614	0.000699	0.00451	0.028213	0.000837	0.038733	0.015809	0.03702	0.026974	0.045903	0.020158	0.027812	0.028797	0.395048	0.313006	0.002207	0.001387	0.018677	0.013029	0.013718	0.000263	4.06e-05	0.000643	0.00217	0.002401	0.00178	0.003099	0.003529	0.374951	0.410386	0.406011	0.398911	0.616225	0.258116	0.0695933	0.203536	0.170261
Control_Oxo 1000 nM	0.00105	0.001069	0.001551	0.004009	0.00195	0.000778	0.043617	0.024356	0.059562	0.054058	0.073635	0.079753	0.040998	0.056607	0.117296	0.264059	0.004867	0.014026	0.010326	0.005131	0.006782	0.00048	0.000101	1.26e-06	0.184182	0.000268	0.000406	0.001235	0.001055	0.208706	0.248413	0.436523	0.507279	0.504587	0.566135	0.349397	0.0761275	0.318206	0.133722
TNFa	0.898132	1.11342	0.833642	1.19956	0.957603	1.04427	0.842987	1.18658	1.03788	0.963477	0.867111	1.15319	0.826983	1.20921	0.731056	1.36858	0.999992	1.00023	1.035	0.742156	1.34734	1.00022	0.999917	1.00033	1.0001	1.07823	0.927279	0.999737	1.11655	0.93416	0.743389	0.806017	0.861575	1.45633	1.55614	0.83329	0.833369
TNFa_Oxo 200 nM	0.121161	0.111105	0.39708	0.53868	0.077616	0.197168	0.513701	0.350278	0.553651	0.693002	0.11241	0.117379	0.188154	0.196658	0.276155	0.372384	0.816041	0.400261	0.393327	0.124139	0.204615	0.217296	0.291132	0.010936	0.119308	0.16084	0.359575	0.285638	0.252296	0.508417	0.587105	0.784236	0.829259	0.739223	1.06379	0.689623	0.744384	0.806308	0.505042
TNFal_Oxo 1000 nM	0.024014	0.084788	0.062176	0.071174	0.076019	0.034976	0.186715	0.24006	0.286995	0.158983	0.158249	0.201724	0.17979	0.215145	0.245585	0.26243	0.050937	0.329566	0.153105	0.044848	0.04448	0.040966	0.177572	0.000298	0.009408	0.038256	0.04296	0.063624	0.08809	0.449077	0.41742	0.200307	0.588852	0.692998	0.53162	0.655856	0.436067	0.665332
Figure 3F
	Migration
	Rep1	Rep2	Rep3	Rep4	Rep5
Control	66.2653	56.7588	70.022	75.751	63.2587
Control_TNFα	42.1292	46.4424	48.4704	49.0327	52.6354
Oxo	25.675	11.0502	12.2107	44.7143	38.3082
Oxo_TNFα	7.82275	2.15697	12.6323	14.6505	24.4503
Figure 3H
	Tube formation
	Rep1	Rep2	Rep3	Rep4	Rep5
Control	30	24.3333	25	33.3333	37
Control_TNFα	29.6667	33.3333	35.3333	41.6667	40.3333
Oxo	30.6667	21.3333	20	24	28.3333
Oxo_TNFα	24.3333	18	13	26.3333	22

## Sheet: Figure 3-Statistical analysis
Figure 3B
ANOVA summary							Number of families	1
F	47.55						Number of comparisons per family	7
P value	<0.0001						Alpha	0.05
P value summary	****
Significant diff. among means (P < 0.05)?	Yes						Dunnett's multiple comparisons test	Mean Diff.	95.00% CI of diff.	Below threshold?	Summary	Adjusted P Value	E-?
R squared	0.9541						TNFa vs. Control	12.89	10.06 to 15.72	Yes	****	<0.0001	A	Control
							TNFa vs. OXO 40 nM	13.27	10.44 to 16.10	Yes	****	<0.0001	B	OXO 40 nM
Brown-Forsythe test							TNFa vs. OXO 200 nM	13.13	10.30 to 15.96	Yes	****	<0.0001	C	OXO 200 nM
F (DFn, DFd)	0.8269 (7, 16)						TNFa vs. OXO 1000 nM	13.26	10.43 to 16.08	Yes	****	<0.0001	D	OXO 1000 nM
P value	0.5798						TNFa vs. TNFa_OXO 40 nM	8.384	5.555 to 11.21	Yes	****	<0.0001	F	TNFa_OXO 40 nM
P value summary	ns						TNFa vs. TNFa_OXO 200 nM	13.05	10.22 to 15.88	Yes	****	<0.0001	G	TNFa_OXO 200 nM
Are SDs significantly different (P < 0.05)?	No						TNFa vs. TNFa_OXO 1000 nM	13.31	10.48 to 16.14	Yes	****	<0.0001	H	TNFa_OXO 1000 nM
Bartlett's test							Test details	Mean 1	Mean 2	Mean Diff.	SE of diff.	n1	n2	q	DF
Bartlett's statistic (corrected)							TNFa vs. Control	14.08	1.187	12.89	0.9673	3	3	13.33	16
P value							TNFa vs. OXO 40 nM	14.08	0.8062	13.27	0.9673	3	3	13.72	16
P value summary							TNFa vs. OXO 200 nM	14.08	0.9464	13.13	0.9673	3	3	13.58	16
Are SDs significantly different (P < 0.05)?							TNFa vs. OXO 1000 nM	14.08	0.8238	13.26	0.9673	3	3	13.7	16
							TNFa vs. TNFa_OXO 40 nM	14.08	5.695	8.384	0.9673	3	3	8.667	16
ANOVA table	SS	DF	MS	F (DFn, DFd)	P value		TNFa vs. TNFa_OXO 200 nM	14.08	1.026	13.05	0.9673	3	3	13.49	16
Treatment (between columns)	467.1	7	66.73	F (7, 16) = 47.55	P<0.0001		TNFa vs. TNFa_OXO 1000 nM	14.08	0.7697	13.31	0.9673	3	3	13.76	16
Residual (within columns)	22.45	16	1.403
Total	489.6	23
Data summary
Number of treatments (columns)	8
Number of values (total)	24
Figure 3C
ANOVA summary							Number of families	1
F	9.554						Number of comparisons per family	7
P value	0.0001						Alpha	0.05
P value summary	***
Significant diff. among means (P < 0.05)?	Yes						Dunnett's multiple comparisons test	Mean Diff.	95.00% CI of diff.	Below threshold?	Summary	Adjusted P Value	E-?
R squared	0.807						TNFa vs. Control	-0.4845	-0.8316 to -0.1375	Yes	**	0.0049	A	Control
							TNFa vs. OXO 40 nM	-0.5969	-0.9440 to -0.2499	Yes	***	0.0007	B	OXO 40 nM
Brown-Forsythe test							TNFa vs. OXO 200 nM	-0.7124	-1.059 to -0.3654	Yes	***	0.0001	C	OXO 200 nM
F (DFn, DFd)	0.8136 (7, 16)						TNFa vs. OXO 1000 nM	-0.5835	-0.9306 to -0.2364	Yes	***	0.0009	D	OXO 1000 nM
P value	0.5892						TNFa vs. TNFa_OXO 40 nM	-0.08625	-0.4333 to 0.2608	No	ns	0.9613	F	TNFa_OXO 40 nM
P value summary	ns						TNFa vs. TNFa_OXO 200 nM	-0.2098	-0.5568 to 0.1373	No	ns	0.3711	G	TNFa_OXO 200 nM
Are SDs significantly different (P < 0.05)?	No						TNFa vs. TNFa_OXO 1000 nM	-0.4247	-0.7717 to -0.07761	Yes	*	0.0136	H	TNFa_OXO 1000 nM
Bartlett's test							Test details	Mean 1	Mean 2	Mean Diff.	SE of diff.	n1	n2	q	DF
Bartlett's statistic (corrected)							TNFa vs. Control	0.5155	1	-0.4845	0.1187	3	3	4.082	16
P value							TNFa vs. OXO 40 nM	0.5155	1.112	-0.5969	0.1187	3	3	5.029	16
P value summary							TNFa vs. OXO 200 nM	0.5155	1.228	-0.7124	0.1187	3	3	6.002	16
Are SDs significantly different (P < 0.05)?							TNFa vs. OXO 1000 nM	0.5155	1.099	-0.5835	0.1187	3	3	4.916	16
							TNFa vs. TNFa_OXO 40 nM	0.5155	0.6017	-0.08625	0.1187	3	3	0.7267	16
ANOVA table	SS	DF	MS	F (DFn, DFd)	P value		TNFa vs. TNFa_OXO 200 nM	0.5155	0.7252	-0.2098	0.1187	3	3	1.767	16
Treatment (between columns)	1.413	7	0.2019	F (7, 16) = 9.554	P=0.0001		TNFa vs. TNFa_OXO 1000 nM	0.5155	0.9401	-0.4247	0.1187	3	3	3.578	16
Residual (within columns)	0.3381	16	0.02113
Total	1.752	23
Data summary
Number of treatments (columns)	8
Number of values (total)	24
Figure 3D
ICAM-1
ANOVA summary							Number of families	1
F	124.5						Number of comparisons per family	5
P value	<0.0001						Alpha	0.05
P value summary	****
Significant diff. among means (P < 0.05)?	Yes						Dunnett's multiple comparisons test	Mean Diff.	95.00% CI of diff.	Below threshold?	Summary	Adjusted P Value	D-?
R squared	0.9202						TNFa vs. Control	1.003	0.8746 to 1.132	Yes	****	<0.0001	A	Control
							TNFa vs. OXO 200 nM	0.9922	0.8634 to 1.121	Yes	****	<0.0001	B	OXO 200 nM
Brown-Forsythe test							TNFa vs. OXO 1000 nM	0.9886	0.8597 to 1.117	Yes	****	<0.0001	C	OXO 1000 nM
F (DFn, DFd)	14.56 (5, 54)						TNFa vs. TNFa_OXO 200 nM	0.6524	0.5236 to 0.7813	Yes	****	<0.0001	E	TNFa_OXO 200 nM
P value	<0.0001						TNFa vs. TNFa_OXO 1000 nM	0.8852	0.7563 to 1.014	Yes	****	<0.0001	F	TNFa_OXO 1000 nM
P value summary	****
Are SDs significantly different (P < 0.05)?	Yes						Test details	Mean 1	Mean 2	Mean Diff.	SE of diff.	n1	n2	q	DF
							TNFa vs. Control	1.008	0.004261	1.003	0.04973	10	10	20.18	54
Bartlett's test							TNFa vs. OXO 200 nM	1.008	0.01552	0.9922	0.04973	10	10	19.95	54
Bartlett's statistic (corrected)	106.4						TNFa vs. OXO 1000 nM	1.008	0.0192	0.9886	0.04973	10	10	19.88	54
P value	<0.0001						TNFa vs. TNFa_OXO 200 nM	1.008	0.3553	0.6524	0.04973	10	10	13.12	54
P value summary	****						TNFa vs. TNFa_OXO 1000 nM	1.008	0.1226	0.8852	0.04973	10	10	17.8	54
Are SDs significantly different (P < 0.05)?	Yes
ANOVA table	SS	DF	MS	F (DFn, DFd)	P value
Treatment (between columns)	7.701	5	1.54	F (5, 54) = 124.5	P<0.0001
Residual (within columns)	0.6678	54	0.01237
Total	8.368	59
Data summary
Number of treatments (columns)	6
Number of values (total)	60
PTGS2
ANOVA summary							Number of families	1
F	53.14						Number of comparisons per family	5
P value	<0.0001						Alpha	0.05
P value summary	****
Significant diff. among means (P < 0.05)?	Yes						Dunnett's multiple comparisons test	Mean Diff.	95.00% CI of diff.	Below threshold?	Summary	Adjusted P Value	D-?
R squared	0.847						TNFa vs. Control	0.9286	0.7443 to 1.113	Yes	****	<0.0001	A	0
							TNFa vs. OXO 200 nM	0.9265	0.7422 to 1.111	Yes	****	<0.0001	B	200
Brown-Forsythe test							TNFa vs. OXO 1000 nM	0.9478	0.7634 to 1.132	Yes	****	<0.0001	C	1000
F (DFn, DFd)	1.462 (5, 48)						TNFa vs. TNFa_OXO 200 nM	0.7021	0.5178 to 0.8864	Yes	****	<0.0001	E	200
P value	0.2198						TNFa vs. TNFa_OXO 1000 nM	0.8216	0.6373 to 1.006	Yes	****	<0.0001	F	1000
P value summary	ns
Are SDs significantly different (P < 0.05)?	No						Test details	Mean 1	Mean 2	Mean Diff.	SE of diff.	n1	n2	q	DF
							TNFa vs. Control	1.021	0.09264	0.9286	0.07086	9	9	13.1	48
Bartlett's test							TNFa vs. OXO 200 nM	1.021	0.09478	0.9265	0.07086	9	9	13.07	48
Bartlett's statistic (corrected)	13.58						TNFa vs. OXO 1000 nM	1.021	0.07351	0.9478	0.07086	9	9	13.37	48
P value	0.0185						TNFa vs. TNFa_OXO 200 nM	1.021	0.3192	0.7021	0.07086	9	9	9.907	48
P value summary	*						TNFa vs. TNFa_OXO 1000 nM	1.021	0.1996	0.8216	0.07086	9	9	11.59	48
Are SDs significantly different (P < 0.05)?	Yes
ANOVA table	SS	DF	MS	F (DFn, DFd)	P value
Treatment (between columns)	6.004	5	1.201	F (5, 48) = 53.14	P<0.0001
Residual (within columns)	1.085	48	0.0226
Total	7.088	53
Data summary
Number of treatments (columns)	6
Number of values (total)	54
CXCL8
ANOVA summary							Number of families	1
F	214.5						Number of comparisons per family	5
P value	<0.0001						Alpha	0.05
P value summary	****
Significant diff. among means (P < 0.05)?	Yes						Dunnett's multiple comparisons test	Mean Diff.	95.00% CI of diff.	Below threshold?	Summary	Adjusted P Value	D-?
R squared	0.9521						TNFa vs. Control	0.9851	0.8857 to 1.085	Yes	****	<0.0001	A	0
							TNFa vs. OXO 200 nM	1.017	0.9177 to 1.117	Yes	****	<0.0001	B	200
Brown-Forsythe test							TNFa vs. OXO 1000 nM	1.001	0.9018 to 1.101	Yes	****	<0.0001	C	1000
F (DFn, DFd)	2.401 (5, 54)						TNFa vs. TNFa_OXO 200 nM	0.8186	0.7192 to 0.9180	Yes	****	<0.0001	E	200
P value	0.0488						TNFa vs. TNFa_OXO 1000 nM	0.9661	0.8667 to 1.066	Yes	****	<0.0001	F	1000
P value summary	*
Are SDs significantly different (P < 0.05)?	Yes						Test details	Mean 1	Mean 2	Mean Diff.	SE of diff.	n1	n2	q	DF
							TNFa vs. Control	1.021	0.03605	0.9851	0.03838	10	10	25.67	54
Bartlett's test							TNFa vs. OXO 200 nM	1.021	0.004067	1.017	0.03838	10	10	26.5	54
Bartlett's statistic (corrected)	55.91						TNFa vs. OXO 1000 nM	1.021	0.01996	1.001	0.03838	10	10	26.09	54
P value	<0.0001						TNFa vs. TNFa_OXO 200 nM	1.021	0.2026	0.8186	0.03838	10	10	21.33	54
P value summary	****						TNFa vs. TNFa_OXO 1000 nM	1.021	0.05505	0.9661	0.03838	10	10	25.17	54
Are SDs significantly different (P < 0.05)?	Yes
ANOVA table	SS	DF	MS	F (DFn, DFd)	P value
Treatment (between columns)	7.898	5	1.58	F (5, 54) = 214.5	P<0.0001
Residual (within columns)	0.3977	54	0.007365
Total	8.296	59
Data summary
Number of treatments (columns)	6
Number of values (total)	60
VEGFA
ANOVA summary							Number of families	1
F	14.18						Number of comparisons per family	5
P value	<0.0001						Alpha	0.05
P value summary	****
Significant diff. among means (P < 0.05)?	Yes						Dunnett's multiple comparisons test	Mean Diff.	95.00% CI of diff.	Below threshold?	Summary	Adjusted P Value	D-?
R squared	0.5864						TNFa vs. Control	0.5139	0.2651 to 0.7626	Yes	****	<0.0001	A	0
							TNFa vs. OXO 200 nM	0.6799	0.4251 to 0.9348	Yes	****	<0.0001	B	200
Brown-Forsythe test							TNFa vs. OXO 1000 nM	0.6681	0.4193 to 0.9169	Yes	****	<0.0001	C	1000
F (DFn, DFd)	0.3601 (5, 50)						TNFa vs. TNFa_OXO 200 nM	0.2773	0.02852 to 0.5261	Yes	*	0.0241	E	200
P value	0.8733						TNFa vs. TNFa_OXO 1000 nM	0.4878	0.2329 to 0.7426	Yes	****	<0.0001	F	1000
P value summary	ns
Are SDs significantly different (P < 0.05)?	No						Test details	Mean 1	Mean 2	Mean Diff.	SE of diff.	n1	n2	q	DF
							TNFa vs. Control	1.003	0.4892	0.5139	0.09633	8	10	5.335	50
Bartlett's test							TNFa vs. OXO 200 nM	1.003	0.3231	0.6799	0.09868	8	9	6.89	50
Bartlett's statistic (corrected)	6.307						TNFa vs. OXO 1000 nM	1.003	0.3349	0.6681	0.09633	8	10	6.936	50
P value	0.2775						TNFa vs. TNFa_OXO 200 nM	1.003	0.7257	0.2773	0.09633	8	10	2.879	50
P value summary	ns						TNFa vs. TNFa_OXO 1000 nM	1.003	0.5153	0.4878	0.09868	8	9	4.943	50
Are SDs significantly different (P < 0.05)?	No
ANOVA table	SS	DF	MS	F (DFn, DFd)	P value
Treatment (between columns)	2.923	5	0.5847	F (5, 50) = 14.18	P<0.0001
Residual (within columns)	2.062	50	0.04124
Total	4.985	55
Data summary
Number of treatments (columns)	6
Number of values (total)	56
Figure 3F
ANOVA summary							Number of families	1
F	31.09						Number of comparisons per family	6
P value	<0.0001						Alpha	0.05
P value summary	****
Significant diff. among means (P < 0.05)?	Yes						Tukey's multiple comparisons test	Mean Diff.	95.00% CI of diff.	Below threshold?	Summary	Adjusted P Value
R squared	0.8536						Control vs. TNFα	18.67	1.422 to 35.92	Yes	*	0.0316	A-B
							Control vs. Oxo	40.02	22.77 to 57.27	Yes	****	<0.0001	A-C
Brown-Forsythe test							Control vs. Oxo+TNFα	54.07	36.82 to 71.32	Yes	****	<0.0001	A-D
F (DFn, DFd)	3.069 (3, 16)						TNFα vs. Oxo	21.35	4.103 to 38.60	Yes	*	0.013	B-C
P value	0.0579						TNFα vs. Oxo+TNFα	35.4	18.15 to 52.65	Yes	***	0.0001	B-D
P value summary	ns						Oxo vs. Oxo+TNFα	14.05	-3.198 to 31.30	No	ns	0.1324	C-D
Are SDs significantly different (P < 0.05)?	No
							Test details	Mean 1	Mean 2	Mean Diff.	SE of diff.	n1	n2	q	DF
Bartlett's test							Control vs. TNFα	66.41	47.74	18.67	6.028	5	5	4.38	16
Bartlett's statistic (corrected)	6.318						Control vs. Oxo	66.41	26.39	40.02	6.028	5	5	9.388	16
P value	0.0971						Control vs. Oxo+TNFα	66.41	12.34	54.07	6.028	5	5	12.68	16
P value summary	ns						TNFα vs. Oxo	47.74	26.39	21.35	6.028	5	5	5.009	16
Are SDs significantly different (P < 0.05)?	No						TNFα vs. Oxo+TNFα	47.74	12.34	35.4	6.028	5	5	8.305	16
							Oxo vs. Oxo+TNFα	26.39	12.34	14.05	6.028	5	5	3.296	16
ANOVA table	SS	DF	MS	F (DFn, DFd)	P value
Treatment (between columns)	8475	3	2825	F (3, 16) = 31.09	P<0.0001
Residual (within columns)	1454	16	90.85
Total	9928	19
Data summary
Number of treatments (columns)	4
Number of values (total)	20
Figure 3H
ANOVA summary							Number of families	1
F	8.514						Number of comparisons per family	6
P value	0.0013						Alpha	0.05
P value summary	**
Significant diff. among means (P < 0.05)?	Yes						Tukey's multiple comparisons test	Mean Diff.	95.00% CI of diff.	Below threshold?	Summary	Adjusted P Value
R squared	0.6149						Control vs. TNFα	-6.133	-15.31 to 3.043	No	ns	0.262	A-B
							Control vs. Oxo	5.067	-4.110 to 14.24	No	ns	0.417	A-C
Brown-Forsythe test							Control vs. Oxo+TNFα	9.2	0.02341 to 18.38	Yes	*	0.0493	A-D
F (DFn, DFd)	0.04898 (3, 16)						TNFα vs. Oxo	11.2	2.023 to 20.38	Yes	*	0.0144	B-C
P value	0.9851						TNFα vs. Oxo+TNFα	15.33	6.157 to 24.51	Yes	**	0.0011	B-D
P value summary	ns						Oxo vs. Oxo+TNFα	4.133	-5.043 to 13.31	No	ns	0.5827	C-D
Are SDs significantly different (P < 0.05)?	No
							Test details	Mean 1	Mean 2	Mean Diff.	SE of diff.	n1	n2	q	DF
Bartlett's test							Control vs. TNFα	29.93	36.07	-6.133	3.207	5	5	2.704	16
Bartlett's statistic (corrected)	0.134						Control vs. Oxo	29.93	24.87	5.067	3.207	5	5	2.234	16
P value	0.9875						Control vs. Oxo+TNFα	29.93	20.73	9.2	3.207	5	5	4.056	16
P value summary	ns						TNFα vs. Oxo	36.07	24.87	11.2	3.207	5	5	4.938	16
Are SDs significantly different (P < 0.05)?	No						TNFα vs. Oxo+TNFα	36.07	20.73	15.33	3.207	5	5	6.761	16
							Oxo vs. Oxo+TNFα	24.87	20.73	4.133	3.207	5	5	1.822	16
ANOVA table	SS	DF	MS	F (DFn, DFd)	P value
Treatment (between columns)	657	3	219	F (3, 16) = 8.514	P=0.0013
Residual (within columns)	411.5	16	25.72
Total	1068	19
Data summary
Number of treatments (columns)	4
Number of values (total)	20

## Sheet: Figure 4
Figure 4D
	Accumulative Release (%)
	Oxo			GNPs-Oxo
Time	Rep1	Rep2	Rep3	Rep1	Rep2	Rep3
0	0	0	0	0	0	0
10 min	6.2	4.4	5.7	0	0	0
30min	11.7	13.5	12.8	1.3	2	2.7
1 h	16.9	19.2	17.3	6.9	9.7	7.4
3 h	23.83	25.62	24	12.2	14.6	13.1
6 h	34.6	33.75	31.89	15.95	16.15	15.95
12 h	42.87	41.2	39.66	17.08	17.51	17.15
24 h	57.1	65.45	53.69	17.13	18.77	15.13
48 h	100.5	107.36	88.18	21.38	22.82	24.79
Figure 4F
	Free dye			GNPs			GNPs-Oxo
Time (min)	Rep1	Rep2	Rep3	Rep1	Rep2	Rep3	Rep1	Rep2	Rep3
0	100	100	100	100	100	100	100	100	100
0.5	111.8	98.3	99.8	99.2	96.3	99	101.3	99.1	100.8
1	110.8	94.2	95.8	97.5	98.8	96.6	102.6	101.8	100.8
1.5	109.5	91.7	94.9	94.3	92.6	93.8	102.5	118.4	104.1
2	107.9	90	92.6	93.1	85.3	92.8	103.5	113.2	101.7
2.5	96.9	88.3	91.8	101.4	76.7	97.6	103.4	111.4	101.9
3	93.8	86.7	90.3	98.1	71.2	94.7	104.9	107.9	100.7
3.5	90.1	85.8	89.1	95.7	66.9	92.3	112.2	105.3	102.1
4	87.4	94.2	89.7	91.3	61.3	88.9	112.8	103.5	103.4
4.5	84.6	92.5	90.3	89.1	58.8	84.6	111.4	100.9	115.4
5	78.5	88.3	91.4	84.1	56.6	78.4	117	96.5	115.4
6	62.5	84.2	91.8	79.9	48	73.6	114.9	89.5	111.7
7	60.1	70.4	92.8	77.7	47	71.3	100.2	86.3	110.6
8	57.4	74	93.7	77.1	47.1	69.7	99.2	86.5	109.7
9	50.6	66.3	90.9	75	46.9	65.9	104.1	87.5	110.3
10	28	39.2	54.1	67.7	48.3	55.3	90.6	92.1	103.2
20	32.2	32.3	41.9	69.5	46.6	55.3	87	87.4	97.1
30	17.3	28.4	39.8	66.2	47.5	52.4	59.4	87.6	99.9
40	21.1	23.3	35.2	65	47	51.4	50.9	86.8	98.6
50	25.9	19.7	30.7	64.2	45.8	51	49.6	88.6	94.4
60	25.4	18.3	28.8	64.3	46.5	51.4	47.2	89.5	89.3

## Sheet: Figure 4-Statistical analysis
Figure 4F
10 minutes			60 minutes
Unpaired t test	Free dye vs. TAMRA-GNPs		Unpaired t test	Free dye vs. TAMRA-GNPs
P value	0.1526		P value	0.0082
P value summary	ns		P value summary	**
Significantly different (P < 0.05)?	No		Significantly different (P < 0.05)?	Yes
One- or two-tailed P value?	Two-tailed		One- or two-tailed P value?	Two-tailed
t, df	t=1.763, df=4		t, df	t=4.867, df=4
How big is the difference?			How big is the difference?
Mean of column A	40.43		Mean of column A	24.17
Mean of column B	57.1		Mean of column B	54.07
Difference between means (B - A) ± SEM	16.67 ± 9.451		Difference between means (B - A) ± SEM	29.90 ± 6.144
95% confidence interval	-9.573 to 42.91		95% confidence interval	12.84 to 46.96
R squared (eta squared)	0.4374		R squared (eta squared)	0.8555
F test to compare variances			F test to compare variances
F, DFn, Dfd	1.776, 2, 2		F, DFn, Dfd	2.945, 2, 2
P value	0.7204		P value	0.5069
P value summary	ns		P value summary	ns
Significantly different (P < 0.05)?	No		Significantly different (P < 0.05)?	No
Data analyzed			Data analyzed
Sample size, column A	3		Sample size, column A	3
Sample size, column B	3		Sample size, column B	3
Unpaired t test	Free dye vs. TAMRA-GNPs-Oxo		Unpaired t test	Free dye vs. TAMRA-GNPs-Oxo
P value	0.003		P value	0.0237
P value summary	**		P value summary	*
Significantly different (P < 0.05)?	Yes		Significantly different (P < 0.05)?	Yes
One- or two-tailed P value?	Two-tailed		One- or two-tailed P value?	Two-tailed
t, df	t=6.424, df=4		t, df	t=3.553, df=4
How big is the difference?			How big is the difference?
Mean of column A	40.43		Mean of column A	24.17
Mean of column B	95.3		Mean of column B	75.33
Difference between means (B - A) ± SEM	54.87 ± 8.540		Difference between means (B - A) ± SEM	51.17 ± 14.40
95% confidence interval	31.15 to 78.58		95% confidence interval	11.18 to 91.16
R squared (eta squared)	0.9116		R squared (eta squared)	0.7593
F test to compare variances			F test to compare variances
F, DFn, Dfd	3.619, 2, 2		F, DFn, Dfd	20.68, 2, 2
P value	0.433		P value	0.0922
P value summary	ns		P value summary	ns
Significantly different (P < 0.05)?	No		Significantly different (P < 0.05)?	No
Data analyzed			Data analyzed
Sample size, column A	3		Sample size, column A	3
Sample size, column B	3		Sample size, column B	3

## Sheet: Figure 6
Figure 6C
NV Grade	Grade 0	Grade 1	Grade 2	Grade 3	Grade 4	Grade 5	Grade 6
PBS	0	0	0	0	0	0	14
GNPs	0	0	0	0	0	1	13
Oxo	0	0	2	4	4	2	2
GNPs-Oxo	7	4	3	0	0	0	0
Figure 6D
	Rep1	Rep2	Rep3	Rep4	Rep5	Rep6
PBS	28.46	24.27	29.04	31.78	29.08	35.29
GNPs	20.22	20.11	25.14	17.67	24.53	21.52
Oxo	17.72	13.98	13.31	17.29	21.15	19.13
GNsP-Oxo	10.21	7.66	16.99	6.72	9.54	8.4

## Sheet: Figure 6-Statistical analysis
Figure 6D
ANOVA summary							Number of families	1
F	37.06						Number of comparisons per family	6
P value	<0.0001						Alpha	0.05
P value summary	****
Significant diff. among means (P < 0.05)?	Yes						Tukey's multiple comparisons test	Mean Diff.	95.00% CI of diff.	Below threshold?	Summary	Adjusted P Value
R squared	0.8476						PBS vs. GNP	8.122	2.750 to 13.49	Yes	**	0.0021	A-B
							PBS vs. Oxo	12.56	7.185 to 17.93	Yes	****	<0.0001	A-C
Brown-Forsythe test							PBS vs. GNP-Oxo	19.73	14.36 to 25.10	Yes	****	<0.0001	A-D
F (DFn, DFd)	0.009029 (3, 20)						GNP vs. Oxo	4.435	-0.9365 to 9.807	No	ns	0.129	B-C
P value	0.9988						GNP vs. GNP-Oxo	11.61	6.240 to 16.98	Yes	****	<0.0001	B-D
P value summary	ns						Oxo vs. GNP-Oxo	7.177	1.805 to 12.55	Yes	**	0.0065	C-D
Are SDs significantly different (P < 0.05)?	No
							Test details	Mean 1	Mean 2	Mean Diff.	SE of diff.	n1	n2	q	DF
Bartlett's test							PBS vs. GNP	29.65	21.53	8.122	1.919	6	6	5.985	20
Bartlett's statistic (corrected)	0.4887						PBS vs. Oxo	29.65	17.1	12.56	1.919	6	6	9.253	20
P value	0.9214						PBS vs. GNP-Oxo	29.65	9.92	19.73	1.919	6	6	14.54	20
P value summary	ns						GNP vs. Oxo	21.53	17.1	4.435	1.919	6	6	3.268	20
Are SDs significantly different (P < 0.05)?	No						GNP vs. GNP-Oxo	21.53	9.92	11.61	1.919	6	6	8.557	20
							Oxo vs. GNP-Oxo	17.1	9.92	7.177	1.919	6	6	5.289	20
ANOVA table	SS	DF	MS	F (DFn, DFd)	P value
Treatment (between columns)	1229	3	409.5	F (3, 20) = 37.06	P<0.0001
Residual (within columns)	221	20	11.05
Total	1450	23
Data summary
Number of treatments (columns)	4
Number of values (total)	24

## Sheet: Figure S5
Figure S5
	pERK/ERK			pp38/p38			pJNK/JNK
	Rep1	Rep2	Rep3	Rep1	Rep2	Rep3	Rep1	Rep2	Rep3
Control	1	1	1	0.510441	1.47968	1.00988	0	0	0
Control_Oxo 40 nM	0.859805	1.14981	0.389021	0.529509	0.671813	0.640961	0	0	0
Control_Oxo 200 nM	0.500521	0.93206	0.086733	0.671534	0.366559	0.37843	0	0	0
Control_Oxo 1000 nM	0.056276	0.394968	0.027213	0.602894	0.301277	0.325509	0	0	0
TNFa	3.04317	1.99802	1.68861	5.0323	4.50456	5.15115	2.84704	2.76899	3.07524
TNFa_Oxo 40 nM	1.70005	0.828563	0.41979	4.79487	4.12517	3.99416	2.40991	1.60501	2.50981
TNFa_Oxo 200 nM	0.7826	0.447229	0.004793	3.36132	1.17913	1.27049	1.29245	0.29639	1.94345
TNFal_Oxo 1000 nM	0.010332	0.006493	0	0.32113	0.096457	0.120383	0.409961	0.108671	0.352908

## Sheet: Figure S5-Statistical analysis
Figure S5
pERK/ERK
ANOVA summary							Number of families	1
F	8.088						Number of comparisons per family	7
P value	0.0003						Alpha	0.05
P value summary	***
Significant diff. among means (P < 0.05)?	Yes						Dunnett's multiple comparisons test	Mean Diff.	95.00% CI of diff.	Below threshold?	Summary	Adjusted P Value	E-?
R squared	0.7797						TNFa vs. Control	1.243	0.2263 to 2.260	Yes	*	0.0137	A	Control
							TNFa vs. OXO 40	1.444	0.4268 to 2.461	Yes	**	0.0043	B	OXO 40
Brown-Forsythe test							TNFa vs. OXO 200	1.737	0.7199 to 2.754	Yes	***	0.0008	C	OXO 200
F (DFn, DFd)	1.041 (7, 16)						TNFa vs. OXO 1000	2.084	1.067 to 3.101	Yes	***	0.0001	D	OXO 1000
P value	0.4417						TNFa vs. TNFa_OXO 40	1.26	0.2435 to 2.277	Yes	*	0.0124	F	TNFa_OXO 40
P value summary	ns						TNFa vs. TNFa_OXO 200	1.832	0.8148 to 2.849	Yes	***	0.0005	G	TNFa_OXO 200
Are SDs significantly different (P < 0.05)?	No						TNFa vs. TNFa_OXO 1000	2.238	1.221 to 3.255	Yes	****	<0.0001	H	TNFa_OXO 1000
Bartlett's test							Test details	Mean 1	Mean 2	Mean Diff.	SE of diff.	n1	n2	q	DF
Bartlett's statistic (corrected)							TNFa vs. Control	2.243	1	1.243	0.3478	3	3	3.575	16
P value							TNFa vs. OXO 40	2.243	0.7995	1.444	0.3478	3	3	4.151	16
P value summary							TNFa vs. OXO 200	2.243	0.5064	1.737	0.3478	3	3	4.994	16
Are SDs significantly different (P < 0.05)?							TNFa vs. OXO 1000	2.243	0.1595	2.084	0.3478	3	3	5.991	16
							TNFa vs. TNFa_OXO 40	2.243	0.9828	1.26	0.3478	3	3	3.624	16
ANOVA table	SS	DF	MS	F (DFn, DFd)	P value		TNFa vs. TNFa_OXO 200	2.243	0.4115	1.832	0.3478	3	3	5.267	16
Treatment (between columns)	10.27	7	1.468	F (7, 16) = 8.088	P=0.0003		TNFa vs. TNFa_OXO 1000	2.243	0.005608	2.238	0.3478	3	3	6.434	16
Residual (within columns)	2.903	16	0.1814
Total	13.18	23
Data summary
Number of treatments (columns)	8
Number of values (total)	24
pp38/p38
ANOVA summary							Number of families	1
F	38.77						Number of comparisons per family	7
P value	<0.0001						Alpha	0.05
P value summary	****
Significant diff. among means (P < 0.05)?	Yes						Dunnett's multiple comparisons test	Mean Diff.	95.00% CI of diff.	Below threshold?	Summary	Adjusted P Value	E-?
R squared	0.9443						TNFa vs. Control	3.896	2.661 to 5.131	Yes	****	<0.0001	A	Control
							TNFa vs. OXO 40	4.282	3.047 to 5.517	Yes	****	<0.0001	B	OXO 40
Brown-Forsythe test							TNFa vs. OXO 200	4.424	3.189 to 5.659	Yes	****	<0.0001	C	OXO 200
F (DFn, DFd)	0.6846 (7, 16)						TNFa vs. OXO 1000	4.486	3.251 to 5.721	Yes	****	<0.0001	D	OXO 1000
P value	0.6836						TNFa vs. TNFa_OXO 40	0.5913	-0.6436 to 1.826	No	ns	0.5959	F	TNFa_OXO 40
P value summary	ns						TNFa vs. TNFa_OXO 200	2.959	1.724 to 4.194	Yes	****	<0.0001	G	TNFa_OXO 200
Are SDs significantly different (P < 0.05)?	No						TNFa vs. TNFa_OXO 1000	4.717	3.482 to 5.952	Yes	****	<0.0001	H	TNFa_OXO 1000
Bartlett's test							Test details	Mean 1	Mean 2	Mean Diff.	SE of diff.	n1	n2	q	DF
Bartlett's statistic (corrected)							TNFa vs. Control	4.896	1	3.896	0.4223	3	3	9.225	16
P value							TNFa vs. OXO 40	4.896	0.6141	4.282	0.4223	3	3	10.14	16
P value summary							TNFa vs. OXO 200	4.896	0.4722	4.424	0.4223	3	3	10.48	16
Are SDs significantly different (P < 0.05)?							TNFa vs. OXO 1000	4.896	0.4099	4.486	0.4223	3	3	10.62	16
							TNFa vs. TNFa_OXO 40	4.896	4.305	0.5913	0.4223	3	3	1.4	16
ANOVA table	SS	DF	MS	F (DFn, DFd)	P value		TNFa vs. TNFa_OXO 200	4.896	1.937	2.959	0.4223	3	3	7.007	16
Treatment (between columns)	72.61	7	10.37	F (7, 16) = 38.77	P<0.0001		TNFa vs. TNFa_OXO 1000	4.896	0.1793	4.717	0.4223	3	3	11.17	16
Residual (within columns)	4.28	16	0.2675
Total	76.89	23
Data summary
Number of treatments (columns)	8
Number of values (total)	24
pJNK/JNK
ANOVA summary							Number of families	1
F	32.18						Number of comparisons per family	7
P value	<0.0001						Alpha	0.05
P value summary	****
Significant diff. among means (P < 0.05)?	Yes						Dunnett's multiple comparisons test	Mean Diff.	95.00% CI of diff.	Below threshold?	Summary	Adjusted P Value	E-?
R squared	0.9337						TNFa vs. Control	2.897	2.059 to 3.735	Yes	****	<0.0001	A	Control
							TNFa vs. OXO 40	2.897	2.059 to 3.735	Yes	****	<0.0001	B	OXO 40
Brown-Forsythe test							TNFa vs. OXO 200	2.897	2.059 to 3.735	Yes	****	<0.0001	C	OXO 200
F (DFn, DFd)	1.967 (7, 16)						TNFa vs. OXO 1000	2.897	2.059 to 3.735	Yes	****	<0.0001	D	OXO 1000
P value	0.1244						TNFa vs. TNFa_OXO 40	0.7222	-0.1156 to 1.560	No	ns	0.1068	F	TNFa_OXO 40
P value summary	ns						TNFa vs. TNFa_OXO 200	1.72	0.8819 to 2.557	Yes	***	0.0001	G	TNFa_OXO 200
Are SDs significantly different (P < 0.05)?	No						TNFa vs. TNFa_OXO 1000	2.607	1.769 to 3.444	Yes	****	<0.0001	H	TNFa_OXO 1000
Bartlett's test							Test details	Mean 1	Mean 2	Mean Diff.	SE of diff.	n1	n2	q	DF
Bartlett's statistic (corrected)							TNFa vs. Control	2.897	0	2.897	0.2865	3	3	10.11	16
P value							TNFa vs. OXO 40	2.897	0	2.897	0.2865	3	3	10.11	16
P value summary							TNFa vs. OXO 200	2.897	0	2.897	0.2865	3	3	10.11	16
Are SDs significantly different (P < 0.05)?							TNFa vs. OXO 1000	2.897	0	2.897	0.2865	3	3	10.11	16
							TNFa vs. TNFa_OXO 40	2.897	2.175	0.7222	0.2865	3	3	2.52	16
ANOVA table	SS	DF	MS	F (DFn, DFd)	P value		TNFa vs. TNFa_OXO 200	2.897	1.177	1.72	0.2865	3	3	6.002	16
Treatment (between columns)	27.74	7	3.963	F (7, 16) = 32.18	P<0.0001		TNFa vs. TNFa_OXO 1000	2.897	0.2905	2.607	0.2865	3	3	9.097	16
Residual (within columns)	1.97	16	0.1231
Total	29.71	23
Data summary
Number of treatments (columns)	8
Number of values (total)	24

[truncated: 2 more sheets: Figure S8, Figure S8-Statistical analysis]
